# Supplementary material for: Signalling pathways and mechanistic cues highlighted by transcriptomic analysis of primordial, primary, and secondary ovarian follicles in domestic cat
Source: Sci Rep. 2021 Jan 29;11:2683. doi: 10.1038/s41598-021-82051-4 (PMC7846758; doi:10.1038/s41598-021-82051-4)
Supplement: Supplementary file 1 — Supplementary Data S1. [file 41598_2021_82051_MOESM1_ESM.xlsx]

## Sheet: PrF-PF_DEGs
X	baseMean	log2FoldChange	lfcSE	stat	pvalue	padj	weight	ensembl
ENSFCAG00000000024.5	991.273	1.25681	0.384825	3.26593	0.00109104	0.0095386	1.75	ENSFCAG00000000024.5
ENSFCAG00000000030.5	62.1055	2.35595	0.563893	4.17801	2.9407e-05	0.000932949	1.09137	ENSFCAG00000000030.5
ENSFCAG00000000069.5	458.713	-1.41225	0.551255	-2.56189	0.0104105	0.0465669	1.75	ENSFCAG00000000069.5
ENSFCAG00000000074.4	3234.68	-1.46872	0.46325	-3.17048	0.00152187	0.0121876	1.75	ENSFCAG00000000074.4
ENSFCAG00000000081.5	165.715	1.49631	0.461607	3.24152	0.00118895	0.0142878	1.08693	ENSFCAG00000000081.5
ENSFCAG00000000086.5	1780.51	-1.43442	0.469202	-3.05715	0.00223454	0.0159535	1.75	ENSFCAG00000000086.5
ENSFCAG00000000095.5	36.6478	2.21174	0.61182	3.61501	0.000300331	0.00533236	1.08587	ENSFCAG00000000095.5
ENSFCAG00000000105.5	576.282	-1.34477	0.420857	-3.1953	0.00139686	0.0114439	1.75	ENSFCAG00000000105.5
ENSFCAG00000000149.5	456.405	-1.44782	0.408376	-3.54532	0.00039214	0.00441026	1.83527	ENSFCAG00000000149.5
ENSFCAG00000000151.4	378.26	1.63137	0.552871	2.95073	0.00317027	0.0203001	1.75	ENSFCAG00000000151.4
ENSFCAG00000000153.5	94.6819	-1.83777	0.671517	-2.73674	0.00620509	0.0465632	1.04354	ENSFCAG00000000153.5
ENSFCAG00000000163.4	17.1012	4.5648	1.28747	3.54555	0.0003918	0.0169234	0.280811	ENSFCAG00000000163.4
ENSFCAG00000000169.5	923.139	1.18101	0.372957	3.1666	0.00154232	0.013304	1.56794	ENSFCAG00000000169.5
ENSFCAG00000000177.5	2055.17	-1.38104	0.422096	-3.27187	0.0010684	0.00938133	1.75	ENSFCAG00000000177.5
ENSFCAG00000000180.5	198.308	1.29035	0.433844	2.97422	0.00293734	0.0278326	1.04354	ENSFCAG00000000180.5
ENSFCAG00000000185.5	1026.45	-1.65528	0.464497	-3.56361	0.000365789	0.0043466	1.75	ENSFCAG00000000185.5
ENSFCAG00000000194.4	125.508	3.23871	0.918625	3.52561	0.00042251	0.00757765	0.942936	ENSFCAG00000000194.4
ENSFCAG00000000208.5	672.507	-1.16867	0.346475	-3.37301	0.000743505	0.00730745	1.75	ENSFCAG00000000208.5
ENSFCAG00000000220.4	224.415	-4.42426	0.681469	-6.49224	8.45677e-11	2.95677e-08	1.29389	ENSFCAG00000000220.4
ENSFCAG00000000223.5	488.697	-1.00596	0.299077	-3.36354	0.00076951	0.00747806	1.75	ENSFCAG00000000223.5
ENSFCAG00000000230.4	1365.86	1.48467	0.261093	5.68637	1.29766e-08	1.49645e-06	1.75	ENSFCAG00000000230.4
ENSFCAG00000000245.5	1965.96	1.50389	0.490469	3.06622	0.00216781	0.0156194	1.75	ENSFCAG00000000245.5
ENSFCAG00000000252.3	840.197	1.62799	0.464788	3.50265	0.000460662	0.00556854	1.56794	ENSFCAG00000000252.3
ENSFCAG00000000270.4	371.082	-2.43218	0.580818	-4.18751	2.82031e-05	0.000643125	1.75	ENSFCAG00000000270.4
ENSFCAG00000000308.5	523.023	-2.52432	0.441975	-5.71146	1.1201e-08	1.30283e-06	1.83527	ENSFCAG00000000308.5
ENSFCAG00000000316.5	131.733	-2.01404	0.741235	-2.71714	0.00658484	0.0417659	1.29389	ENSFCAG00000000316.5
ENSFCAG00000000317.5	787.218	1.22727	0.354706	3.45996	0.000540257	0.00573477	1.75	ENSFCAG00000000317.5
ENSFCAG00000000330.5	343.278	-2.07819	0.418525	-4.9655	6.85253e-07	3.48632e-05	1.75	ENSFCAG00000000330.5
ENSFCAG00000000345.4	488.065	-1.55409	0.376547	-4.12721	3.67194e-05	0.000785546	1.75	ENSFCAG00000000345.4
ENSFCAG00000000351.4	1878.9	-2.84146	0.418599	-6.78804	1.13671e-11	3.93255e-09	1.75	ENSFCAG00000000351.4
ENSFCAG00000000372.4	754.411	1.27369	0.340039	3.74573	0.000179873	0.00258363	1.75	ENSFCAG00000000372.4
ENSFCAG00000000405.5	196.897	-1.82187	0.621483	-2.93149	0.00337341	0.0296599	1.09137	ENSFCAG00000000405.5
ENSFCAG00000000416.5	4772.77	1.06273	0.27349	3.88582	0.000101986	0.00167786	1.75	ENSFCAG00000000416.5
ENSFCAG00000000438.5	1344.84	-1.16789	0.370882	-3.14895	0.00163859	0.012844	1.75	ENSFCAG00000000438.5
ENSFCAG00000000439.5	62.0876	-2.53004	0.861878	-2.93549	0.00333016	0.0295101	1.08693	ENSFCAG00000000439.5
ENSFCAG00000000441.4	81.4317	2.05464	0.62492	3.28785	0.00100956	0.0162124	0.773911	ENSFCAG00000000441.4
ENSFCAG00000000476.4	964.604	-1.41379	0.29181	-4.8449	1.26673e-06	5.5979e-05	1.75	ENSFCAG00000000476.4
ENSFCAG00000000515.5	135.764	1.60137	0.531403	3.01347	0.00258276	0.0253482	1.04354	ENSFCAG00000000515.5
ENSFCAG00000000518.5	730.08	1.06236	0.297608	3.56967	0.000357434	0.00427981	1.75	ENSFCAG00000000518.5
ENSFCAG00000000531.5	474.582	-1.47762	0.538094	-2.74603	0.00603219	0.0320522	1.75	ENSFCAG00000000531.5
ENSFCAG00000000536.5	2922.6	1.24906	0.317269	3.93691	8.25374e-05	0.00143387	1.75	ENSFCAG00000000536.5
ENSFCAG00000000539.4	12.4324	-3.97099	1.26311	-3.14383	0.00166753	0.0277582	0.595673	ENSFCAG00000000539.4
ENSFCAG00000000550.5	72.8747	1.80681	0.636933	2.83673	0.00455775	0.0377906	1.04354	ENSFCAG00000000550.5
ENSFCAG00000000551.4	600.756	-1.92132	0.317329	-6.05468	1.40697e-09	2.46851e-07	1.75	ENSFCAG00000000551.4
ENSFCAG00000000568.4	1892.38	1.12374	0.276327	4.06672	4.768e-05	0.000941822	1.75	ENSFCAG00000000568.4
ENSFCAG00000000574.5	418.135	1.60644	0.468614	3.42806	0.000607911	0.00622752	1.75	ENSFCAG00000000574.5
ENSFCAG00000000575.5	1068.74	1.60912	0.477815	3.36766	0.000758089	0.00739676	1.75	ENSFCAG00000000575.5
ENSFCAG00000000586.4	1152.75	-1.65396	0.46101	-3.58768	0.000333638	0.00408482	1.75	ENSFCAG00000000586.4
ENSFCAG00000000608.5	514.134	1.16278	0.384136	3.02701	0.00246989	0.0170119	1.75	ENSFCAG00000000608.5
ENSFCAG00000000629.4	3787.84	-1.17607	0.292963	-4.0144	5.95977e-05	0.00112056	1.75	ENSFCAG00000000629.4
ENSFCAG00000000632.5	3169.5	1.34721	0.532747	2.52879	0.0114456	0.0497025	1.75	ENSFCAG00000000632.5
ENSFCAG00000000634.5	297.625	-1.51375	0.482917	-3.1346	0.00172091	0.013304	1.75	ENSFCAG00000000634.5
ENSFCAG00000000639.5	17.2268	3.96362	1.18759	3.33752	0.000845286	0.0216962	0.425329	ENSFCAG00000000639.5
ENSFCAG00000000664.5	12.5667	-4.1662	1.23562	-3.37174	0.000746944	0.0279152	0.264304	ENSFCAG00000000664.5
ENSFCAG00000000669.3	985.322	-1.79466	0.432063	-4.15371	3.27124e-05	0.000717573	1.75	ENSFCAG00000000669.3
ENSFCAG00000000689.4	3985.11	-2.10847	0.384006	-5.49072	4.00307e-08	3.78683e-06	1.75	ENSFCAG00000000689.4
ENSFCAG00000000699.5	261.341	1.1207	0.297455	3.76762	0.000164813	0.00237168	1.80679	ENSFCAG00000000699.5
ENSFCAG00000000704.5	1341.16	-1.33032	0.368534	-3.60975	0.000306495	0.00382205	1.75	ENSFCAG00000000704.5
ENSFCAG00000000717.4	287.045	-1.31543	0.51053	-2.5766	0.00997763	0.0442912	1.80679	ENSFCAG00000000717.4
ENSFCAG00000000725.5	960.313	-1.08166	0.301626	-3.58608	0.000335682	0.00441303	1.56794	ENSFCAG00000000725.5
ENSFCAG00000000734.5	392.508	-1.83531	0.472459	-3.8846	0.000102498	0.00168399	1.75	ENSFCAG00000000734.5
ENSFCAG00000000756.5	120.995	1.4791	0.546096	2.7085	0.00675872	0.0426212	1.29389	ENSFCAG00000000756.5
ENSFCAG00000000758.5	663.862	-1.29401	0.47085	-2.74824	0.00599165	0.0318902	1.75	ENSFCAG00000000758.5
ENSFCAG00000000789.5	27.3449	3.03268	1.03411	2.93266	0.00336074	0.0296753	1.08587	ENSFCAG00000000789.5
ENSFCAG00000000792.5	26941.3	-2.13348	0.420783	-5.07025	3.97291e-07	1.67961e-05	2.68034	ENSFCAG00000000792.5
ENSFCAG00000000794.5	53.417	-1.51372	0.539447	-2.80605	0.00501523	0.040093	1.04354	ENSFCAG00000000794.5
ENSFCAG00000000799.5	153.758	1.88557	0.605329	3.11496	0.00183971	0.0194078	1.08693	ENSFCAG00000000799.5
ENSFCAG00000000804.5	467.24	1.16005	0.431132	2.6907	0.00713014	0.0359732	1.75	ENSFCAG00000000804.5
ENSFCAG00000000807.4	4215.02	-1.43533	0.280859	-5.11048	3.21338e-07	1.96863e-05	1.75	ENSFCAG00000000807.4
ENSFCAG00000000877.5	1229.47	-1.68228	0.365147	-4.60712	4.08288e-06	0.000140849	1.75	ENSFCAG00000000877.5
ENSFCAG00000000880.5	2111.69	-1.51407	0.350175	-4.32374	1.53405e-05	0.000410954	1.75	ENSFCAG00000000880.5
ENSFCAG00000000884.5	57.1519	1.78714	0.619467	2.88495	0.00391471	0.0305293	1.21306	ENSFCAG00000000884.5
ENSFCAG00000000940.5	2316.74	-1.10612	0.257261	-4.29961	1.71096e-05	0.000444577	1.75	ENSFCAG00000000940.5
ENSFCAG00000000942.5	1099.53	-1.2104	0.405736	-2.98322	0.00285233	0.0189247	1.75	ENSFCAG00000000942.5
ENSFCAG00000000949.5	1512.07	-1.96068	0.419109	-4.67822	2.89372e-06	0.000106826	1.75	ENSFCAG00000000949.5
ENSFCAG00000000972.5	409.304	1.76342	0.580152	3.03958	0.00236905	0.0173109	1.63837	ENSFCAG00000000972.5
ENSFCAG00000000980.5	186.142	1.81249	0.408655	4.43524	9.19676e-06	0.000399429	1.08181	ENSFCAG00000000980.5
ENSFCAG00000000997.4	632.659	-1.19522	0.259936	-4.59814	4.26276e-06	0.000146636	1.75	ENSFCAG00000000997.4
ENSFCAG00000001017.5	482.547	-2.10522	0.473816	-4.44311	8.86663e-06	0.000269991	1.75	ENSFCAG00000001017.5
ENSFCAG00000001019.5	56.0474	2.00414	0.659157	3.04046	0.00236215	0.0238279	1.04354	ENSFCAG00000001019.5
ENSFCAG00000001028.5	8042.31	-1.38644	0.32893	-4.21499	2.49787e-05	0.000428493	2.68034	ENSFCAG00000001028.5
ENSFCAG00000001033.5	24.3625	-2.478	0.869749	-2.8491	0.00438433	0.0393659	0.943773	ENSFCAG00000001033.5
ENSFCAG00000001036.5	959.674	-2.00302	0.515291	-3.88716	0.000101425	0.0016709	1.75	ENSFCAG00000001036.5
ENSFCAG00000001047.5	82.1917	-2.3735	0.642981	-3.69141	0.000223017	0.00441026	1.04354	ENSFCAG00000001047.5
ENSFCAG00000001059.5	120.399	2.17417	0.579431	3.75225	0.000175254	0.00400242	0.942936	ENSFCAG00000001059.5
ENSFCAG00000001069.5	883.915	-1.11489	0.35547	-3.13638	0.00171045	0.0132594	1.75	ENSFCAG00000001069.5
ENSFCAG00000001106.4	172.707	-2.17868	0.627496	-3.47203	0.000516544	0.00792936	1.08181	ENSFCAG00000001106.4
ENSFCAG00000001112.5	15453.6	-1.25043	0.360265	-3.47085	0.000518809	0.0056048	1.75	ENSFCAG00000001112.5
ENSFCAG00000001150.5	717.914	1.80205	0.388156	4.64258	3.4409e-06	0.000133244	1.56794	ENSFCAG00000001150.5
ENSFCAG00000001158.4	591.621	-1.64661	0.390343	-4.21838	2.46067e-05	0.000562592	1.83527	ENSFCAG00000001158.4
ENSFCAG00000001161.5	149.796	-2.05771	0.606364	-3.39352	0.000690014	0.00964526	1.09137	ENSFCAG00000001161.5
ENSFCAG00000001168.5	609.071	-2.57691	0.590681	-4.3626	1.28527e-05	0.000359417	1.75	ENSFCAG00000001168.5
ENSFCAG00000001235.3	415.086	-1.14373	0.367883	-3.10895	0.00187756	0.0141072	1.75	ENSFCAG00000001235.3
ENSFCAG00000001244.4	677.726	-1.29812	0.418746	-3.10002	0.00193504	0.0143619	1.75	ENSFCAG00000001244.4
ENSFCAG00000001256.5	352.513	1.06361	0.417392	2.54823	0.010827	0.0479517	1.75	ENSFCAG00000001256.5
ENSFCAG00000001257.5	54.8445	1.76177	0.637607	2.76309	0.00572571	0.0397597	1.21306	ENSFCAG00000001257.5
ENSFCAG00000001271.4	3171.75	1.19682	0.32104	3.72795	0.000193044	0.00197177	2.68034	ENSFCAG00000001271.4
ENSFCAG00000001314.4	2072.42	-1.62569	0.217712	-7.46718	8.1934e-14	5.25003e-11	1.75	ENSFCAG00000001314.4
ENSFCAG00000001319.5	993.242	-1.76571	0.289493	-6.09931	1.06525e-09	1.95435e-07	1.75	ENSFCAG00000001319.5
ENSFCAG00000001323.5	2642.8	1.30428	0.427983	3.0475	0.00230751	0.0163036	1.75	ENSFCAG00000001323.5
ENSFCAG00000001326.5	3703.79	-1.83939	0.323044	-5.69393	1.24145e-08	1.4454e-06	1.75	ENSFCAG00000001326.5
ENSFCAG00000001331.5	12.1122	8.49235	1.85563	4.57653	4.72746e-06	0.000691448	0.264304	ENSFCAG00000001331.5
ENSFCAG00000001392.4	259.609	1.28114	0.469018	2.73153	0.00630415	0.0344612	1.63837	ENSFCAG00000001392.4
ENSFCAG00000001399.4	4652.31	-1.37029	0.29246	-4.6854	2.79411e-06	0.000104101	1.75	ENSFCAG00000001399.4
ENSFCAG00000001413.5	632.661	2.8056	0.558344	5.02485	5.03814e-07	2.73564e-05	1.75	ENSFCAG00000001413.5
ENSFCAG00000001438.5	2506.04	-1.64258	0.380216	-4.32011	1.55948e-05	0.000416845	1.75	ENSFCAG00000001438.5
ENSFCAG00000001451.5	2161.19	-1.073	0.190554	-5.63097	1.792e-08	1.87057e-06	1.75	ENSFCAG00000001451.5
ENSFCAG00000001461.5	751.381	-1.17669	0.328079	-3.5866	0.000335014	0.00409338	1.75	ENSFCAG00000001461.5
ENSFCAG00000001462.5	1156.91	-1.67106	0.491417	-3.40049	0.000672652	0.0073563	1.56794	ENSFCAG00000001462.5
ENSFCAG00000001464.5	3316.32	1.24645	0.303853	4.10215	4.09327e-05	0.00083864	1.75	ENSFCAG00000001464.5
ENSFCAG00000001476.5	274.901	1.46583	0.305953	4.79102	1.6594e-06	7.05015e-05	1.75	ENSFCAG00000001476.5
ENSFCAG00000001486.4	221.083	-1.98828	0.639507	-3.10908	0.00187669	0.0196218	1.09137	ENSFCAG00000001486.4
ENSFCAG00000001527.5	751.622	1.11939	0.306995	3.64627	0.000266073	0.00343106	1.75	ENSFCAG00000001527.5
ENSFCAG00000001540.5	1857.87	-1.28446	0.432325	-2.97105	0.00296783	0.0194144	1.75	ENSFCAG00000001540.5
ENSFCAG00000001545.4	994.54	-1.18863	0.402927	-2.94999	0.00317783	0.020325	1.75	ENSFCAG00000001545.4
ENSFCAG00000001556.5	3075.63	-1.71486	0.454466	-3.77334	0.000161076	0.00239019	1.75	ENSFCAG00000001556.5
ENSFCAG00000001563.5	2762.12	-1.30097	0.413086	-3.14939	0.00163609	0.00938133	2.68034	ENSFCAG00000001563.5
ENSFCAG00000001572.5	3959.45	1.07727	0.423274	2.5451	0.0109247	0.0481467	1.75	ENSFCAG00000001572.5
ENSFCAG00000001574.5	447.164	-1.74496	0.460083	-3.79271	0.000149013	0.00226107	1.75	ENSFCAG00000001574.5
ENSFCAG00000001585.5	257.199	-1.58345	0.411828	-3.84493	0.000120589	0.00190125	1.75	ENSFCAG00000001585.5
ENSFCAG00000001588.5	171.324	1.76828	0.533342	3.31546	0.000914908	0.0119393	1.08181	ENSFCAG00000001588.5
ENSFCAG00000001605.5	1048.93	-1.4791	0.424592	-3.48357	0.000494772	0.00540215	1.75	ENSFCAG00000001605.5
ENSFCAG00000001624.4	114.733	-1.03593	0.369644	-2.8025	0.0050708	0.0393659	1.09137	ENSFCAG00000001624.4
ENSFCAG00000001633.5	584.71	-2.86919	0.533765	-5.37538	7.64193e-08	6.60129e-06	1.75	ENSFCAG00000001633.5
ENSFCAG00000001655.5	14.4768	7.98589	1.82558	4.37444	1.21743e-05	0.000723255	0.642672	ENSFCAG00000001655.5
ENSFCAG00000001657.5	484.934	2.32264	0.447884	5.1858	2.15084e-07	1.34965e-05	1.83527	ENSFCAG00000001657.5
ENSFCAG00000001710.4	3231.21	1.37997	0.463536	2.97706	0.00291026	0.0192143	1.75	ENSFCAG00000001710.4
ENSFCAG00000001730.4	215.651	-2.10635	0.695225	-3.02973	0.00244769	0.0209426	1.29389	ENSFCAG00000001730.4
ENSFCAG00000001747.4	999.412	-1.17596	0.374464	-3.14039	0.00168722	0.0131212	1.75	ENSFCAG00000001747.4
ENSFCAG00000001764.4	19.1367	-5.15892	1.50648	-3.4245	0.000615937	0.017327	0.425329	ENSFCAG00000001764.4
ENSFCAG00000001776.5	927.079	-2.97495	0.412764	-7.20737	5.70427e-13	2.65656e-10	1.75	ENSFCAG00000001776.5
ENSFCAG00000001799.5	174.316	2.53432	0.51127	4.9569	7.16252e-07	5.17166e-05	1.08693	ENSFCAG00000001799.5
ENSFCAG00000001806.5	1105.79	1.44757	0.475981	3.04124	0.00235605	0.0177636	1.56794	ENSFCAG00000001806.5
ENSFCAG00000001863.4	1071.23	-1.60908	0.416413	-3.86415	0.000111476	0.00179975	1.75	ENSFCAG00000001863.4
ENSFCAG00000001870.5	54.0164	1.65685	0.523721	3.16362	0.00155822	0.017182	1.08693	ENSFCAG00000001870.5
ENSFCAG00000001873.5	153.218	1.85235	0.423303	4.37595	1.20904e-05	0.000428579	1.29389	ENSFCAG00000001873.5
ENSFCAG00000001880.4	992.667	-2.73534	1.06169	-2.57641	0.00998315	0.0451344	1.75	ENSFCAG00000001880.4
ENSFCAG00000001885.5	2142.74	1.12014	0.37249	3.00717	0.00263693	0.0177979	1.75	ENSFCAG00000001885.5
ENSFCAG00000001893.4	5876.97	-1.54519	0.284222	-5.43655	5.43209e-08	4.94548e-06	1.75	ENSFCAG00000001893.4
ENSFCAG00000001894.4	422.235	-2.04541	0.498329	-4.10453	4.05138e-05	0.000833573	1.75	ENSFCAG00000001894.4
ENSFCAG00000001895.5	305.008	1.30311	0.356402	3.65629	0.000255892	0.00336061	1.75	ENSFCAG00000001895.5
ENSFCAG00000001900.3	176.923	-2.91197	0.801841	-3.63161	0.000281662	0.00505157	1.08693	ENSFCAG00000001900.3
ENSFCAG00000001902.4	123.181	-1.8065	0.646102	-2.79599	0.00517405	0.0398647	1.09137	ENSFCAG00000001902.4
ENSFCAG00000001932.4	66.5232	1.56167	0.468921	3.33034	0.000867404	0.0114439	1.08693	ENSFCAG00000001932.4
ENSFCAG00000001933.5	55.4787	-1.94304	0.663706	-2.92756	0.00341634	0.0379654	0.773911	ENSFCAG00000001933.5
ENSFCAG00000001936.4	11231	1.40225	0.333798	4.20089	2.65866e-05	0.000448158	2.68034	ENSFCAG00000001936.4
ENSFCAG00000001942.5	609.989	-1.2384	0.421471	-2.93827	0.00330052	0.0202171	1.83527	ENSFCAG00000001942.5
ENSFCAG00000001970.5	163.242	1.73727	0.641011	2.71021	0.00672408	0.0491853	1.04354	ENSFCAG00000001970.5
ENSFCAG00000001995.5	1360.42	-1.8056	0.3256	-5.54545	2.93201e-08	2.90686e-06	1.75	ENSFCAG00000001995.5
ENSFCAG00000002000.5	614.982	-1.06754	0.383223	-2.78568	0.0053416	0.0294397	1.75	ENSFCAG00000002000.5
ENSFCAG00000002030.5	10230	-1.43622	0.318475	-4.50966	6.49305e-06	0.000207445	1.75	ENSFCAG00000002030.5
ENSFCAG00000002036.4	2836.04	-1.58044	0.562696	-2.8087	0.00497423	0.020643	2.68034	ENSFCAG00000002036.4
ENSFCAG00000002054.5	10784.9	-2.06419	0.341993	-6.03576	1.58216e-09	2.6608e-07	1.75	ENSFCAG00000002054.5
ENSFCAG00000002077.4	35.4339	2.30536	0.797594	2.89039	0.00384768	0.0359807	0.943773	ENSFCAG00000002077.4
ENSFCAG00000002088.5	256.302	-1.6865	0.493105	-3.42016	0.000625849	0.00670072	1.63837	ENSFCAG00000002088.5
ENSFCAG00000002105.5	1276.98	1.29007	0.342892	3.76231	0.000168349	0.00232378	1.89055	ENSFCAG00000002105.5
ENSFCAG00000002118.3	130.891	1.7721	0.515512	3.43756	0.000586989	0.00862098	1.09137	ENSFCAG00000002118.3
ENSFCAG00000002130.5	590.165	-1.65467	0.309991	-5.33781	9.40767e-08	7.45283e-06	1.75	ENSFCAG00000002130.5
ENSFCAG00000002136.3	415.862	1.01654	0.348565	2.91635	0.0035415	0.021991	1.75	ENSFCAG00000002136.3
ENSFCAG00000002153.5	246.315	-1.40498	0.439636	-3.19579	0.0013945	0.0159549	1.09137	ENSFCAG00000002153.5
ENSFCAG00000002154.5	687.311	-1.31848	0.401364	-3.28501	0.0010198	0.00909306	1.75	ENSFCAG00000002154.5
ENSFCAG00000002164.5	41017.5	-2.87396	0.375303	-7.65772	1.89264e-14	1.42969e-11	2.68034	ENSFCAG00000002164.5
ENSFCAG00000002187.5	304.745	1.39854	0.390031	3.58572	0.000336152	0.00410314	1.75	ENSFCAG00000002187.5
ENSFCAG00000002199.5	1485.43	-1.62117	0.415854	-3.8984	9.68287e-05	0.0016123	1.75	ENSFCAG00000002199.5
ENSFCAG00000002239.5	173.962	-4.01495	0.648434	-6.19177	5.94928e-10	1.57147e-07	1.29389	ENSFCAG00000002239.5
ENSFCAG00000002252.5	231.981	1.73133	0.553169	3.12983	0.00174906	0.0193115	1.04354	ENSFCAG00000002252.5
ENSFCAG00000002273.5	177.832	1.62267	0.494052	3.28442	0.00102194	0.012844	1.09137	ENSFCAG00000002273.5
ENSFCAG00000002283.5	94.9999	-6.14227	1.23008	-4.99338	5.93306e-07	4.99362e-05	0.942936	ENSFCAG00000002283.5
ENSFCAG00000002284.5	188.882	-3.07636	0.50741	-6.06287	1.33713e-09	3.35783e-07	1.08181	ENSFCAG00000002284.5
ENSFCAG00000002286.5	483.082	-1.42721	0.289398	-4.93165	8.15376e-07	3.90239e-05	1.75	ENSFCAG00000002286.5
ENSFCAG00000002307.5	69.0141	-3.34801	0.865265	-3.86935	0.000109128	0.00253871	1.08693	ENSFCAG00000002307.5
ENSFCAG00000002326.4	6463.51	1.63153	0.264651	6.16482	7.05647e-10	1.42406e-07	1.75	ENSFCAG00000002326.4
ENSFCAG00000002327.5	1813.9	1.00243	0.222383	4.50769	6.55359e-06	0.000208828	1.75	ENSFCAG00000002327.5
ENSFCAG00000002362.5	1724.61	1.05499	0.302568	3.48678	0.000488877	0.00504558	1.89055	ENSFCAG00000002362.5
ENSFCAG00000002378.4	81.6369	-1.65972	0.613408	-2.70573	0.00681549	0.0448417	1.21306	ENSFCAG00000002378.4
ENSFCAG00000002380.5	72.5842	1.96647	0.704299	2.7921	0.00523673	0.040093	1.09137	ENSFCAG00000002380.5
ENSFCAG00000002386.3	185.343	-1.67886	0.429426	-3.90954	9.24718e-05	0.00226696	1.08181	ENSFCAG00000002386.3
ENSFCAG00000002404.5	328.756	-2.1656	0.431219	-5.02205	5.11225e-07	2.95177e-05	1.63837	ENSFCAG00000002404.5
ENSFCAG00000002417.5	316.828	1.14809	0.398669	2.87982	0.00397899	0.0238869	1.75	ENSFCAG00000002417.5
ENSFCAG00000002429.5	2451.52	1.25297	0.475114	2.63721	0.00835918	0.0400648	1.75	ENSFCAG00000002429.5
ENSFCAG00000002434.5	3591.32	1.57637	0.27769	5.67672	1.37298e-08	1.56838e-06	1.75	ENSFCAG00000002434.5
ENSFCAG00000002451.5	219.262	1.62995	0.420362	3.87749	0.000105539	0.00247871	1.08181	ENSFCAG00000002451.5
ENSFCAG00000002474.5	9159.29	1.04022	0.400968	2.59428	0.00947884	0.0438575	1.75	ENSFCAG00000002474.5
ENSFCAG00000002481.4	3990.94	1.19911	0.418131	2.8678	0.00413341	0.0245148	1.75	ENSFCAG00000002481.4
ENSFCAG00000002493.5	235.864	1.85412	0.43578	4.25472	2.09312e-05	0.00064434	1.29389	ENSFCAG00000002493.5
ENSFCAG00000002497.5	177.72	-2.70012	0.521749	-5.17513	2.27752e-07	2.23416e-05	1.04354	ENSFCAG00000002497.5
ENSFCAG00000002530.5	94.3605	-2.39505	0.797472	-3.0033	0.00267067	0.0252255	1.08693	ENSFCAG00000002530.5
ENSFCAG00000002532.5	430.397	-1.53753	0.413764	-3.71595	0.00020244	0.00284699	1.75	ENSFCAG00000002532.5
ENSFCAG00000002544.5	446.065	-4.20039	1.49064	-2.81785	0.0048347	0.0274713	1.75	ENSFCAG00000002544.5
ENSFCAG00000002568.5	1310.32	-1.34865	0.382491	-3.52595	0.00042196	0.00454177	1.89055	ENSFCAG00000002568.5
ENSFCAG00000002569.5	4152.17	1.06529	0.322175	3.30657	0.000944441	0.00863733	1.75	ENSFCAG00000002569.5
ENSFCAG00000002576.4	301.798	-1.34154	0.412247	-3.2542	0.00113711	0.00961502	1.80679	ENSFCAG00000002576.4
ENSFCAG00000002594.4	2685.42	-1.59525	0.286938	-5.55958	2.70424e-08	2.70615e-06	1.75	ENSFCAG00000002594.4
ENSFCAG00000002595.5	1028.97	-1.38243	0.40581	-3.40659	0.000657798	0.00660995	1.75	ENSFCAG00000002595.5
ENSFCAG00000002617.5	3090.88	-1.49428	0.384984	-3.88142	0.000103848	0.00169927	1.75	ENSFCAG00000002617.5
ENSFCAG00000002633.5	251.125	1.80151	0.607583	2.96505	0.00302637	0.0197016	1.75	ENSFCAG00000002633.5
ENSFCAG00000002659.4	12793.8	1.07874	0.405682	2.65908	0.00783555	0.0383407	1.75	ENSFCAG00000002659.4
ENSFCAG00000002669.4	6339.34	1.25069	0.303798	4.11685	3.84093e-05	0.00081166	1.75	ENSFCAG00000002669.4
ENSFCAG00000002672.4	298.749	-4.11621	0.551293	-7.46646	8.23802e-14	5.25003e-11	1.75	ENSFCAG00000002672.4
ENSFCAG00000002680.5	3355	1.58291	0.53679	2.94885	0.00318955	0.0203697	1.75	ENSFCAG00000002680.5
ENSFCAG00000002682.5	673.456	-1.16174	0.43002	-2.7016	0.00690078	0.0351382	1.75	ENSFCAG00000002682.5
ENSFCAG00000002684.4	397.45	-1.53874	0.554754	-2.77373	0.00554178	0.0315823	1.63837	ENSFCAG00000002684.4
ENSFCAG00000002688.4	490.162	-1.15549	0.382094	-3.0241	0.00249376	0.0171081	1.75	ENSFCAG00000002688.4
ENSFCAG00000002726.5	4175.58	-1.65378	0.424634	-3.89461	9.83579e-05	0.00163371	1.75	ENSFCAG00000002726.5
ENSFCAG00000002741.3	1776.87	-1.85695	0.397661	-4.66968	3.01674e-06	0.000109101	1.75	ENSFCAG00000002741.3
ENSFCAG00000002742.5	175.548	1.19706	0.354132	3.38028	0.000724123	0.00999076	1.08693	ENSFCAG00000002742.5
ENSFCAG00000002752.5	4553.11	1.15169	0.254262	4.52956	5.9108e-06	0.000191367	1.75	ENSFCAG00000002752.5
ENSFCAG00000002761.5	127.36	1.63075	0.438941	3.7152	0.000203046	0.00401462	1.08693	ENSFCAG00000002761.5
ENSFCAG00000002797.5	3742.35	-1.82515	0.345005	-5.29021	1.22176e-07	9.02059e-06	1.75	ENSFCAG00000002797.5
ENSFCAG00000002826.4	7561.21	-1.0476	0.284942	-3.67652	0.000236434	0.00320951	1.75	ENSFCAG00000002826.4
ENSFCAG00000002848.5	26933	1.54029	0.4652	3.31102	0.000929569	0.00855235	1.75	ENSFCAG00000002848.5
ENSFCAG00000002853.4	448.419	-2.06752	0.409698	-5.04644	4.50108e-07	2.52322e-05	1.75	ENSFCAG00000002853.4
ENSFCAG00000002868.5	210.248	-2.01646	0.668061	-3.01837	0.00254136	0.0242471	1.09137	ENSFCAG00000002868.5
ENSFCAG00000002917.5	5.22314	6.70152	2.03981	3.28537	0.00101849	0.0247384	0.425388	ENSFCAG00000002917.5
ENSFCAG00000002931.5	698.176	2.391	0.577311	4.14162	3.44862e-05	0.000747027	1.75	ENSFCAG00000002931.5
ENSFCAG00000002941.5	1686.93	1.39378	0.402621	3.46178	0.000536614	0.00541852	1.89055	ENSFCAG00000002941.5
ENSFCAG00000002975.4	235.054	1.97457	0.467705	4.22182	2.42341e-05	0.000814062	1.09137	ENSFCAG00000002975.4
ENSFCAG00000002987.5	12056.5	-1.20962	0.274404	-4.40818	1.04241e-05	0.000307856	1.75	ENSFCAG00000002987.5
ENSFCAG00000003037.4	122.728	-1.85705	0.567394	-3.27295	0.00106433	0.0132754	1.08693	ENSFCAG00000003037.4
ENSFCAG00000003052.5	48.9378	-2.7403	0.87494	-3.13199	0.00173626	0.023675	0.773911	ENSFCAG00000003052.5
ENSFCAG00000003074.5	1383.6	1.15762	0.439265	2.63536	0.0084048	0.040093	1.75	ENSFCAG00000003074.5
ENSFCAG00000003093.5	5672.28	-1.79468	0.348761	-5.14587	2.66283e-07	1.71506e-05	1.75	ENSFCAG00000003093.5
ENSFCAG00000003118.5	11845.4	1.05505	0.30623	3.44528	0.000570462	0.005965	1.75	ENSFCAG00000003118.5
ENSFCAG00000003140.5	114.333	-1.80641	0.606888	-2.97651	0.00291553	0.0296599	0.942936	ENSFCAG00000003140.5
ENSFCAG00000003149.5	1059.79	1.68765	0.521236	3.23779	0.00120459	0.0102357	1.75	ENSFCAG00000003149.5
ENSFCAG00000003158.5	1506.5	-1.51856	0.247572	-6.13383	8.579e-10	1.64888e-07	1.75	ENSFCAG00000003158.5
ENSFCAG00000003169.4	2012.98	-1.23351	0.372093	-3.31507	0.00091621	0.00847516	1.75	ENSFCAG00000003169.4
ENSFCAG00000003185.5	1681.86	-1.21983	0.259955	-4.69244	2.69961e-06	0.000102472	1.75	ENSFCAG00000003185.5
ENSFCAG00000003245.5	238.469	-1.854	0.46384	-3.99708	6.41294e-05	0.00169927	1.08181	ENSFCAG00000003245.5
ENSFCAG00000003282.5	1768.02	-1.6206	0.496787	-3.26217	0.00110565	0.00964526	1.75	ENSFCAG00000003282.5
ENSFCAG00000003284.5	645.113	1.72836	0.370265	4.66789	3.04305e-06	0.000109664	1.75	ENSFCAG00000003284.5
ENSFCAG00000003296.5	61.1732	1.82125	0.572433	3.18159	0.00146467	0.0165293	1.08693	ENSFCAG00000003296.5
ENSFCAG00000003298.5	108.605	1.10739	0.393627	2.8133	0.00490351	0.0341081	1.29389	ENSFCAG00000003298.5
ENSFCAG00000003311.5	4193.36	-1.39858	0.438353	-3.19054	0.00142009	0.00855235	2.68034	ENSFCAG00000003311.5
ENSFCAG00000003328.5	781.634	-1.34176	0.409335	-3.27789	0.00104586	0.00924367	1.75	ENSFCAG00000003328.5
ENSFCAG00000003346.5	3574.12	-1.2038	0.359709	-3.34659	0.000818127	0.00781257	1.75	ENSFCAG00000003346.5
ENSFCAG00000003358.5	107.409	1.81733	0.641443	2.83318	0.00460867	0.0405989	0.942936	ENSFCAG00000003358.5
ENSFCAG00000003374.5	512.324	1.65222	0.400656	4.1238	3.72679e-05	0.00076429	1.83527	ENSFCAG00000003374.5
ENSFCAG00000003377.4	425.984	-1.53497	0.48599	-3.15844	0.00158614	0.0125775	1.75	ENSFCAG00000003377.4
ENSFCAG00000003378.5	1463.2	-1.40376	0.321279	-4.36929	1.24651e-05	0.000350197	1.75	ENSFCAG00000003378.5
ENSFCAG00000003421.5	3624.78	-1.02098	0.337423	-3.02581	0.00247972	0.0170408	1.75	ENSFCAG00000003421.5
ENSFCAG00000003452.5	329.757	-2.96508	0.62972	-4.70857	2.49457e-06	9.65037e-05	1.75	ENSFCAG00000003452.5
ENSFCAG00000003454.5	136.033	-1.7033	0.52977	-3.21517	0.00130367	0.0134702	1.29389	ENSFCAG00000003454.5
ENSFCAG00000003482.5	278.793	-1.66517	0.462021	-3.60409	0.000313243	0.003805	1.80679	ENSFCAG00000003482.5
ENSFCAG00000003490.4	824.938	-1.15557	0.241953	-4.77601	1.78808e-06	7.39435e-05	1.75	ENSFCAG00000003490.4
ENSFCAG00000003493.4	1158.88	-1.11232	0.218781	-5.0842	3.6918e-07	2.18061e-05	1.75	ENSFCAG00000003493.4
ENSFCAG00000003508.5	391.721	-1.14079	0.418237	-2.72761	0.00637959	0.0332105	1.75	ENSFCAG00000003508.5
ENSFCAG00000003513.5	1907.76	1.13542	0.354033	3.20709	0.00134086	0.0111129	1.75	ENSFCAG00000003513.5
ENSFCAG00000003525.5	312.877	1.95859	0.567038	3.45407	0.000552195	0.00571591	1.80679	ENSFCAG00000003525.5
ENSFCAG00000003545.5	2251.45	1.17512	0.247153	4.75462	1.98817e-06	8.05146e-05	1.75	ENSFCAG00000003545.5
ENSFCAG00000003567.4	155.821	-1.59133	0.48646	-3.27125	0.00107074	0.0133127	1.08693	ENSFCAG00000003567.4
ENSFCAG00000003569.5	987	-1.87071	0.380266	-4.91947	8.67788e-07	4.10456e-05	1.75	ENSFCAG00000003569.5
ENSFCAG00000003579.5	111.279	-1.74566	0.526605	-3.31494	0.000916624	0.0118862	1.09137	ENSFCAG00000003579.5
ENSFCAG00000003603.4	15349.4	1.45642	0.497525	2.92734	0.00341877	0.0214378	1.75	ENSFCAG00000003603.4
ENSFCAG00000003615.5	507.33	-1.53754	0.604144	-2.54498	0.0109283	0.0481467	1.75	ENSFCAG00000003615.5
ENSFCAG00000003633.5	108.862	-4.88248	1.52518	-3.20125	0.00136832	0.0162676	1.04354	ENSFCAG00000003633.5
ENSFCAG00000003634.5	472.372	-2.35107	0.495312	-4.74665	2.06813e-06	8.31962e-05	1.75	ENSFCAG00000003634.5
ENSFCAG00000003642.5	1702.81	-1.4787	0.487196	-3.03513	0.00240431	0.0167411	1.75	ENSFCAG00000003642.5
ENSFCAG00000003652.5	252.286	2.04427	0.548693	3.7257	0.000194772	0.00290554	1.63837	ENSFCAG00000003652.5
ENSFCAG00000003673.5	539.554	1.01415	0.366844	2.76452	0.00570063	0.0307604	1.75	ENSFCAG00000003673.5
ENSFCAG00000003701.5	101.466	1.81127	0.654947	2.76552	0.00568322	0.0439322	1.04354	ENSFCAG00000003701.5
ENSFCAG00000003774.5	905.912	-1.4953	0.358476	-4.17126	3.02923e-05	0.000679252	1.75	ENSFCAG00000003774.5
ENSFCAG00000003788.4	2310.97	1.15937	0.4013	2.88904	0.00386418	0.0233855	1.75	ENSFCAG00000003788.4
ENSFCAG00000003809.5	219.631	-1.72097	0.462616	-3.72008	0.00019916	0.00395383	1.08693	ENSFCAG00000003809.5
ENSFCAG00000003837.4	56.2667	-2.68958	0.882712	-3.04695	0.00231174	0.0210432	1.21306	ENSFCAG00000003837.4
ENSFCAG00000003840.4	145.866	-1.5242	0.510882	-2.98348	0.00284993	0.0272331	1.04354	ENSFCAG00000003840.4
ENSFCAG00000003841.4	79.4267	-2.08856	0.645322	-3.23646	0.00121024	0.0134057	1.21306	ENSFCAG00000003841.4
ENSFCAG00000003843.5	154.579	1.73032	0.57834	2.99188	0.00277263	0.0259852	1.08181	ENSFCAG00000003843.5
ENSFCAG00000003878.4	88.3035	1.25268	0.444709	2.81685	0.00484974	0.033884	1.29389	ENSFCAG00000003878.4
ENSFCAG00000003879.5	20044.5	-2.06971	0.423093	-4.89187	9.98838e-07	3.37459e-05	2.68034	ENSFCAG00000003879.5
ENSFCAG00000003881.5	122.537	-1.53243	0.557561	-2.74846	0.00598756	0.044249	1.08693	ENSFCAG00000003881.5
ENSFCAG00000003882.5	49.155	2.41629	0.816564	2.9591	0.00308541	0.0279152	1.09137	ENSFCAG00000003882.5
ENSFCAG00000003908.5	406.377	-1.53671	0.374373	-4.10477	4.0472e-05	0.000833573	1.75	ENSFCAG00000003908.5
ENSFCAG00000003914.5	19.7025	4.21751	1.17439	3.59124	0.000329104	0.0111918	0.425329	ENSFCAG00000003914.5
ENSFCAG00000003918.5	765.645	1.80721	0.520735	3.4705	0.000519482	0.00602623	1.56794	ENSFCAG00000003918.5
ENSFCAG00000003928.5	7971.55	-1.11959	0.357129	-3.13497	0.00171873	0.013304	1.75	ENSFCAG00000003928.5
ENSFCAG00000003937.4	1219.83	-1.27486	0.260062	-4.90214	9.48006e-07	4.43205e-05	1.75	ENSFCAG00000003937.4
ENSFCAG00000003960.5	123.985	2.07322	0.599794	3.45656	0.000547121	0.00906719	0.942936	ENSFCAG00000003960.5
ENSFCAG00000003965.5	286.726	-1.72039	0.492356	-3.4942	0.000475486	0.00524358	1.75	ENSFCAG00000003965.5
ENSFCAG00000003985.5	527.887	2.05197	0.3871	5.30088	1.15249e-07	8.61417e-06	1.75	ENSFCAG00000003985.5
ENSFCAG00000003997.5	1181.1	-1.05616	0.400202	-2.63906	0.00831369	0.0399155	1.75	ENSFCAG00000003997.5
ENSFCAG00000004006.5	478.422	2.1564	0.45578	4.73123	2.23165e-06	8.91817e-05	1.75	ENSFCAG00000004006.5
ENSFCAG00000004017.4	4395.47	-1.24753	0.379145	-3.29037	0.00100054	0.00899414	1.75	ENSFCAG00000004017.4
ENSFCAG00000004027.5	35.513	2.03237	0.702829	2.89171	0.00383157	0.0324912	1.08693	ENSFCAG00000004027.5
ENSFCAG00000004029.4	150.419	-2.34827	0.724455	-3.24144	0.00118929	0.0146717	1.04354	ENSFCAG00000004029.4
ENSFCAG00000004038.5	156.579	-2.5618	0.561674	-4.56101	5.09079e-06	0.000252794	1.09137	ENSFCAG00000004038.5
ENSFCAG00000004048.5	406.449	1.37142	0.458209	2.99301	0.00276239	0.0184595	1.75	ENSFCAG00000004048.5
ENSFCAG00000004058.5	60.8945	3.31855	0.692768	4.79028	1.66551e-06	0.000104101	1.04354	ENSFCAG00000004058.5
ENSFCAG00000004059.3	876.378	-1.35803	0.347887	-3.90365	9.4752e-05	0.00159463	1.75	ENSFCAG00000004059.3
ENSFCAG00000004072.5	112.523	-1.57979	0.49903	-3.16573	0.00154693	0.0170962	1.08693	ENSFCAG00000004072.5
ENSFCAG00000004077.5	288	-2.81032	0.551548	-5.09534	3.48125e-07	2.09716e-05	1.75	ENSFCAG00000004077.5
ENSFCAG00000004096.5	4086.85	-1.7078	0.257076	-6.64315	3.07053e-11	6.56075e-09	2.68034	ENSFCAG00000004096.5
ENSFCAG00000004134.5	1011.75	2.15405	0.388523	5.54421	2.95282e-08	2.90686e-06	1.75	ENSFCAG00000004134.5
ENSFCAG00000004156.5	348.15	-1.88943	0.416241	-4.53927	5.64492e-06	0.000183742	1.75	ENSFCAG00000004156.5
ENSFCAG00000004161.5	584.134	1.87293	0.512758	3.65266	0.000259538	0.00329299	1.83527	ENSFCAG00000004161.5
ENSFCAG00000004183.4	48.2337	1.58287	0.549132	2.8825	0.00394539	0.0307262	1.21306	ENSFCAG00000004183.4
ENSFCAG00000004200.5	681.119	1.05404	0.378809	2.7825	0.00539421	0.029613	1.75	ENSFCAG00000004200.5
ENSFCAG00000004223.5	495.352	-1.32998	0.522137	-2.54718	0.0108597	0.0480614	1.75	ENSFCAG00000004223.5
ENSFCAG00000004264.5	302.435	1.17847	0.421321	2.79709	0.00515647	0.0300413	1.63837	ENSFCAG00000004264.5
ENSFCAG00000004267.5	407.671	1.52035	0.500193	3.03952	0.00236953	0.0165571	1.75	ENSFCAG00000004267.5
ENSFCAG00000004270.5	165.664	-1.7604	0.507025	-3.47201	0.000516574	0.00695145	1.29389	ENSFCAG00000004270.5
ENSFCAG00000004274.4	1605.18	1.10813	0.374973	2.95522	0.0031245	0.0201361	1.75	ENSFCAG00000004274.4
ENSFCAG00000004282.4	908.413	-1.7517	0.440364	-3.97784	6.95445e-05	0.00126061	1.75	ENSFCAG00000004282.4
ENSFCAG00000004287.5	191.867	-1.23609	0.416029	-2.97117	0.00296663	0.0271186	1.09137	ENSFCAG00000004287.5
ENSFCAG00000004297.5	582.901	2.07757	0.335788	6.18714	6.12648e-10	1.25734e-07	1.75	ENSFCAG00000004297.5
ENSFCAG00000004311.5	2301.22	-1.04369	0.307533	-3.39376	0.000689391	0.00646605	1.89055	ENSFCAG00000004311.5
ENSFCAG00000004312.5	7463.9	-1.51247	0.259063	-5.83821	5.27647e-09	7.09895e-07	1.75	ENSFCAG00000004312.5
ENSFCAG00000004322.5	1326.37	-1.33112	0.316236	-4.20925	2.5622e-05	0.000602419	1.75	ENSFCAG00000004322.5
ENSFCAG00000004339.5	8303.71	1.28551	0.289338	4.44292	8.87442e-06	0.000269991	1.75	ENSFCAG00000004339.5
ENSFCAG00000004347.5	2850.86	1.37617	0.387017	3.55584	0.000376774	0.00442932	1.75	ENSFCAG00000004347.5
ENSFCAG00000004352.5	284.656	1.77339	0.408937	4.33659	1.44708e-05	0.000394807	1.75	ENSFCAG00000004352.5
ENSFCAG00000004355.5	40.042	-2.01673	0.723537	-2.78732	0.00531468	0.0405007	1.09088	ENSFCAG00000004355.5
ENSFCAG00000004376.4	31.044	-3.82094	1.25621	-3.04163	0.002353	0.0237592	1.04354	ENSFCAG00000004376.4
ENSFCAG00000004399.5	604.717	-1.0959	0.389261	-2.81533	0.00487269	0.0276223	1.75	ENSFCAG00000004399.5
ENSFCAG00000004412.5	587.165	1.98686	0.405563	4.89902	9.63163e-07	4.32711e-05	1.83527	ENSFCAG00000004412.5
ENSFCAG00000004427.5	2772.27	1.69621	0.330511	5.13208	2.86559e-07	1.79783e-05	1.75	ENSFCAG00000004427.5
ENSFCAG00000004433.4	360.595	-1.4938	0.406631	-3.67361	0.000239151	0.0032319	1.75	ENSFCAG00000004433.4
ENSFCAG00000004436.5	1608.09	1.00833	0.342507	2.94397	0.00324027	0.0206174	1.75	ENSFCAG00000004436.5
ENSFCAG00000004439.5	11057.3	-1.22807	0.248409	-4.94375	7.66321e-07	3.77197e-05	1.75	ENSFCAG00000004439.5
ENSFCAG00000004465.4	462.977	-1.42271	0.545597	-2.60762	0.00911729	0.042526	1.75	ENSFCAG00000004465.4
ENSFCAG00000004474.5	2056.98	-1.97629	0.409141	-4.83035	1.36296e-06	5.97955e-05	1.75	ENSFCAG00000004474.5
ENSFCAG00000004478.5	2696	-2.09105	0.29215	-7.15747	8.21802e-13	3.6855e-10	1.75	ENSFCAG00000004478.5
ENSFCAG00000004485.5	227.377	-1.75927	0.559255	-3.14575	0.00165664	0.0178593	1.09137	ENSFCAG00000004485.5
ENSFCAG00000004488.5	794.548	-2.23711	0.339753	-6.58452	4.56346e-11	1.46841e-08	1.56794	ENSFCAG00000004488.5
ENSFCAG00000004500.5	92.4368	-4.60966	1.03862	-4.43826	9.06906e-06	0.000394807	1.09137	ENSFCAG00000004500.5
ENSFCAG00000004537.4	1100.09	1.08365	0.219132	4.94519	7.60696e-07	3.76699e-05	1.75	ENSFCAG00000004537.4
ENSFCAG00000004557.5	50.0937	-3.46121	1.05209	-3.28984	0.00100243	0.0127044	1.09137	ENSFCAG00000004557.5
ENSFCAG00000004558.5	233.155	-1.72393	0.450527	-3.82648	0.00012999	0.00290559	1.09137	ENSFCAG00000004558.5
ENSFCAG00000004560.4	301.597	-2.37732	0.69771	-3.40732	0.000656044	0.0065978	1.75	ENSFCAG00000004560.4
ENSFCAG00000004564.5	2042.7	-2.23278	0.524652	-4.25574	2.08361e-05	0.000511755	1.75	ENSFCAG00000004564.5
ENSFCAG00000004584.5	327.505	1.65258	0.423371	3.90338	9.4858e-05	0.00159463	1.75	ENSFCAG00000004584.5
ENSFCAG00000004599.4	349.103	-1.36072	0.361148	-3.76776	0.000164721	0.0024294	1.75	ENSFCAG00000004599.4
ENSFCAG00000004613.5	222.372	-4.01843	0.784716	-5.12088	3.04119e-07	2.68872e-05	1.09137	ENSFCAG00000004613.5
ENSFCAG00000004628.5	542.107	-1.7726	0.416686	-4.25404	2.0995e-05	0.00051254	1.75	ENSFCAG00000004628.5
ENSFCAG00000004669.5	453.278	-1.30044	0.421073	-3.08838	0.00201249	0.0147776	1.75	ENSFCAG00000004669.5
ENSFCAG00000004693.4	1812.62	-1.22042	0.316205	-3.85959	0.000113575	0.00182187	1.75	ENSFCAG00000004693.4
ENSFCAG00000004719.4	1605.82	2.0012	0.402843	4.96769	6.77553e-07	3.46169e-05	1.75	ENSFCAG00000004719.4
ENSFCAG00000004747.5	319.603	2.15279	0.458491	4.69539	2.66101e-06	0.000101644	1.75	ENSFCAG00000004747.5
ENSFCAG00000004748.4	17843.6	1.08072	0.326424	3.31078	0.00093037	0.00855235	1.75	ENSFCAG00000004748.4
ENSFCAG00000004758.4	216.445	2.99425	0.725907	4.12483	3.71001e-05	0.00112027	1.09137	ENSFCAG00000004758.4
ENSFCAG00000004772.4	218.043	-1.20037	0.438644	-2.73655	0.00620881	0.040093	1.29389	ENSFCAG00000004772.4
ENSFCAG00000004785.5	108.81	-1.76001	0.491538	-3.58063	0.000342772	0.00514533	1.29389	ENSFCAG00000004785.5
ENSFCAG00000004786.5	280.308	-2.85065	0.538558	-5.29311	1.20253e-07	8.93307e-06	1.75	ENSFCAG00000004786.5
ENSFCAG00000004788.4	1247.99	-2.01895	0.459283	-4.39588	1.10323e-05	0.000318059	1.75	ENSFCAG00000004788.4
ENSFCAG00000004809.4	198.037	-2.36428	0.696873	-3.3927	0.000692064	0.00966026	1.09137	ENSFCAG00000004809.4
ENSFCAG00000004830.5	9.63419	7.95488	1.96141	4.05569	4.99863e-05	0.00464008	0.218027	ENSFCAG00000004830.5
ENSFCAG00000004831.5	76.3889	-1.84182	0.586064	-3.1427	0.00167397	0.0180065	1.09137	ENSFCAG00000004831.5
ENSFCAG00000004833.5	363.524	1.53471	0.500889	3.06398	0.00218413	0.0164236	1.63837	ENSFCAG00000004833.5
ENSFCAG00000004841.4	376.709	1.66209	0.531587	3.12667	0.00176801	0.0134896	1.75	ENSFCAG00000004841.4
ENSFCAG00000004861.5	10.6885	8.12153	1.62363	5.00209	5.67116e-07	9.23008e-05	0.426872	ENSFCAG00000004861.5
ENSFCAG00000004878.5	668.752	1.31043	0.518823	2.52578	0.0115442	0.0499229	1.75	ENSFCAG00000004878.5
ENSFCAG00000004885.5	625.426	-1.59798	0.484049	-3.30128	0.00096246	0.00874926	1.75	ENSFCAG00000004885.5
ENSFCAG00000004891.5	182.75	-1.66015	0.574068	-2.89191	0.00382914	0.0333136	1.04354	ENSFCAG00000004891.5
ENSFCAG00000004912.4	26.731	-3.0829	1.12657	-2.73653	0.00620912	0.0451673	1.08693	ENSFCAG00000004912.4
ENSFCAG00000004914.5	378.567	1.37767	0.399179	3.45126	0.000557979	0.00573477	1.80679	ENSFCAG00000004914.5
ENSFCAG00000004956.5	1872.22	1.71038	0.403651	4.23728	2.26241e-05	0.000544624	1.75	ENSFCAG00000004956.5
ENSFCAG00000004966.5	1322.28	-1.16894	0.38284	-3.05335	0.00226302	0.0160904	1.75	ENSFCAG00000004966.5
ENSFCAG00000004976.5	196.125	-1.34047	0.422522	-3.17255	0.00151106	0.0168323	1.09137	ENSFCAG00000004976.5
ENSFCAG00000004977.3	1119.23	1.96343	0.32166	6.10404	1.0342e-09	1.92657e-07	1.75	ENSFCAG00000004977.3
ENSFCAG00000004991.5	131.921	2.03495	0.604079	3.36868	0.000755289	0.0114683	0.942936	ENSFCAG00000004991.5
ENSFCAG00000004994.5	194.143	-1.35742	0.484571	-2.80128	0.00509008	0.0395897	1.08693	ENSFCAG00000004994.5
ENSFCAG00000004995.4	3908.86	-1.19001	0.269995	-4.40753	1.04556e-05	0.000308036	1.75	ENSFCAG00000004995.4
ENSFCAG00000005014.4	915.922	1.08661	0.367738	2.95485	0.00312823	0.0201374	1.75	ENSFCAG00000005014.4
ENSFCAG00000005043.5	564.57	1.27725	0.38055	3.35633	0.000789832	0.00761444	1.75	ENSFCAG00000005043.5
ENSFCAG00000005060.3	103.671	1.35392	0.388565	3.48442	0.000493209	0.00764326	1.08693	ENSFCAG00000005060.3
ENSFCAG00000005075.5	1152.39	1.92682	0.362998	5.30807	1.10792e-07	8.38459e-06	1.75	ENSFCAG00000005075.5
ENSFCAG00000005086.4	395.718	-1.33321	0.356941	-3.73509	0.00018765	0.00266688	1.75	ENSFCAG00000005086.4
ENSFCAG00000005095.5	165.131	2.07294	0.514401	4.02982	5.58202e-05	0.00152863	1.09137	ENSFCAG00000005095.5
ENSFCAG00000005100.5	176.052	-2.91365	0.484263	-6.01666	1.78052e-09	4.21592e-07	1.09137	ENSFCAG00000005100.5
ENSFCAG00000005103.5	85.2866	1.9927	0.517602	3.84988	0.000118177	0.00247871	1.21306	ENSFCAG00000005103.5
ENSFCAG00000005113.4	417.512	-1.09917	0.317507	-3.46189	0.000536405	0.0057172	1.75	ENSFCAG00000005113.4
ENSFCAG00000005163.3	502.027	1.14425	0.381695	2.99781	0.00271925	0.0182316	1.75	ENSFCAG00000005163.3
ENSFCAG00000005166.5	294.822	-1.62271	0.41697	-3.89167	9.9556e-05	0.00164908	1.75	ENSFCAG00000005166.5
ENSFCAG00000005173.5	326.234	1.4899	0.541156	2.75317	0.00590211	0.0315523	1.75	ENSFCAG00000005173.5
ENSFCAG00000005204.5	125.3	-1.21408	0.431592	-2.81302	0.00490782	0.0385678	1.08693	ENSFCAG00000005204.5
ENSFCAG00000005223.5	147.152	1.88927	0.511881	3.69083	0.000223523	0.00428901	1.08693	ENSFCAG00000005223.5
ENSFCAG00000005230.5	1754.55	1.27451	0.304712	4.18267	2.88101e-05	0.000652055	1.75	ENSFCAG00000005230.5
ENSFCAG00000005251.4	268.895	-1.81492	0.508552	-3.5688	0.000358621	0.00428317	1.75	ENSFCAG00000005251.4
ENSFCAG00000005256.5	2069.57	-1.05014	0.415512	-2.52735	0.0114928	0.0497985	1.75	ENSFCAG00000005256.5
ENSFCAG00000005286.4	110.491	-1.93772	0.636255	-3.04551	0.00232289	0.0235127	1.04354	ENSFCAG00000005286.4
ENSFCAG00000005299.5	935.264	1.34456	0.34545	3.8922	9.93396e-05	0.00164775	1.75	ENSFCAG00000005299.5
ENSFCAG00000005304.5	181.931	-1.13313	0.413952	-2.73734	0.0061939	0.0451327	1.08693	ENSFCAG00000005304.5
ENSFCAG00000005307.5	1025.6	-1.06959	0.415124	-2.57655	0.00997922	0.0487738	1.56794	ENSFCAG00000005307.5
ENSFCAG00000005308.5	40.2369	2.96715	1.0578	2.80503	0.00503125	0.0401746	1.04354	ENSFCAG00000005308.5
ENSFCAG00000005317.5	906.558	-1.23439	0.394454	-3.12937	0.00175184	0.0134255	1.75	ENSFCAG00000005317.5
ENSFCAG00000005366.5	308.073	1.21428	0.467911	2.59511	0.00945594	0.0455164	1.63837	ENSFCAG00000005366.5
ENSFCAG00000005424.4	27.6127	-2.50108	0.738377	-3.38727	0.000705919	0.00984099	1.08587	ENSFCAG00000005424.4
ENSFCAG00000005436.5	79.3516	-1.90882	0.666907	-2.8622	0.00420711	0.032147	1.21306	ENSFCAG00000005436.5
ENSFCAG00000005451.4	8319.01	-1.34631	0.342825	-3.9271	8.59768e-05	0.00148299	1.75	ENSFCAG00000005451.4
ENSFCAG00000005457.5	52.8323	1.71877	0.53808	3.19427	0.00140184	0.0148411	1.21306	ENSFCAG00000005457.5
ENSFCAG00000005475.4	35.2495	-2.43965	0.806975	-3.02321	0.00250111	0.0240965	1.08587	ENSFCAG00000005475.4
ENSFCAG00000005476.5	194.905	2.09953	0.593037	3.54031	0.000399662	0.00573477	1.29389	ENSFCAG00000005476.5
ENSFCAG00000005480.3	97.4871	-2.68114	0.602276	-4.45169	8.51986e-06	0.000420794	0.942936	ENSFCAG00000005480.3
ENSFCAG00000005488.5	319.334	1.5031	0.526746	2.85356	0.00432326	0.0253136	1.75	ENSFCAG00000005488.5
ENSFCAG00000005491.5	628.98	1.6306	0.383279	4.25435	2.09662e-05	0.00051254	1.75	ENSFCAG00000005491.5
ENSFCAG00000005493.4	44.354	1.80705	0.656109	2.7542	0.0058836	0.0481467	0.943773	ENSFCAG00000005493.4
ENSFCAG00000005554.5	15.3637	-6.69456	1.35449	-4.9425	7.71261e-07	0.000160772	0.280811	ENSFCAG00000005554.5
ENSFCAG00000005576.5	1137.41	-1.53272	0.382625	-4.00581	6.18058e-05	0.00115313	1.75	ENSFCAG00000005576.5
ENSFCAG00000005600.5	79.4706	2.16813	0.644467	3.36422	0.000767599	0.0133731	0.773911	ENSFCAG00000005600.5
ENSFCAG00000005643.4	1968.01	-1.95182	0.33051	-5.90549	3.51607e-09	4.6364e-07	1.89055	ENSFCAG00000005643.4
ENSFCAG00000005664.5	181.011	1.16034	0.40417	2.87091	0.00409291	0.034086	1.08181	ENSFCAG00000005664.5
ENSFCAG00000005693.4	12.7486	4.81174	1.44201	3.33683	0.000847404	0.0217291	0.425329	ENSFCAG00000005693.4
ENSFCAG00000005700.5	38.8142	-2.8325	1.02403	-2.76603	0.00567434	0.0424914	1.09088	ENSFCAG00000005700.5
ENSFCAG00000005726.5	293.372	-1.05033	0.342756	-3.06436	0.00218136	0.0156662	1.75	ENSFCAG00000005726.5
ENSFCAG00000005738.4	223.331	-1.20664	0.369053	-3.26954	0.00107721	0.0133968	1.08181	ENSFCAG00000005738.4
ENSFCAG00000005743.5	618.058	1.75911	0.37432	4.69949	2.60814e-06	9.65037e-05	1.83527	ENSFCAG00000005743.5
ENSFCAG00000005744.5	524.677	-2.28922	0.485043	-4.71962	2.36282e-06	8.97407e-05	1.83527	ENSFCAG00000005744.5
ENSFCAG00000005761.5	189.185	-2.19129	0.626046	-3.5002	0.000464907	0.00640233	1.29389	ENSFCAG00000005761.5
ENSFCAG00000005789.5	324.119	1.84742	0.726537	2.54278	0.0109974	0.0482998	1.75	ENSFCAG00000005789.5
ENSFCAG00000005824.5	476.643	-1.11604	0.39232	-2.84472	0.00444499	0.0258513	1.75	ENSFCAG00000005824.5
ENSFCAG00000005855.4	896.472	2.07878	0.471397	4.40983	1.03452e-05	0.000306272	1.75	ENSFCAG00000005855.4
ENSFCAG00000005862.5	167.833	-1.68808	0.47233	-3.57393	0.000351659	0.00593168	1.08693	ENSFCAG00000005862.5
ENSFCAG00000005863.4	922.106	-1.45171	0.4245	-3.41982	0.000626636	0.00638994	1.75	ENSFCAG00000005863.4
ENSFCAG00000005869.5	8.25146	-5.60644	1.69512	-3.30739	0.000941681	0.034202	0.247213	ENSFCAG00000005869.5
ENSFCAG00000005872.5	315.116	-1.96336	0.531725	-3.69243	0.000222118	0.00307024	1.75	ENSFCAG00000005872.5
ENSFCAG00000005881.4	2504.61	1.16993	0.248281	4.71213	2.45144e-06	9.54451e-05	1.75	ENSFCAG00000005881.4
ENSFCAG00000005886.5	2367.54	1.4517	0.383323	3.78715	0.000152387	0.00229787	1.75	ENSFCAG00000005886.5
ENSFCAG00000005887.5	551.958	-1.92749	0.559845	-3.4429	0.000575505	0.00600593	1.75	ENSFCAG00000005887.5
ENSFCAG00000005892.5	2591.73	-2.2738	0.37862	-6.00548	1.90769e-09	3.03939e-07	1.75	ENSFCAG00000005892.5
ENSFCAG00000005894.4	8108.89	-2.52381	0.33509	-7.53175	5.00665e-14	2.3283e-11	2.68034	ENSFCAG00000005894.4
ENSFCAG00000005924.4	143.677	-2.23927	0.62225	-3.59867	0.00031985	0.00488689	1.29389	ENSFCAG00000005924.4
ENSFCAG00000005934.5	839.149	1.37054	0.498219	2.75088	0.00594356	0.0341081	1.56794	ENSFCAG00000005934.5
ENSFCAG00000005935.4	316.919	-1.28186	0.485842	-2.63843	0.00832905	0.0399576	1.75	ENSFCAG00000005935.4
ENSFCAG00000005939.5	87.7003	-5.87236	0.765464	-7.67163	1.69822e-14	2.20715e-11	1.08693	ENSFCAG00000005939.5
ENSFCAG00000005942.5	13.0336	3.99883	1.23364	3.2415	0.00118903	0.038485	0.264304	ENSFCAG00000005942.5
ENSFCAG00000005945.5	509.87	1.55243	0.392953	3.95067	7.79333e-05	0.00138774	1.75	ENSFCAG00000005945.5
ENSFCAG00000005970.3	13.5399	6.37166	1.40796	4.52546	6.02632e-06	0.000825892	0.264304	ENSFCAG00000005970.3
ENSFCAG00000005977.3	35.7591	-6.8575	2.34979	-2.91834	0.00351901	0.0306131	1.08693	ENSFCAG00000005977.3
ENSFCAG00000005978.5	386.576	2.20595	0.507909	4.34319	1.40427e-05	0.00037816	1.80679	ENSFCAG00000005978.5
ENSFCAG00000005993.5	1198.72	-1.08639	0.293546	-3.70092	0.00021482	0.00297957	1.75	ENSFCAG00000005993.5
ENSFCAG00000005998.4	1417.61	-1.23481	0.374307	-3.29894	0.000970521	0.00880931	1.75	ENSFCAG00000005998.4
ENSFCAG00000006002.4	24.721	-6.90418	1.63873	-4.21314	2.51843e-05	0.000833573	1.08693	ENSFCAG00000006002.4
ENSFCAG00000006004.3	108.02	-1.66809	0.579272	-2.87963	0.00398141	0.0332123	1.09137	ENSFCAG00000006004.3
ENSFCAG00000006015.4	37499.2	-1.08853	0.35867	-3.03492	0.00240603	0.0167435	1.75	ENSFCAG00000006015.4
ENSFCAG00000006032.4	884.351	1.43714	0.33687	4.26617	1.98861e-05	0.000492419	1.75	ENSFCAG00000006032.4
ENSFCAG00000006043.5	141.594	1.43936	0.492296	2.92377	0.00345822	0.0301768	1.09137	ENSFCAG00000006043.5
ENSFCAG00000006064.3	32.6292	-4.9412	1.40952	-3.5056	0.000455584	0.0072209	1.08693	ENSFCAG00000006064.3
ENSFCAG00000006068.5	92.3085	1.92298	0.410415	4.68545	2.79343e-06	0.000151924	1.09137	ENSFCAG00000006068.5
ENSFCAG00000006096.5	669.771	-1.05383	0.300886	-3.50244	0.000461023	0.0051214	1.75	ENSFCAG00000006096.5
ENSFCAG00000006097.5	1455.29	-1.89311	0.500993	-3.77871	0.000157641	0.00221972	1.89055	ENSFCAG00000006097.5
ENSFCAG00000006132.5	869.977	-1.35634	0.387965	-3.49604	0.000472214	0.00521726	1.75	ENSFCAG00000006132.5
ENSFCAG00000006135.4	1319.2	-1.01957	0.384815	-2.64951	0.00806097	0.0391367	1.75	ENSFCAG00000006135.4
ENSFCAG00000006141.5	3082.83	1.33026	0.442715	3.00477	0.00265783	0.0178593	1.75	ENSFCAG00000006141.5
ENSFCAG00000006174.5	5076.92	-1.09739	0.400255	-2.74172	0.00611191	0.032275	1.75	ENSFCAG00000006174.5
ENSFCAG00000006202.5	2640.59	-1.33542	0.348518	-3.8317	0.00012726	0.00198575	1.75	ENSFCAG00000006202.5
ENSFCAG00000006226.5	309.396	-2.04416	0.630613	-3.24154	0.00118884	0.00992365	1.80679	ENSFCAG00000006226.5
ENSFCAG00000006254.5	1449.1	-1.74192	0.357963	-4.86621	1.13758e-06	5.13432e-05	1.75	ENSFCAG00000006254.5
ENSFCAG00000006256.4	259.108	-1.03347	0.369753	-2.79504	0.00518939	0.0288636	1.75	ENSFCAG00000006256.4
ENSFCAG00000006259.5	199.667	1.24713	0.433097	2.87957	0.0039822	0.0332123	1.09137	ENSFCAG00000006259.5
ENSFCAG00000006264.4	64.658	2.17903	0.777085	2.80411	0.00504561	0.0496589	0.773911	ENSFCAG00000006264.4
ENSFCAG00000006280.5	225.496	1.51489	0.478339	3.16699	0.00154025	0.017561	1.04354	ENSFCAG00000006280.5
ENSFCAG00000006303.4	21875.3	-2.0075	0.219279	-9.15498	5.43663e-20	3.29149e-16	1.75	ENSFCAG00000006303.4
ENSFCAG00000006336.5	95.0951	1.65657	0.596253	2.77831	0.0054643	0.0414666	1.08693	ENSFCAG00000006336.5
ENSFCAG00000006337.5	44.3637	2.72861	0.69694	3.91512	9.03586e-05	0.00245021	0.943773	ENSFCAG00000006337.5
ENSFCAG00000006340.5	546.442	1.26467	0.404844	3.12384	0.0017851	0.0132035	1.83527	ENSFCAG00000006340.5
ENSFCAG00000006368.5	226.649	-1.56889	0.515004	-3.04637	0.0023162	0.0234693	1.04354	ENSFCAG00000006368.5
ENSFCAG00000006386.4	1420.77	-2.11497	0.379769	-5.5691	2.56064e-08	2.60552e-06	1.75	ENSFCAG00000006386.4
ENSFCAG00000006391.5	1136.39	-1.35339	0.442106	-3.06124	0.00220419	0.0157826	1.75	ENSFCAG00000006391.5
ENSFCAG00000006445.5	32.2941	5.56798	1.4099	3.94921	7.84083e-05	0.00197033	1.09088	ENSFCAG00000006445.5
ENSFCAG00000006510.5	5973.49	-1.49042	0.362746	-4.10871	3.97867e-05	0.000824932	1.75	ENSFCAG00000006510.5
ENSFCAG00000006518.5	628.982	-1.36474	0.485241	-2.81251	0.00491565	0.0277878	1.75	ENSFCAG00000006518.5
ENSFCAG00000006535.5	122.244	2.56785	0.581683	4.41452	1.01232e-05	0.000428493	1.08693	ENSFCAG00000006535.5
ENSFCAG00000006559.4	712.774	-1.1597	0.266144	-4.3574	1.31615e-05	0.000367204	1.75	ENSFCAG00000006559.4
ENSFCAG00000006584.5	515.509	-2.39775	0.500755	-4.78827	1.68227e-06	7.09751e-05	1.75	ENSFCAG00000006584.5
ENSFCAG00000006593.5	226.512	-1.71945	0.498677	-3.44803	0.000564701	0.00840855	1.09137	ENSFCAG00000006593.5
ENSFCAG00000006596.5	617.94	1.47944	0.523423	2.82647	0.00470641	0.0268793	1.75	ENSFCAG00000006596.5
ENSFCAG00000006602.5	46.6715	1.81729	0.581567	3.12481	0.0017792	0.0189851	1.08693	ENSFCAG00000006602.5
ENSFCAG00000006613.5	152.073	1.40993	0.423592	3.32851	0.00087313	0.0100699	1.29389	ENSFCAG00000006613.5
ENSFCAG00000006622.4	2498.35	-2.19561	0.375196	-5.8519	4.85978e-09	6.61179e-07	1.75	ENSFCAG00000006622.4
ENSFCAG00000006629.4	9668.22	-2.11487	0.274446	-7.70594	1.2988e-14	1.42969e-11	1.75	ENSFCAG00000006629.4
ENSFCAG00000006632.5	1520.93	-1.62575	0.354099	-4.59122	4.40661e-06	0.000150304	1.75	ENSFCAG00000006632.5
ENSFCAG00000006635.5	458.971	-1.02505	0.344347	-2.97678	0.0029129	0.0185405	1.83527	ENSFCAG00000006635.5
ENSFCAG00000006641.4	37.6744	-2.91625	1.0663	-2.73493	0.00623933	0.0453193	1.08693	ENSFCAG00000006641.4
ENSFCAG00000006642.4	453.539	-1.1407	0.312727	-3.64761	0.000264694	0.00342422	1.75	ENSFCAG00000006642.4
ENSFCAG00000006651.4	4918.98	-2.68515	0.522372	-5.14031	2.74287e-07	1.74801e-05	1.75	ENSFCAG00000006651.4
ENSFCAG00000006655.5	1389.78	-1.1642	0.307692	-3.78365	0.000154543	0.00231596	1.75	ENSFCAG00000006655.5
ENSFCAG00000006666.5	1365.51	-1.08808	0.368683	-2.95125	0.00316487	0.0202763	1.75	ENSFCAG00000006666.5
ENSFCAG00000006668.5	693.359	-1.71957	0.492074	-3.49453	0.000474896	0.00568165	1.56794	ENSFCAG00000006668.5
ENSFCAG00000006669.5	352.733	-1.35031	0.393167	-3.43445	0.000593758	0.00615018	1.75	ENSFCAG00000006669.5
ENSFCAG00000006687.5	104.859	-2.05415	0.724093	-2.83686	0.004556	0.0367202	1.09137	ENSFCAG00000006687.5
ENSFCAG00000006693.5	606.354	-1.55289	0.403343	-3.85006	0.000118087	0.00187155	1.75	ENSFCAG00000006693.5
ENSFCAG00000006717.5	183.618	-1.41845	0.432004	-3.28341	0.00102559	0.0113949	1.29389	ENSFCAG00000006717.5
ENSFCAG00000006722.5	28.0438	-7.07064	1.4038	-5.03679	4.73405e-07	3.76699e-05	1.08693	ENSFCAG00000006722.5
ENSFCAG00000006735.5	34.865	3.01206	0.902441	3.33768	0.000844807	0.0124596	0.943773	ENSFCAG00000006735.5
ENSFCAG00000006743.5	65.336	2.06191	0.626284	3.2923	0.000993728	0.0129876	1.04354	ENSFCAG00000006743.5
ENSFCAG00000006745.4	1144.34	1.13658	0.280845	4.047	5.1879e-05	0.00100456	1.75	ENSFCAG00000006745.4
ENSFCAG00000006759.4	24.4082	-2.70247	0.983355	-2.74821	0.00599215	0.0442758	1.08587	ENSFCAG00000006759.4
ENSFCAG00000006762.5	107.612	-3.7651	0.661735	-5.68974	1.27231e-08	1.82777e-06	1.29389	ENSFCAG00000006762.5
ENSFCAG00000006772.4	4349.08	1.67924	0.393097	4.27182	1.93887e-05	0.000484163	1.75	ENSFCAG00000006772.4
ENSFCAG00000006786.5	159.329	1.86681	0.538244	3.46833	0.000523696	0.00798283	1.08181	ENSFCAG00000006786.5
ENSFCAG00000006788.4	34441.7	-1.31318	0.456914	-2.87402	0.00405279	0.0241504	1.75	ENSFCAG00000006788.4
ENSFCAG00000006822.5	521.788	-1.33463	0.378573	-3.52542	0.000422813	0.00482078	1.75	ENSFCAG00000006822.5
ENSFCAG00000006841.4	154.602	-2.00568	0.4852	-4.13372	3.56936e-05	0.000950492	1.29389	ENSFCAG00000006841.4
ENSFCAG00000006843.5	965.086	-1.71181	0.418646	-4.08892	4.33378e-05	0.000871692	1.75	ENSFCAG00000006843.5
ENSFCAG00000006854.4	870.095	-1.15565	0.373235	-3.09632	0.00195942	0.0145112	1.75	ENSFCAG00000006854.4
ENSFCAG00000006857.4	520.668	1.08965	0.39881	2.73224	0.00629047	0.0329307	1.75	ENSFCAG00000006857.4
ENSFCAG00000006868.5	74.0166	-1.77699	0.628295	-2.82827	0.00468002	0.0373017	1.09137	ENSFCAG00000006868.5
ENSFCAG00000006871.4	549.551	-1.45108	0.369355	-3.9287	8.54051e-05	0.00147523	1.75	ENSFCAG00000006871.4
ENSFCAG00000006891.5	77.1292	2.59588	0.630357	4.11811	3.81997e-05	0.0010575	1.21306	ENSFCAG00000006891.5
ENSFCAG00000006893.5	24.2802	-2.57014	0.923212	-2.78391	0.00537082	0.0451302	0.943773	ENSFCAG00000006893.5
ENSFCAG00000006901.4	561.909	-1.1516	0.361627	-3.1845	0.00145004	0.0117655	1.75	ENSFCAG00000006901.4
ENSFCAG00000006911.5	169.281	-2.34956	0.637875	-3.68342	0.000230129	0.00440202	1.08181	ENSFCAG00000006911.5
ENSFCAG00000006913.5	921.659	-2.68245	0.416533	-6.43994	1.19525e-10	3.01515e-08	1.75	ENSFCAG00000006913.5
ENSFCAG00000006919.4	925.535	-2.42991	0.359013	-6.76832	1.30285e-11	4.38212e-09	1.75	ENSFCAG00000006919.4
ENSFCAG00000006921.5	14.6565	-5.5576	1.64276	-3.38308	0.000716778	0.019355	0.425329	ENSFCAG00000006921.5
ENSFCAG00000006923.5	525.165	1.94163	0.560885	3.46172	0.000536727	0.0057172	1.75	ENSFCAG00000006923.5
ENSFCAG00000006928.5	4762.13	-1.19524	0.325695	-3.66981	0.000242731	0.00326982	1.75	ENSFCAG00000006928.5
ENSFCAG00000006941.4	460.787	-1.10374	0.390097	-2.82939	0.00466361	0.0266996	1.75	ENSFCAG00000006941.4
ENSFCAG00000006956.5	1305.59	1.59221	0.423717	3.75772	0.000171465	0.00248349	1.75	ENSFCAG00000006956.5
ENSFCAG00000006965.5	583.112	-2.09638	0.348666	-6.01258	1.82592e-09	2.96254e-07	1.75	ENSFCAG00000006965.5
ENSFCAG00000006968.4	52.3183	2.37138	0.692269	3.42552	0.000613623	0.00887784	1.09137	ENSFCAG00000006968.4
ENSFCAG00000006985.5	757.475	1.17262	0.338285	3.46637	0.00052753	0.00567286	1.75	ENSFCAG00000006985.5
ENSFCAG00000007008.5	3964.62	-1.33752	0.37317	-3.5842	0.000338114	0.00411052	1.75	ENSFCAG00000007008.5
ENSFCAG00000007010.4	1608.68	-1.11995	0.372534	-3.0063	0.00264446	0.0178289	1.75	ENSFCAG00000007010.4
ENSFCAG00000007012.4	1779.07	-1.06337	0.378839	-2.80692	0.00500174	0.02813	1.75	ENSFCAG00000007012.4
ENSFCAG00000007019.4	548.3	-1.71108	0.452748	-3.77932	0.000157256	0.00233924	1.75	ENSFCAG00000007019.4
ENSFCAG00000007041.5	3048.33	-1.31605	0.288933	-4.55488	5.24161e-06	0.000172938	1.75	ENSFCAG00000007041.5
ENSFCAG00000007045.5	128.321	1.85022	0.607468	3.04579	0.00232068	0.0227602	1.09137	ENSFCAG00000007045.5
ENSFCAG00000007100.5	92.9275	1.37853	0.496685	2.77545	0.00551246	0.0371512	1.29389	ENSFCAG00000007100.5
ENSFCAG00000007128.4	257.049	2.00981	0.585985	3.42979	0.000604049	0.00619845	1.75	ENSFCAG00000007128.4
ENSFCAG00000007140.5	164.899	-2.13882	0.575691	-3.71523	0.000203022	0.00401462	1.08693	ENSFCAG00000007140.5
ENSFCAG00000007158.4	783.428	-2.21371	0.549579	-4.02801	5.62506e-05	0.00115675	1.56794	ENSFCAG00000007158.4
ENSFCAG00000007172.5	5005.13	-1.31539	0.232787	-5.65062	1.59872e-08	1.74399e-06	1.75	ENSFCAG00000007172.5
ENSFCAG00000007213.5	1444.1	-1.2885	0.423085	-3.04549	0.00232302	0.0163728	1.75	ENSFCAG00000007213.5
ENSFCAG00000007244.5	167.149	-2.40542	0.534491	-4.50039	6.78294e-06	0.000316873	1.08693	ENSFCAG00000007244.5
ENSFCAG00000007255.5	8258.46	1.16107	0.436388	2.66063	0.0077994	0.0382192	1.75	ENSFCAG00000007255.5
ENSFCAG00000007273.3	661.155	-1.01368	0.327417	-3.09599	0.00196157	0.0145182	1.75	ENSFCAG00000007273.3
ENSFCAG00000007290.5	116.503	2.08813	0.598948	3.48634	0.000489687	0.00783572	1.04354	ENSFCAG00000007290.5
ENSFCAG00000007309.5	737.639	-1.05117	0.407154	-2.58174	0.00983042	0.0448417	1.75	ENSFCAG00000007309.5
ENSFCAG00000007319.5	1513.69	2.88471	0.479789	6.01245	1.82735e-09	2.96254e-07	1.75	ENSFCAG00000007319.5
ENSFCAG00000007334.5	80.8249	-2.06936	0.704929	-2.93555	0.00332953	0.0373929	0.773911	ENSFCAG00000007334.5
ENSFCAG00000007346.4	12.5328	7.39779	1.94315	3.80712	0.000140596	0.00855235	0.264304	ENSFCAG00000007346.4
ENSFCAG00000007357.5	323.199	-1.53987	0.550314	-2.79817	0.0051393	0.0299683	1.63837	ENSFCAG00000007357.5
ENSFCAG00000007358.5	530.659	2.07888	0.479377	4.33663	1.44683e-05	0.000394807	1.75	ENSFCAG00000007358.5
ENSFCAG00000007367.4	276.355	-1.98933	0.370909	-5.3634	8.16692e-08	7.23476e-06	1.63837	ENSFCAG00000007367.4
ENSFCAG00000007384.5	13.7503	-5.03609	1.56126	-3.22565	0.00125686	0.0399388	0.264304	ENSFCAG00000007384.5
ENSFCAG00000007389.5	1242.23	-1.07542	0.373586	-2.87863	0.00399401	0.0239533	1.75	ENSFCAG00000007389.5
ENSFCAG00000007399.5	315.421	1.93727	0.538129	3.60001	0.0003182	0.00393158	1.75	ENSFCAG00000007399.5
ENSFCAG00000007401.5	4260.6	-1.41288	0.339618	-4.16022	3.17948e-05	0.00069998	1.75	ENSFCAG00000007401.5
ENSFCAG00000007420.5	1435.56	-1.02148	0.37935	-2.6927	0.00708755	0.0358181	1.75	ENSFCAG00000007420.5
ENSFCAG00000007426.5	1176.15	2.21779	0.39197	5.65807	1.53086e-08	1.6964e-06	1.75	ENSFCAG00000007426.5
ENSFCAG00000007444.5	163.876	-3.43674	0.500426	-6.86763	6.52759e-12	3.23946e-09	1.29389	ENSFCAG00000007444.5
ENSFCAG00000007501.4	330.451	-1.18134	0.402297	-2.9365	0.00331942	0.0220051	1.63837	ENSFCAG00000007501.4
ENSFCAG00000007509.5	1012.16	-2.06774	0.409412	-5.05051	4.40639e-07	2.68872e-05	1.56794	ENSFCAG00000007509.5
ENSFCAG00000007570.5	108.387	-1.81263	0.468543	-3.86864	0.000109442	0.00262375	1.04354	ENSFCAG00000007570.5
ENSFCAG00000007595.5	26.3229	-3.90501	1.22691	-3.18281	0.00145853	0.0169335	1.04354	ENSFCAG00000007595.5
ENSFCAG00000007607.4	3735.47	-1.10851	0.330674	-3.35226	0.000801533	0.00769051	1.75	ENSFCAG00000007607.4
ENSFCAG00000007640.5	531.818	1.18793	0.44366	2.67757	0.00741578	0.0370287	1.75	ENSFCAG00000007640.5
ENSFCAG00000007673.4	263.299	-2.51723	0.457943	-5.49681	3.86726e-08	3.71643e-06	1.75	ENSFCAG00000007673.4
ENSFCAG00000007676.5	1846.03	-1.38047	0.301429	-4.57977	4.65486e-06	0.000156566	1.75	ENSFCAG00000007676.5
ENSFCAG00000007685.5	4766.97	-1.02599	0.339022	-3.02634	0.00247535	0.0170301	1.75	ENSFCAG00000007685.5
ENSFCAG00000007712.4	103.403	-2.43542	0.773787	-3.1474	0.0016473	0.0178183	1.09137	ENSFCAG00000007712.4
ENSFCAG00000007732.5	155.724	-2.11094	0.420514	-5.0199	5.16988e-07	3.52779e-05	1.29389	ENSFCAG00000007732.5
ENSFCAG00000007741.5	1270.51	-1.49268	0.362157	-4.12163	3.76195e-05	0.000800559	1.75	ENSFCAG00000007741.5
ENSFCAG00000007761.4	1006.22	1.67108	0.558726	2.99088	0.00278177	0.0185481	1.75	ENSFCAG00000007761.4
ENSFCAG00000007765.5	775.471	1.38084	0.407712	3.3868	0.000707126	0.00701252	1.75	ENSFCAG00000007765.5
ENSFCAG00000007781.5	14.0119	-6.36276	1.40395	-4.53204	5.84168e-06	0.000812896	0.264304	ENSFCAG00000007781.5
ENSFCAG00000007784.5	881.55	-1.35255	0.367252	-3.6829	0.000230592	0.00315496	1.75	ENSFCAG00000007784.5
ENSFCAG00000007792.5	592.022	-2.13557	0.616611	-3.4634	0.000533398	0.00570555	1.75	ENSFCAG00000007792.5
ENSFCAG00000007823.5	7522.35	-1.33349	0.279005	-4.77946	1.75771e-06	7.31387e-05	1.75	ENSFCAG00000007823.5
ENSFCAG00000007824.5	610.439	1.56532	0.482009	3.24749	0.0011643	0.00998587	1.75	ENSFCAG00000007824.5
ENSFCAG00000007859.4	8224.92	1.55708	0.455988	3.41474	0.000638429	0.00478048	2.68034	ENSFCAG00000007859.4
ENSFCAG00000007863.5	567.459	-1.12479	0.329196	-3.41677	0.000633697	0.00643182	1.75	ENSFCAG00000007863.5
ENSFCAG00000007883.5	737.513	-2.0044	0.484928	-4.13339	3.57448e-05	0.000767409	1.75	ENSFCAG00000007883.5
ENSFCAG00000007884.5	213.735	-2.37733	0.688952	-3.45065	0.000559237	0.00838006	1.08693	ENSFCAG00000007884.5
ENSFCAG00000007888.5	355.565	-2.08645	0.457273	-4.56281	5.04725e-06	0.000166981	1.75	ENSFCAG00000007888.5
ENSFCAG00000007889.4	18787	-2.29864	0.274987	-8.3591	6.31966e-17	1.27537e-13	1.75	ENSFCAG00000007889.4
ENSFCAG00000007893.5	425.962	-1.24092	0.490681	-2.52897	0.0114396	0.0497025	1.75	ENSFCAG00000007893.5
ENSFCAG00000007897.5	1243.87	1.59965	0.523439	3.05604	0.0022428	0.0159771	1.75	ENSFCAG00000007897.5
ENSFCAG00000007915.5	86.9004	1.8214	0.614851	2.96234	0.00305311	0.0286489	1.04354	ENSFCAG00000007915.5
ENSFCAG00000007936.5	33.0056	-3.94658	1.46669	-2.6908	0.00712802	0.0497985	1.08587	ENSFCAG00000007936.5
ENSFCAG00000007951.5	3402.16	-2.12723	0.42611	-4.99221	5.96932e-07	2.25798e-05	2.68034	ENSFCAG00000007951.5
ENSFCAG00000007969.5	116.689	-1.61158	0.436182	-3.69474	0.000220115	0.00470199	0.942936	ENSFCAG00000007969.5
ENSFCAG00000007972.5	180.717	1.90699	0.606276	3.14542	0.00165849	0.0159771	1.29389	ENSFCAG00000007972.5
ENSFCAG00000008020.4	31.9933	4.77176	1.09482	4.35851	1.30951e-05	0.000579916	0.943773	ENSFCAG00000008020.4
ENSFCAG00000008040.5	48.6071	-1.81784	0.614877	-2.95643	0.00311218	0.0281674	1.08693	ENSFCAG00000008040.5
ENSFCAG00000008046.3	618.977	-1.14817	0.430434	-2.66747	0.00764248	0.0377906	1.75	ENSFCAG00000008046.3
ENSFCAG00000008048.5	234.694	1.51333	0.481077	3.14572	0.00165679	0.0159771	1.29389	ENSFCAG00000008048.5
ENSFCAG00000008057.5	224.647	-2.55822	0.539303	-4.74356	2.09993e-06	0.000119703	1.08693	ENSFCAG00000008057.5
ENSFCAG00000008059.5	404.644	1.05619	0.313444	3.36964	0.000752652	0.00719403	1.80679	ENSFCAG00000008059.5
ENSFCAG00000008061.4	448.432	-1.14556	0.405045	-2.82824	0.00468054	0.0267586	1.75	ENSFCAG00000008061.4
ENSFCAG00000008104.5	145.82	1.89829	0.568211	3.34081	0.000835331	0.0114683	1.04354	ENSFCAG00000008104.5
ENSFCAG00000008126.4	164.122	1.59485	0.519021	3.0728	0.00212064	0.0220489	1.04354	ENSFCAG00000008126.4
ENSFCAG00000008136.5	28.9299	2.33921	0.798069	2.93108	0.00337782	0.0297991	1.08587	ENSFCAG00000008136.5
ENSFCAG00000008146.5	30.0251	-4.58072	1.05642	-4.33607	1.45053e-05	0.000626305	0.943773	ENSFCAG00000008146.5
ENSFCAG00000008169.5	2259.8	1.03936	0.311421	3.33746	0.000845474	0.00797771	1.75	ENSFCAG00000008169.5
ENSFCAG00000008180.4	1982.87	1.84983	0.395066	4.68233	2.8363e-06	0.000105231	1.75	ENSFCAG00000008180.4
ENSFCAG00000008244.5	24.4278	-3.40063	1.26216	-2.6943	0.00705377	0.049514	1.08587	ENSFCAG00000008244.5
ENSFCAG00000008245.5	1440.54	-1.34496	0.416876	-3.22628	0.00125411	0.0105602	1.75	ENSFCAG00000008245.5
ENSFCAG00000008271.4	848.483	-2.19878	0.501622	-4.38335	1.16868e-05	0.000332773	1.75	ENSFCAG00000008271.4
ENSFCAG00000008275.5	109.097	-1.64622	0.601488	-2.73691	0.00620197	0.040093	1.29389	ENSFCAG00000008275.5
ENSFCAG00000008288.5	823.933	-1.81483	0.53946	-3.36416	0.000767776	0.00747321	1.75	ENSFCAG00000008288.5
ENSFCAG00000008294.5	4058.64	1.36704	0.332709	4.10883	3.97667e-05	0.000824932	1.75	ENSFCAG00000008294.5
ENSFCAG00000008303.5	127.48	-1.38357	0.457658	-3.02316	0.00250148	0.0240943	1.08693	ENSFCAG00000008303.5
ENSFCAG00000008345.5	420.396	1.1556	0.318119	3.63261	0.000280572	0.00355369	1.75	ENSFCAG00000008345.5
ENSFCAG00000008353.5	554.561	-1.2325	0.3977	-3.09908	0.00194125	0.0139475	1.83527	ENSFCAG00000008353.5
ENSFCAG00000008355.5	278.327	1.56531	0.588653	2.65913	0.00783423	0.0400809	1.63837	ENSFCAG00000008355.5
ENSFCAG00000008358.5	593.891	-2.14344	0.351391	-6.09986	1.06161e-09	1.91521e-07	1.83527	ENSFCAG00000008358.5
ENSFCAG00000008415.5	1778.53	-1.67737	0.516965	-3.24464	0.00117599	0.0100524	1.75	ENSFCAG00000008415.5
ENSFCAG00000008420.4	436.506	-1.70453	0.482091	-3.53569	0.000406708	0.00468568	1.75	ENSFCAG00000008420.4
ENSFCAG00000008424.4	97.7065	1.96664	0.537761	3.6571	0.000255087	0.00485908	1.04354	ENSFCAG00000008424.4
ENSFCAG00000008437.4	68.1381	-2.19929	0.657941	-3.34269	0.00082972	0.0114225	1.04354	ENSFCAG00000008437.4
ENSFCAG00000008455.5	241.501	-1.38019	0.378645	-3.64508	0.000267308	0.00430452	1.29389	ENSFCAG00000008455.5
ENSFCAG00000008473.5	383.31	-1.49879	0.432542	-3.46508	0.000530082	0.00568165	1.75	ENSFCAG00000008473.5
ENSFCAG00000008508.5	69.9681	2.74912	0.611535	4.49543	6.94281e-06	0.000418715	0.773911	ENSFCAG00000008508.5
ENSFCAG00000008529.5	106.991	-2.60618	0.647663	-4.02397	5.72248e-05	0.00172846	0.942936	ENSFCAG00000008529.5
ENSFCAG00000008533.5	428.229	-1.93507	0.352878	-5.48368	4.16561e-08	3.91005e-06	1.75	ENSFCAG00000008533.5
ENSFCAG00000008555.5	72.9896	2.43936	0.785948	3.10371	0.00191109	0.0253136	0.773911	ENSFCAG00000008555.5
ENSFCAG00000008562.5	453.68	-1.22298	0.335693	-3.64314	0.000269328	0.00344839	1.75	ENSFCAG00000008562.5
ENSFCAG00000008580.5	1013.38	-1.16952	0.430855	-2.71441	0.00663942	0.0341085	1.75	ENSFCAG00000008580.5
ENSFCAG00000008669.5	5581.72	1.3854	0.25598	5.41214	6.22746e-08	5.58561e-06	1.75	ENSFCAG00000008669.5
ENSFCAG00000008689.5	412.43	-1.51881	0.401358	-3.78417	0.000154221	0.002314	1.75	ENSFCAG00000008689.5
ENSFCAG00000008700.4	847.281	1.17665	0.383163	3.07089	0.00213423	0.01541	1.75	ENSFCAG00000008700.4
ENSFCAG00000008712.5	66.4998	-2.26104	0.756826	-2.98753	0.0028124	0.0261448	1.08693	ENSFCAG00000008712.5
ENSFCAG00000008742.4	118.053	-4.37302	0.653719	-6.68944	2.24031e-11	1.11988e-08	1.08693	ENSFCAG00000008742.4
ENSFCAG00000008762.5	1164.52	1.29587	0.45765	2.83157	0.00463199	0.0287996	1.56794	ENSFCAG00000008762.5
ENSFCAG00000008771.4	3288.53	-1.35562	0.412578	-3.28572	0.00101721	0.00907661	1.75	ENSFCAG00000008771.4
ENSFCAG00000008774.5	418.225	-2.00217	0.423147	-4.73162	2.2273e-06	8.91817e-05	1.75	ENSFCAG00000008774.5
ENSFCAG00000008812.5	172.588	1.87961	0.630559	2.98087	0.00287433	0.0234777	1.29389	ENSFCAG00000008812.5
ENSFCAG00000008828.5	95.8529	-2.46922	0.748195	-3.30023	0.000966063	0.0123564	1.09137	ENSFCAG00000008828.5
ENSFCAG00000008882.5	51.7023	2.06743	0.680021	3.04025	0.0023638	0.0238327	1.04354	ENSFCAG00000008882.5
ENSFCAG00000008906.5	9.23403	7.32071	2.25535	3.24594	0.00117065	0.0274198	0.425329	ENSFCAG00000008906.5
ENSFCAG00000008918.4	36.5404	-7.33181	1.34872	-5.43613	5.4449e-08	7.42037e-06	1.04354	ENSFCAG00000008918.4
ENSFCAG00000008935.5	1050.73	1.55745	0.403432	3.86049	0.00011316	0.00181966	1.75	ENSFCAG00000008935.5
ENSFCAG00000008945.5	466.344	-1.57452	0.42933	-3.66737	0.000245053	0.00328067	1.75	ENSFCAG00000008945.5
ENSFCAG00000008973.4	192.913	1.31912	0.448673	2.94006	0.00328152	0.0291586	1.08693	ENSFCAG00000008973.4
ENSFCAG00000008991.5	52.5472	-6.94174	1.08288	-6.41046	1.45077e-10	7.35603e-08	0.773911	ENSFCAG00000008991.5
ENSFCAG00000008999.5	914.703	-1.13738	0.432449	-2.6301	0.00853603	0.040533	1.75	ENSFCAG00000008999.5
ENSFCAG00000009004.5	408.266	-1.49246	0.309887	-4.81615	1.46353e-06	6.71232e-05	1.63837	ENSFCAG00000009004.5
ENSFCAG00000009020.4	720.815	1.59862	0.519732	3.07585	0.00209901	0.0152283	1.75	ENSFCAG00000009020.4
ENSFCAG00000009068.5	10862.8	1.3434	0.32832	4.09173	4.28164e-05	0.000864076	1.75	ENSFCAG00000009068.5
ENSFCAG00000009086.4	490.377	-2.50123	0.420749	-5.94471	2.76954e-09	3.99715e-07	1.83527	ENSFCAG00000009086.4
ENSFCAG00000009093.4	13813	1.37655	0.328524	4.19011	2.78823e-05	0.000639422	1.75	ENSFCAG00000009093.4
ENSFCAG00000009098.5	193.707	-1.25232	0.380839	-3.28831	0.00100791	0.0131364	1.04354	ENSFCAG00000009098.5
ENSFCAG00000009108.5	1910.4	-1.09074	0.272268	-4.00614	6.17178e-05	0.00107927	1.89055	ENSFCAG00000009108.5
ENSFCAG00000009126.5	248.735	1.5357	0.418415	3.67028	0.000242282	0.00454167	1.08693	ENSFCAG00000009126.5
ENSFCAG00000009133.5	6186.97	-1.92767	0.246263	-7.82772	4.96791e-15	4.36388e-12	2.68034	ENSFCAG00000009133.5
ENSFCAG00000009143.4	781.476	1.17997	0.457591	2.57866	0.00991839	0.0450275	1.75	ENSFCAG00000009143.4
ENSFCAG00000009144.5	64.1371	1.96627	0.653356	3.00949	0.0026169	0.0230174	1.21306	ENSFCAG00000009144.5
ENSFCAG00000009150.5	1874.61	-1.41504	0.271699	-5.2081	1.90779e-07	1.29054e-05	1.75	ENSFCAG00000009150.5
ENSFCAG00000009153.5	136.512	-1.57027	0.49394	-3.17907	0.0014775	0.0165571	1.09137	ENSFCAG00000009153.5
ENSFCAG00000009181.5	493.427	1.86072	0.577177	3.22382	0.00126492	0.0106364	1.75	ENSFCAG00000009181.5
ENSFCAG00000009199.5	1801.18	-1.98831	0.331967	-5.98949	2.10497e-09	3.31016e-07	1.75	ENSFCAG00000009199.5
ENSFCAG00000009227.3	210.027	1.59469	0.432808	3.68451	0.000229139	0.00385906	1.29389	ENSFCAG00000009227.3
ENSFCAG00000009251.5	789.877	-1.31679	0.482744	-2.72772	0.00637729	0.0332105	1.75	ENSFCAG00000009251.5
ENSFCAG00000009257.5	529.234	1.54857	0.489683	3.16238	0.00156483	0.0124575	1.75	ENSFCAG00000009257.5
ENSFCAG00000009277.4	1190.24	-2.00139	0.374993	-5.33714	9.44266e-08	7.45283e-06	1.75	ENSFCAG00000009277.4
ENSFCAG00000009285.5	7450.92	2.52828	0.389118	6.49748	8.16769e-11	2.2477e-08	1.75	ENSFCAG00000009285.5
ENSFCAG00000009321.4	299.312	1.67177	0.456527	3.66194	0.000250311	0.00331609	1.75	ENSFCAG00000009321.4
ENSFCAG00000009334.5	6235.1	1.02896	0.338326	3.04132	0.00235545	0.016529	1.75	ENSFCAG00000009334.5
ENSFCAG00000009336.5	452.536	-2.81555	0.445049	-6.32639	2.5097e-10	5.73375e-08	1.75	ENSFCAG00000009336.5
ENSFCAG00000009338.3	284.912	-1.43279	0.541263	-2.64712	0.00811804	0.0393349	1.75	ENSFCAG00000009338.3
ENSFCAG00000009352.5	29.6067	2.10496	0.713915	2.94848	0.00319341	0.0287159	1.08693	ENSFCAG00000009352.5
ENSFCAG00000009362.4	1734.14	-1.1012	0.228277	-4.82396	1.40736e-06	6.10794e-05	1.75	ENSFCAG00000009362.4
ENSFCAG00000009387.5	1420.72	-1.66102	0.418085	-3.97292	7.09956e-05	0.00128493	1.75	ENSFCAG00000009387.5
ENSFCAG00000009403.4	454.277	1.5343	0.319741	4.79856	1.59807e-06	6.83759e-05	1.75	ENSFCAG00000009403.4
ENSFCAG00000009404.5	465.365	-1.10995	0.337393	-3.28978	0.00100266	0.00899736	1.75	ENSFCAG00000009404.5
ENSFCAG00000009405.5	1850.29	-1.03543	0.375228	-2.75948	0.00578936	0.0311283	1.75	ENSFCAG00000009405.5
ENSFCAG00000009413.5	12135.9	1.48781	0.448696	3.31586	0.000913622	0.00845769	1.75	ENSFCAG00000009413.5
ENSFCAG00000009460.4	97.0531	-4.73929	1.09235	-4.33861	1.43384e-05	0.000484163	1.29389	ENSFCAG00000009460.4
ENSFCAG00000009462.4	75.8371	-2.16847	0.724343	-2.99371	0.00275606	0.0258317	1.08693	ENSFCAG00000009462.4
ENSFCAG00000009472.5	259.573	1.67234	0.474209	3.5266	0.000420932	0.00502229	1.63837	ENSFCAG00000009472.5
ENSFCAG00000009480.4	7609.34	-2.8536	0.442686	-6.4461	1.14769e-10	2.95677e-08	1.75	ENSFCAG00000009480.4
ENSFCAG00000009485.5	311.542	-2.3265	0.693991	-3.35235	0.000801298	0.00804007	1.63837	ENSFCAG00000009485.5
ENSFCAG00000009521.5	525.044	-1.00906	0.254007	-3.97258	7.10989e-05	0.00128493	1.75	ENSFCAG00000009521.5
ENSFCAG00000009522.4	743.462	-1.68639	0.345486	-4.88121	1.05435e-06	4.81759e-05	1.75	ENSFCAG00000009522.4
ENSFCAG00000009523.5	73.6078	-2.63755	0.969529	-2.72044	0.00651953	0.0481467	1.04354	ENSFCAG00000009523.5
ENSFCAG00000009527.5	620.788	-1.20747	0.444602	-2.71585	0.00661067	0.0329848	1.83527	ENSFCAG00000009527.5
ENSFCAG00000009528.5	3641.51	-1.94252	0.379176	-5.12302	3.00686e-07	1.87674e-05	1.75	ENSFCAG00000009528.5
ENSFCAG00000009544.5	749.254	1.15094	0.328876	3.49961	0.000465936	0.0051665	1.75	ENSFCAG00000009544.5
ENSFCAG00000009601.5	33.0907	2.36559	0.867686	2.72632	0.00640457	0.0476725	1.04354	ENSFCAG00000009601.5
ENSFCAG00000009621.4	205.952	-2.75394	0.377303	-7.29901	2.8989e-13	2.35478e-10	1.08693	ENSFCAG00000009621.4
ENSFCAG00000009622.4	310.298	-1.97265	0.610406	-3.2317	0.00123055	0.01041	1.75	ENSFCAG00000009622.4
ENSFCAG00000009637.5	399.911	-1.20127	0.422838	-2.84096	0.00449777	0.0260333	1.75	ENSFCAG00000009637.5
ENSFCAG00000009641.5	505.973	1.56694	0.571102	2.7437	0.00607503	0.0321503	1.75	ENSFCAG00000009641.5
ENSFCAG00000009660.5	1211.6	-1.46745	0.281749	-5.20834	1.90538e-07	1.29054e-05	1.75	ENSFCAG00000009660.5
ENSFCAG00000009661.5	1202.15	1.18417	0.411843	2.8753	0.0040365	0.0240965	1.75	ENSFCAG00000009661.5
ENSFCAG00000009693.5	894.223	1.02865	0.357766	2.87519	0.00403779	0.0240965	1.75	ENSFCAG00000009693.5
ENSFCAG00000009701.5	11.3001	7.55954	1.77675	4.2547	2.0933e-05	0.00114916	0.595673	ENSFCAG00000009701.5
ENSFCAG00000009715.5	2699.66	-1.07953	0.323298	-3.33913	0.000840417	0.00795641	1.75	ENSFCAG00000009715.5
ENSFCAG00000009717.5	588.582	-1.36954	0.348238	-3.93278	8.39702e-05	0.00145459	1.75	ENSFCAG00000009717.5
ENSFCAG00000009718.5	818.58	-1.73983	0.272822	-6.37714	1.8043e-10	4.28383e-08	1.75	ENSFCAG00000009718.5
ENSFCAG00000009734.4	12.2485	-6.34836	1.40981	-4.503	6.69993e-06	0.000849791	0.280811	ENSFCAG00000009734.4
ENSFCAG00000009738.5	61592.6	-2.7667	0.372712	-7.42314	1.14372e-13	6.92442e-11	1.75	ENSFCAG00000009738.5
ENSFCAG00000009747.4	27.6155	2.70607	0.857458	3.15592	0.00159995	0.0194144	0.943773	ENSFCAG00000009747.4
ENSFCAG00000009749.5	17.9497	-5.11499	1.47269	-3.47322	0.000514257	0.0153232	0.425329	ENSFCAG00000009749.5
ENSFCAG00000009761.4	4842.07	-1.71208	0.387632	-4.41676	1.00191e-05	0.000298076	1.75	ENSFCAG00000009761.4
ENSFCAG00000009765.5	320.644	-1.33295	0.479928	-2.7774	0.00547949	0.0299273	1.75	ENSFCAG00000009765.5
ENSFCAG00000009771.5	1198.45	-1.30522	0.321453	-4.06038	4.89926e-05	0.00105097	1.56794	ENSFCAG00000009771.5
ENSFCAG00000009772.4	296.056	-2.18103	0.471676	-4.624	3.76405e-06	0.000128328	1.80679	ENSFCAG00000009772.4
ENSFCAG00000009787.4	4165.97	1.00765	0.319569	3.15316	0.00161512	0.0127405	1.75	ENSFCAG00000009787.4
ENSFCAG00000009789.5	71.1693	-6.22206	0.805882	-7.7208	1.156e-14	1.87804e-11	1.08693	ENSFCAG00000009789.5
ENSFCAG00000009799.5	27.2282	-4.89995	1.68365	-2.91032	0.00361064	0.0321004	1.04354	ENSFCAG00000009799.5
ENSFCAG00000009840.4	720.17	-1.39464	0.49509	-2.81694	0.00484836	0.0275231	1.75	ENSFCAG00000009840.4
ENSFCAG00000009848.5	1629.84	-1.91156	0.410765	-4.65367	3.26086e-06	0.000109101	1.89055	ENSFCAG00000009848.5
ENSFCAG00000009853.5	2037.16	-1.11503	0.353809	-3.15152	0.00162425	0.0127959	1.75	ENSFCAG00000009853.5
ENSFCAG00000009863.5	361.156	1.15892	0.399763	2.89902	0.00374326	0.0239596	1.63837	ENSFCAG00000009863.5
ENSFCAG00000009886.4	406.134	-1.08304	0.386548	-2.80183	0.00508131	0.0284454	1.75	ENSFCAG00000009886.4
ENSFCAG00000009903.5	1288.61	-1.60289	0.391184	-4.09753	4.17576e-05	0.000849791	1.75	ENSFCAG00000009903.5
ENSFCAG00000009904.5	147.525	-1.32013	0.47512	-2.77851	0.00546085	0.0369554	1.29389	ENSFCAG00000009904.5
ENSFCAG00000009907.4	2524.37	-2.71911	0.500164	-5.43644	5.43545e-08	3.46541e-06	2.68034	ENSFCAG00000009907.4
ENSFCAG00000009920.5	1034.16	1.68799	0.501122	3.36842	0.000756016	0.00738248	1.75	ENSFCAG00000009920.5
ENSFCAG00000009934.5	244.077	-2.18611	0.683692	-3.19751	0.0013862	0.0159435	1.08693	ENSFCAG00000009934.5
ENSFCAG00000009961.5	146.038	-2.31231	0.528267	-4.37717	1.20232e-05	0.000484163	1.09137	ENSFCAG00000009961.5
ENSFCAG00000009985.5	489.659	1.19359	0.425515	2.80504	0.0050311	0.0282427	1.75	ENSFCAG00000009985.5
ENSFCAG00000010012.5	1164.35	1.2653	0.344937	3.6682	0.000244263	0.00328067	1.75	ENSFCAG00000010012.5
ENSFCAG00000010015.5	970.03	-1.86663	0.453041	-4.12023	3.78501e-05	0.000803044	1.75	ENSFCAG00000010015.5
ENSFCAG00000010024.5	257.336	1.36685	0.321441	4.25226	2.11626e-05	0.000544624	1.63837	ENSFCAG00000010024.5
ENSFCAG00000010076.5	702.973	1.1405	0.353969	3.22205	0.00127278	0.0106654	1.75	ENSFCAG00000010076.5
ENSFCAG00000010082.4	11193.8	-2.05834	0.38675	-5.32215	1.02545e-07	7.95948e-06	1.75	ENSFCAG00000010082.4
ENSFCAG00000010098.4	157.29	-1.05143	0.387615	-2.71256	0.00667655	0.0422006	1.29389	ENSFCAG00000010098.4
ENSFCAG00000010121.5	621.834	1.164	0.445231	2.61437	0.00893929	0.0418511	1.75	ENSFCAG00000010121.5
ENSFCAG00000010134.5	45.2299	2.41093	0.558112	4.3198	1.56172e-05	0.0005925	1.09088	ENSFCAG00000010134.5
ENSFCAG00000010140.5	1555.33	-1.29768	0.354159	-3.66413	0.000248185	0.00329876	1.75	ENSFCAG00000010140.5
ENSFCAG00000010142.4	4468.64	-1.48216	0.307043	-4.82722	1.38453e-06	6.05223e-05	1.75	ENSFCAG00000010142.4
ENSFCAG00000010148.4	1064.9	-1.12388	0.276959	-4.05791	4.9513e-05	0.00105877	1.56794	ENSFCAG00000010148.4
ENSFCAG00000010156.5	4424.87	1.47045	0.415589	3.53824	0.00040281	0.00340954	2.68034	ENSFCAG00000010156.5
ENSFCAG00000010217.5	972.771	1.52629	0.464956	3.28265	0.00102836	0.00914243	1.75	ENSFCAG00000010217.5
ENSFCAG00000010244.5	447.883	-1.36083	0.372364	-3.65456	0.000257623	0.00336975	1.75	ENSFCAG00000010244.5
ENSFCAG00000010258.5	226.386	-1.50135	0.397435	-3.7776	0.000158348	0.00343106	1.04354	ENSFCAG00000010258.5
ENSFCAG00000010266.4	29.8505	-3.63939	0.959177	-3.79428	0.000148072	0.00349588	0.943773	ENSFCAG00000010266.4
ENSFCAG00000010286.5	1062.71	1.1363	0.369294	3.07696	0.00209124	0.015181	1.75	ENSFCAG00000010286.5
ENSFCAG00000010296.5	765.2	-2.17461	0.43164	-5.03801	4.70392e-07	2.62478e-05	1.75	ENSFCAG00000010296.5
ENSFCAG00000010305.4	1057.66	1.62821	0.462073	3.5237	0.000425569	0.00483992	1.75	ENSFCAG00000010305.4
ENSFCAG00000010317.5	250.14	2.1103	0.601201	3.51014	0.000447867	0.0073563	1.04354	ENSFCAG00000010317.5
ENSFCAG00000010364.5	303.613	-2.24081	0.34548	-6.48607	8.81071e-11	2.29626e-08	1.80679	ENSFCAG00000010364.5
ENSFCAG00000010374.5	3000.35	-1.4711	0.355201	-4.14161	3.4487e-05	0.000747027	1.75	ENSFCAG00000010374.5
ENSFCAG00000010390.5	7548.31	1.04923	0.396216	2.64811	0.00809423	0.0392352	1.75	ENSFCAG00000010390.5
ENSFCAG00000010440.5	1199.38	-1.52663	0.348562	-4.37981	1.18785e-05	0.000336056	1.75	ENSFCAG00000010440.5
ENSFCAG00000010470.4	91.6315	1.7701	0.500956	3.53345	0.000410174	0.00742155	0.942936	ENSFCAG00000010470.4
ENSFCAG00000010478.4	91.2406	-1.88479	0.540515	-3.48703	0.000488409	0.00759077	1.08693	ENSFCAG00000010478.4
ENSFCAG00000010484.5	53.9524	3.55004	0.766805	4.62966	3.6627e-06	0.00017339	1.21306	ENSFCAG00000010484.5
ENSFCAG00000010486.5	617.733	1.16273	0.363318	3.20031	0.00137279	0.0113078	1.75	ENSFCAG00000010486.5
ENSFCAG00000010487.5	66.7067	1.80599	0.580615	3.11048	0.00186784	0.0201531	1.04354	ENSFCAG00000010487.5
ENSFCAG00000010510.5	182.585	-1.63402	0.549648	-2.97284	0.00295057	0.0270947	1.08693	ENSFCAG00000010510.5
ENSFCAG00000010512.5	2538.14	-2.14238	0.448872	-4.77281	1.81672e-06	7.48228e-05	1.75	ENSFCAG00000010512.5
ENSFCAG00000010527.4	703.033	-1.13957	0.412789	-2.76065	0.00576861	0.0333734	1.56794	ENSFCAG00000010527.4
ENSFCAG00000010531.5	604.161	-1.72316	0.44491	-3.87306	0.000107478	0.00174218	1.75	ENSFCAG00000010531.5
ENSFCAG00000010534.4	551.493	-1.12968	0.398161	-2.83725	0.00455039	0.0262419	1.75	ENSFCAG00000010534.4
ENSFCAG00000010548.5	211.228	-1.47791	0.505582	-2.92318	0.00346478	0.0312207	1.04354	ENSFCAG00000010548.5
ENSFCAG00000010551.5	2937.61	-1.62498	0.353622	-4.59525	4.32234e-06	0.000148265	1.75	ENSFCAG00000010551.5
ENSFCAG00000010566.5	187.284	1.78732	0.365948	4.88409	1.03906e-06	7.09751e-05	1.08181	ENSFCAG00000010566.5
ENSFCAG00000010568.5	64.847	-2.30306	0.816073	-2.82213	0.0047706	0.0350584	1.21306	ENSFCAG00000010568.5
ENSFCAG00000010582.5	808.698	1.77658	0.254666	6.9761	3.03488e-12	1.22494e-09	1.75	ENSFCAG00000010582.5
ENSFCAG00000010584.5	1083.95	1.43451	0.431472	3.32468	0.000885187	0.00825759	1.75	ENSFCAG00000010584.5
ENSFCAG00000010586.4	262.208	-1.59414	0.385536	-4.13487	3.55154e-05	0.000803044	1.63837	ENSFCAG00000010586.4
ENSFCAG00000010593.5	457.702	-1.07384	0.400998	-2.67792	0.00740815	0.0370211	1.75	ENSFCAG00000010593.5
ENSFCAG00000010597.4	1762.89	-1.40358	0.282262	-4.97262	6.60554e-07	3.40356e-05	1.75	ENSFCAG00000010597.4
ENSFCAG00000010622.5	1542.29	-1.21485	0.309521	-3.92492	8.67582e-05	0.00149221	1.75	ENSFCAG00000010622.5
ENSFCAG00000010648.5	1426.81	1.75693	0.410687	4.27801	1.88571e-05	0.000476514	1.75	ENSFCAG00000010648.5
ENSFCAG00000010657.5	1239.78	-1.63422	0.246508	-6.62948	3.36865e-11	1.07341e-08	1.75	ENSFCAG00000010657.5
ENSFCAG00000010658.4	268.967	1.17452	0.461327	2.54596	0.0108977	0.0481467	1.75	ENSFCAG00000010658.4
ENSFCAG00000010671.5	1846.47	-1.95207	0.474244	-4.11618	3.85205e-05	0.000812592	1.75	ENSFCAG00000010671.5
ENSFCAG00000010674.5	153.388	1.30718	0.484699	2.6969	0.00699888	0.0491693	1.08693	ENSFCAG00000010674.5
ENSFCAG00000010685.4	527.172	-1.28815	0.387773	-3.3219	0.000894051	0.00832975	1.75	ENSFCAG00000010685.4
ENSFCAG00000010691.5	2591.4	1.19507	0.445984	2.67963	0.00737039	0.036901	1.75	ENSFCAG00000010691.5
ENSFCAG00000010703.5	1015.29	-1.18229	0.330328	-3.57914	0.00034473	0.00416586	1.75	ENSFCAG00000010703.5
ENSFCAG00000010710.5	91.0059	-2.37248	0.775846	-3.05793	0.00222871	0.0228395	1.04354	ENSFCAG00000010710.5
ENSFCAG00000010716.4	404.219	-1.56737	0.437385	-3.5835	0.000339022	0.0041133	1.75	ENSFCAG00000010716.4
ENSFCAG00000010727.4	180.31	1.4915	0.410182	3.63619	0.000276706	0.00497453	1.09137	ENSFCAG00000010727.4
ENSFCAG00000010734.5	20.38	-4.64928	1.25522	-3.70395	0.000212265	0.010986	0.280811	ENSFCAG00000010734.5
ENSFCAG00000010746.5	206.656	1.6368	0.476348	3.43615	0.000590049	0.00867507	1.08693	ENSFCAG00000010746.5
ENSFCAG00000010765.4	655.685	-1.94965	0.424436	-4.59351	4.35853e-06	0.000149083	1.75	ENSFCAG00000010765.4
ENSFCAG00000010776.5	447.621	1.15538	0.414105	2.79006	0.00526989	0.0291051	1.75	ENSFCAG00000010776.5
ENSFCAG00000010802.5	702.994	1.25688	0.297956	4.21835	2.46097e-05	0.000584291	1.75	ENSFCAG00000010802.5
ENSFCAG00000010817.5	824.318	-1.07633	0.373716	-2.88008	0.00397572	0.0238809	1.75	ENSFCAG00000010817.5
ENSFCAG00000010826.5	673.469	-1.70573	0.286732	-5.94884	2.70042e-09	4.03682e-07	1.75	ENSFCAG00000010826.5
ENSFCAG00000010839.4	7972.52	-1.90314	0.240434	-7.91543	2.46391e-15	4.02955e-12	1.75	ENSFCAG00000010839.4
ENSFCAG00000010843.5	240.924	1.79665	0.661109	2.71763	0.00657506	0.0473492	1.08181	ENSFCAG00000010843.5
ENSFCAG00000010848.5	176.391	2.15634	0.530091	4.06786	4.74473e-05	0.00117378	1.29389	ENSFCAG00000010848.5
ENSFCAG00000010852.5	62.5339	-6.36927	1.23359	-5.16319	2.42776e-07	2.25798e-05	1.09137	ENSFCAG00000010852.5
ENSFCAG00000010871.5	22600.9	-1.03912	0.328045	-3.16761	0.00153695	0.0122758	1.75	ENSFCAG00000010871.5
ENSFCAG00000010874.5	125.347	2.13389	0.685765	3.1117	0.00186014	0.0215807	0.942936	ENSFCAG00000010874.5
ENSFCAG00000010884.5	280.451	2.95718	0.607764	4.86568	1.14062e-06	5.13432e-05	1.75	ENSFCAG00000010884.5
ENSFCAG00000010890.5	25.5531	2.58605	0.947537	2.72923	0.00634824	0.0459159	1.08587	ENSFCAG00000010890.5
ENSFCAG00000010894.5	439.385	-1.23027	0.427169	-2.88006	0.00397602	0.0238809	1.75	ENSFCAG00000010894.5
ENSFCAG00000010899.5	105.595	-1.86729	0.57406	-3.25278	0.00114282	0.0138891	1.08693	ENSFCAG00000010899.5
ENSFCAG00000010906.5	9.37204	-5.44922	1.81454	-3.00309	0.00267254	0.0482998	0.425388	ENSFCAG00000010906.5
ENSFCAG00000010921.5	1045.1	-1.17303	0.327246	-3.58456	0.000337651	0.00410901	1.75	ENSFCAG00000010921.5
ENSFCAG00000010936.5	987.751	-1.75641	0.421659	-4.16548	3.10703e-05	0.000687782	1.75	ENSFCAG00000010936.5
ENSFCAG00000010937.5	37360.7	-1.33987	0.376416	-3.55955	0.000371492	0.0043971	1.75	ENSFCAG00000010937.5
ENSFCAG00000010966.4	3327.84	-1.59904	0.380408	-4.2035	2.62825e-05	0.000614369	1.75	ENSFCAG00000010966.4
ENSFCAG00000010969.5	350.491	1.0075	0.376307	2.67734	0.00742084	0.0370386	1.75	ENSFCAG00000010969.5
ENSFCAG00000010982.5	729.446	1.87631	0.565856	3.31587	0.000913568	0.00845769	1.75	ENSFCAG00000010982.5
ENSFCAG00000010985.5	73.21	-2.875	0.682885	-4.21008	2.55282e-05	0.00083961	1.08693	ENSFCAG00000010985.5
ENSFCAG00000011003.4	459.502	-1.53151	0.504927	-3.03314	0.00242026	0.0163036	1.83527	ENSFCAG00000011003.4
ENSFCAG00000011021.5	1507.99	-1.22223	0.358203	-3.41211	0.000644613	0.00617526	1.89055	ENSFCAG00000011021.5
ENSFCAG00000011029.4	475.871	-1.43471	0.441796	-3.24744	0.00116447	0.00998587	1.75	ENSFCAG00000011029.4
ENSFCAG00000011045.5	784.666	1.3357	0.449569	2.97106	0.00296774	0.0194144	1.75	ENSFCAG00000011045.5
ENSFCAG00000011052.5	540.618	-1.2785	0.379858	-3.36574	0.000763394	0.00743653	1.75	ENSFCAG00000011052.5
ENSFCAG00000011060.5	53.5708	2.72116	0.662728	4.106	4.02562e-05	0.00118371	1.08693	ENSFCAG00000011060.5
ENSFCAG00000011063.4	195.705	1.29287	0.418228	3.0913	0.00199281	0.0205552	1.08181	ENSFCAG00000011063.4
ENSFCAG00000011068.5	616.413	-1.26678	0.366752	-3.45405	0.000552235	0.00581965	1.75	ENSFCAG00000011068.5
ENSFCAG00000011080.4	431.092	2.34702	0.405816	5.78346	7.31808e-09	8.89416e-07	1.83527	ENSFCAG00000011080.4
ENSFCAG00000011108.5	1098.75	-1.26606	0.36595	-3.45966	0.000540865	0.00573477	1.75	ENSFCAG00000011108.5
ENSFCAG00000011113.5	2959.32	1.051	0.286326	3.67064	0.000241949	0.00326606	1.75	ENSFCAG00000011113.5
ENSFCAG00000011120.5	350.546	-1.64413	0.402338	-4.08645	4.38032e-05	0.000860507	1.80679	ENSFCAG00000011120.5
ENSFCAG00000011147.5	1102.49	1.19167	0.384027	3.10309	0.0019151	0.0142878	1.75	ENSFCAG00000011147.5
ENSFCAG00000011169.5	689.57	2.74296	0.462716	5.92796	3.06718e-09	4.47459e-07	1.75	ENSFCAG00000011169.5
ENSFCAG00000011191.5	608.193	-3.9568	0.450336	-8.78633	1.5453e-18	3.74228e-15	1.75	ENSFCAG00000011191.5
ENSFCAG00000011193.5	822.884	1.46927	0.470353	3.12375	0.0017856	0.0146717	1.56794	ENSFCAG00000011193.5
ENSFCAG00000011205.5	366.73	1.06136	0.414149	2.56275	0.0103847	0.04536	1.80679	ENSFCAG00000011205.5
ENSFCAG00000011212.5	189.71	-1.22121	0.42572	-2.86858	0.00412324	0.030267	1.29389	ENSFCAG00000011212.5
ENSFCAG00000011223.5	142.254	-2.0719	0.59926	-3.45743	0.000545358	0.00820994	1.08693	ENSFCAG00000011223.5
ENSFCAG00000011245.5	17312.3	1.13087	0.315456	3.58489	0.000337225	0.00410901	1.75	ENSFCAG00000011245.5
ENSFCAG00000011247.5	5.32001	6.65175	2.0656	3.22025	0.00128079	0.0423537	0.247213	ENSFCAG00000011247.5
ENSFCAG00000011272.5	470.129	1.40529	0.393452	3.5717	0.000354667	0.0042562	1.75	ENSFCAG00000011272.5
ENSFCAG00000011276.5	2525.08	-2.00669	0.410346	-4.89024	1.00716e-06	4.65466e-05	1.75	ENSFCAG00000011276.5
ENSFCAG00000011280.5	4036.68	-1.40012	0.35007	-3.99954	6.34659e-05	0.00116437	1.75	ENSFCAG00000011280.5
ENSFCAG00000011288.5	16816.6	-2.21566	0.36608	-6.0524	1.42705e-09	2.46851e-07	1.75	ENSFCAG00000011288.5
ENSFCAG00000011301.4	103.365	-3.11514	0.846482	-3.6801	0.000233139	0.00390799	1.29389	ENSFCAG00000011301.4
ENSFCAG00000011343.5	702.743	-1.68497	0.590636	-2.8528	0.00433356	0.0253494	1.75	ENSFCAG00000011343.5
ENSFCAG00000011348.5	212.79	1.71074	0.547415	3.12512	0.00177731	0.0189189	1.09137	ENSFCAG00000011348.5
ENSFCAG00000011349.5	1028.71	-1.06449	0.275753	-3.86029	0.000113251	0.00197489	1.56794	ENSFCAG00000011349.5
ENSFCAG00000011357.4	557.096	-1.35265	0.324519	-4.16816	3.0707e-05	0.00068349	1.75	ENSFCAG00000011357.4
ENSFCAG00000011363.5	172.934	1.58999	0.579172	2.74527	0.00604605	0.0446897	1.08181	ENSFCAG00000011363.5
ENSFCAG00000011375.5	209.824	-2.6372	0.503961	-5.23293	1.66842e-07	1.72911e-05	1.08181	ENSFCAG00000011375.5
ENSFCAG00000011383.5	542.393	1.69089	0.504577	3.3511	0.000804915	0.00771073	1.75	ENSFCAG00000011383.5
ENSFCAG00000011392.5	1780.16	4.35595	0.964341	4.51702	6.27149e-06	0.000201965	1.75	ENSFCAG00000011392.5
ENSFCAG00000011393.5	1989.62	-1.21301	0.395828	-3.06449	0.00218039	0.0156662	1.75	ENSFCAG00000011393.5
ENSFCAG00000011414.5	1009.43	1.08373	0.343586	3.15416	0.00160959	0.0127102	1.75	ENSFCAG00000011414.5
ENSFCAG00000011436.3	62.1971	-2.18209	0.673751	-3.23871	0.0012007	0.0133593	1.21306	ENSFCAG00000011436.3
ENSFCAG00000011447.5	6156.25	1.26323	0.350245	3.60671	0.0003101	0.00385906	1.75	ENSFCAG00000011447.5
ENSFCAG00000011453.5	54.7564	-1.39898	0.472247	-2.96238	0.00305272	0.0277878	1.08693	ENSFCAG00000011453.5
ENSFCAG00000011458.5	204.487	-1.30108	0.458304	-2.8389	0.00452687	0.0323126	1.29389	ENSFCAG00000011458.5
ENSFCAG00000011461.5	1632.21	-1.69059	0.422331	-4.003	6.25444e-05	0.00115675	1.75	ENSFCAG00000011461.5
ENSFCAG00000011488.4	335.926	-1.70218	0.581348	-2.92799	0.00341157	0.0214259	1.75	ENSFCAG00000011488.4
ENSFCAG00000011491.5	803.318	-1.20546	0.45385	-2.65608	0.00790557	0.0385678	1.75	ENSFCAG00000011491.5
ENSFCAG00000011492.5	367.066	1.37919	0.479716	2.87501	0.00404012	0.0240986	1.75	ENSFCAG00000011492.5
ENSFCAG00000011500.5	230.897	-1.50594	0.534476	-2.8176	0.00483841	0.0338193	1.29389	ENSFCAG00000011500.5
ENSFCAG00000011503.4	1047.09	1.18881	0.341121	3.485	0.000492131	0.00538789	1.75	ENSFCAG00000011503.4
ENSFCAG00000011512.5	1274.77	-1.53929	0.38631	-3.98461	6.75909e-05	0.00122887	1.75	ENSFCAG00000011512.5
ENSFCAG00000011513.4	1065.84	-3.32135	0.517501	-6.41807	1.38015e-10	3.80655e-08	1.56794	ENSFCAG00000011513.4
ENSFCAG00000011553.5	5888.95	1.28192	0.476597	2.68974	0.00715083	0.0360476	1.75	ENSFCAG00000011553.5
ENSFCAG00000011554.5	1654.29	-1.56937	0.43227	-3.63054	0.00028283	0.00357854	1.75	ENSFCAG00000011554.5
ENSFCAG00000011597.4	796.811	-1.13492	0.352997	-3.2151	0.00130398	0.0108892	1.75	ENSFCAG00000011597.4
ENSFCAG00000011613.5	237.282	2.19613	0.515467	4.26047	2.03996e-05	0.000721261	1.08181	ENSFCAG00000011613.5
ENSFCAG00000011629.4	254.709	1.33304	0.469598	2.83868	0.00453	0.0261448	1.75	ENSFCAG00000011629.4
ENSFCAG00000011632.4	952.871	-1.31312	0.356966	-3.67856	0.000234557	0.0031876	1.75	ENSFCAG00000011632.4
ENSFCAG00000011663.5	5683.48	-1.33339	0.450853	-2.95749	0.00310153	0.0201025	1.75	ENSFCAG00000011663.5
ENSFCAG00000011669.4	724.991	1.22971	0.298845	4.11489	3.87363e-05	0.000812896	1.75	ENSFCAG00000011669.4
ENSFCAG00000011681.5	42.3874	-2.26587	0.653395	-3.46785	0.000524643	0.00881682	0.943773	ENSFCAG00000011681.5
ENSFCAG00000011685.5	389.177	-1.16812	0.452451	-2.58176	0.0098299	0.0439214	1.80679	ENSFCAG00000011685.5
ENSFCAG00000011690.4	2985.89	-1.0693	0.401809	-2.66121	0.0077861	0.0381695	1.75	ENSFCAG00000011690.4
ENSFCAG00000011733.5	644.807	1.93323	0.453852	4.2596	2.04797e-05	0.00048554	1.83527	ENSFCAG00000011733.5
ENSFCAG00000011746.5	1221.48	-1.05741	0.348893	-3.03075	0.00243949	0.0169179	1.75	ENSFCAG00000011746.5
ENSFCAG00000011758.5	356.751	1.75643	0.578171	3.03791	0.00238224	0.0173772	1.63837	ENSFCAG00000011758.5
ENSFCAG00000011761.3	330.73	-1.30967	0.332209	-3.9423	8.07039e-05	0.0014183	1.75	ENSFCAG00000011761.3
ENSFCAG00000011763.5	15.7704	-3.89905	1.27153	-3.06642	0.00216642	0.0417854	0.425329	ENSFCAG00000011763.5
ENSFCAG00000011774.4	479.406	-2.0058	0.480935	-4.17061	3.03779e-05	0.000679913	1.75	ENSFCAG00000011774.4
ENSFCAG00000011776.5	3652.88	-1.20811	0.472696	-2.55579	0.0105947	0.0352076	2.68034	ENSFCAG00000011776.5
ENSFCAG00000011777.4	85.8533	-2.34979	0.70593	-3.32865	0.000872678	0.0127677	0.942936	ENSFCAG00000011777.4
ENSFCAG00000011790.5	42.0245	4.56641	0.885254	5.15831	2.49194e-07	2.30129e-05	1.08693	ENSFCAG00000011790.5
ENSFCAG00000011801.5	824.831	-1.40318	0.337406	-4.15873	3.20016e-05	0.000703256	1.75	ENSFCAG00000011801.5
ENSFCAG00000011837.5	609.997	-1.73221	0.592665	-2.92275	0.00346955	0.0216553	1.75	ENSFCAG00000011837.5
ENSFCAG00000011841.5	762.422	-1.14511	0.302943	-3.77993	0.00015687	0.00233637	1.75	ENSFCAG00000011841.5
ENSFCAG00000011875.4	250.751	-1.72364	0.635853	-2.71076	0.00671291	0.0491445	1.04354	ENSFCAG00000011875.4
ENSFCAG00000011885.5	428.296	1.72956	0.454902	3.80206	0.000143498	0.00210286	1.83527	ENSFCAG00000011885.5
ENSFCAG00000011914.5	1566.7	-1.59879	0.507804	-3.14843	0.00164148	0.0128537	1.75	ENSFCAG00000011914.5
ENSFCAG00000011923.4	942.814	-1.02331	0.356868	-2.86747	0.00413774	0.0245238	1.75	ENSFCAG00000011923.4
ENSFCAG00000011943.5	303.751	-1.61482	0.570368	-2.83119	0.00463755	0.0265755	1.75	ENSFCAG00000011943.5
ENSFCAG00000011944.4	6977.34	-1.30195	0.501882	-2.59414	0.00948282	0.0438592	1.75	ENSFCAG00000011944.4
ENSFCAG00000011978.4	2537.99	1.32968	0.284003	4.68193	2.84183e-06	0.000105231	1.75	ENSFCAG00000011978.4
ENSFCAG00000011987.5	43.7568	2.1761	0.79824	2.72612	0.00640839	0.0476728	1.04354	ENSFCAG00000011987.5
ENSFCAG00000011993.5	20858.2	1.47297	0.415797	3.54253	0.000396313	0.00459283	1.75	ENSFCAG00000011993.5
ENSFCAG00000011996.5	48.7791	2.81628	0.677302	4.15809	3.2092e-05	0.00099855	1.09137	ENSFCAG00000011996.5
ENSFCAG00000012005.5	636.77	-1.18299	0.409183	-2.89111	0.00383885	0.0232997	1.75	ENSFCAG00000012005.5
ENSFCAG00000012011.5	2317.51	2.57466	0.337817	7.62146	2.50816e-14	2.00803e-11	1.89055	ENSFCAG00000012011.5
ENSFCAG00000012034.5	233.564	1.32315	0.448927	2.94737	0.00320494	0.0288498	1.08181	ENSFCAG00000012034.5
ENSFCAG00000012058.5	1734.02	1.18721	0.439724	2.69989	0.00693615	0.0352886	1.75	ENSFCAG00000012058.5
ENSFCAG00000012064.5	379.618	-2.45497	0.482638	-5.08656	3.64619e-07	2.11695e-05	1.80679	ENSFCAG00000012064.5
ENSFCAG00000012065.5	289.36	2.08666	0.52675	3.96139	7.45161e-05	0.00133672	1.75	ENSFCAG00000012065.5
ENSFCAG00000012118.5	69.1122	-2.55599	0.609586	-4.19299	2.75303e-05	0.000887122	1.08693	ENSFCAG00000012118.5
ENSFCAG00000012163.5	512.455	-2.08665	0.540382	-3.86144	0.000112722	0.00181502	1.75	ENSFCAG00000012163.5
ENSFCAG00000012173.4	457.328	-1.02401	0.346447	-2.95574	0.00311918	0.0201361	1.75	ENSFCAG00000012173.4
ENSFCAG00000012180.5	262.004	-1.33632	0.509171	-2.6245	0.00867759	0.040093	1.80679	ENSFCAG00000012180.5
ENSFCAG00000012193.5	219.698	-2.36752	0.751472	-3.15051	0.00162987	0.0177626	1.08693	ENSFCAG00000012193.5
ENSFCAG00000012202.4	2356.68	1.01203	0.258088	3.92125	8.80921e-05	0.00142707	1.89055	ENSFCAG00000012202.4
ENSFCAG00000012217.5	629.863	1.57433	0.347746	4.52722	5.97634e-06	0.000192973	1.75	ENSFCAG00000012217.5
ENSFCAG00000012218.4	190.908	-1.58171	0.467438	-3.38379	0.000714926	0.00992365	1.08693	ENSFCAG00000012218.4
ENSFCAG00000012233.5	387.798	-2.04873	0.762969	-2.68521	0.0072485	0.0380166	1.63837	ENSFCAG00000012233.5
ENSFCAG00000012251.5	160.135	-1.93421	0.538403	-3.5925	0.000327523	0.00579829	1.04354	ENSFCAG00000012251.5
ENSFCAG00000012260.5	11.3936	3.45362	1.01118	3.41543	0.000636808	0.0177626	0.425329	ENSFCAG00000012260.5
ENSFCAG00000012277.5	491.491	-1.545	0.421502	-3.66547	0.000246881	0.00328864	1.75	ENSFCAG00000012277.5
ENSFCAG00000012285.5	459.191	-2.36066	0.506089	-4.66451	3.09352e-06	0.000111152	1.75	ENSFCAG00000012285.5
ENSFCAG00000012296.5	5441.83	-1.33229	0.175319	-7.59927	2.97815e-14	2.25382e-11	1.75	ENSFCAG00000012296.5
ENSFCAG00000012314.5	665.639	-1.19361	0.309032	-3.86243	0.000112267	0.0018101	1.75	ENSFCAG00000012314.5
ENSFCAG00000012315.5	94.7911	1.95535	0.629171	3.10782	0.00188473	0.0202691	1.04354	ENSFCAG00000012315.5
ENSFCAG00000012316.5	1882.82	1.30188	0.273881	4.75346	1.99969e-06	8.07112e-05	1.75	ENSFCAG00000012316.5
ENSFCAG00000012330.4	404.514	-1.9914	0.552898	-3.60174	0.000316089	0.00390949	1.75	ENSFCAG00000012330.4
ENSFCAG00000012334.5	1466.73	-1.85451	0.205611	-9.01952	1.88921e-19	7.62522e-16	1.75	ENSFCAG00000012334.5
ENSFCAG00000012338.5	514.144	-1.82593	0.361653	-5.04883	4.44517e-07	2.51345e-05	1.75	ENSFCAG00000012338.5
ENSFCAG00000012352.4	2833.87	1.04676	0.247438	4.23039	2.33288e-05	0.000560473	1.75	ENSFCAG00000012352.4
ENSFCAG00000012410.5	68.3019	1.88537	0.467677	4.03135	5.54569e-05	0.00152084	1.09137	ENSFCAG00000012410.5
ENSFCAG00000012444.5	416.783	-1.18145	0.348476	-3.39034	0.000698056	0.00695104	1.75	ENSFCAG00000012444.5
ENSFCAG00000012449.5	421.522	-1.32617	0.429288	-3.08923	0.00200678	0.0142878	1.83527	ENSFCAG00000012449.5
ENSFCAG00000012451.5	189.701	-2.59947	0.792047	-3.28196	0.00103087	0.0129574	1.08693	ENSFCAG00000012451.5
ENSFCAG00000012460.5	4305.64	-1.13957	0.278423	-4.09295	4.25928e-05	0.000862438	1.75	ENSFCAG00000012460.5
ENSFCAG00000012472.5	496.258	1.46979	0.442769	3.31954	0.000901649	0.00838532	1.75	ENSFCAG00000012472.5
ENSFCAG00000012473.5	276.383	1.09236	0.366332	2.9819	0.00286468	0.0198944	1.63837	ENSFCAG00000012473.5
ENSFCAG00000012518.4	2283.66	-1.29276	0.327363	-3.94899	7.84805e-05	0.00131093	1.89055	ENSFCAG00000012518.4
ENSFCAG00000012529.5	452.828	1.50049	0.46541	3.22402	0.00126405	0.0106364	1.75	ENSFCAG00000012529.5
ENSFCAG00000012545.5	64.5911	2.08312	0.711904	2.92612	0.00343215	0.0301263	1.08693	ENSFCAG00000012545.5
ENSFCAG00000012553.5	284.825	-1.46802	0.515254	-2.84912	0.00438401	0.0255609	1.75	ENSFCAG00000012553.5
ENSFCAG00000012560.5	1270.75	1.70596	0.528762	3.22634	0.00125386	0.0105602	1.75	ENSFCAG00000012560.5
ENSFCAG00000012564.5	2700.8	-1.11405	0.332153	-3.35403	0.000796441	0.00765986	1.75	ENSFCAG00000012564.5
ENSFCAG00000012594.4	28.6367	-6.88865	1.44506	-4.76704	1.86954e-06	0.000109101	1.08693	ENSFCAG00000012594.4
ENSFCAG00000012608.5	86.9595	-1.64192	0.609788	-2.69262	0.00708941	0.0441288	1.29389	ENSFCAG00000012608.5
ENSFCAG00000012613.5	6964.39	1.19781	0.349029	3.43183	0.000599521	0.00618795	1.75	ENSFCAG00000012613.5
ENSFCAG00000012631.5	360.866	-1.57746	0.615318	-2.56365	0.0103579	0.0463829	1.75	ENSFCAG00000012631.5
ENSFCAG00000012701.5	38.6213	-3.6896	1.11469	-3.30998	0.00093303	0.0120621	1.08693	ENSFCAG00000012701.5
ENSFCAG00000012705.5	124.722	-3.43268	0.461294	-7.44142	9.96092e-14	1.01748e-10	0.942936	ENSFCAG00000012705.5
ENSFCAG00000012712.5	295.944	-1.49909	0.48507	-3.09045	0.00199852	0.0143619	1.80679	ENSFCAG00000012712.5
ENSFCAG00000012720.5	251.22	-2.33057	0.531309	-4.38646	1.15208e-05	0.00032901	1.75	ENSFCAG00000012720.5
ENSFCAG00000012722.5	188.165	2.38117	0.603296	3.94693	7.91599e-05	0.00199556	1.08181	ENSFCAG00000012722.5
ENSFCAG00000012741.4	43.6786	-4.66783	1.42245	-3.28154	0.00103243	0.0129385	1.09088	ENSFCAG00000012741.4
ENSFCAG00000012743.4	461.676	1.14364	0.368365	3.10464	0.00190512	0.0137651	1.83527	ENSFCAG00000012743.4
ENSFCAG00000012746.4	1407.22	-1.30747	0.400005	-3.26862	0.00108074	0.00946901	1.75	ENSFCAG00000012746.4
ENSFCAG00000012747.5	2834.19	-1.48413	0.321161	-4.62115	3.81622e-06	0.000133167	1.75	ENSFCAG00000012747.5
ENSFCAG00000012761.5	352.67	-1.21781	0.340186	-3.57984	0.000343801	0.00415878	1.75	ENSFCAG00000012761.5
ENSFCAG00000012762.5	645.35	-1.73156	0.466047	-3.71543	0.000202858	0.00284956	1.75	ENSFCAG00000012762.5
ENSFCAG00000012766.5	1760.02	-1.21067	0.369286	-3.27841	0.00104392	0.00923469	1.75	ENSFCAG00000012766.5
ENSFCAG00000012775.5	533.057	1.85678	0.485668	3.82315	0.000131759	0.00204017	1.75	ENSFCAG00000012775.5
ENSFCAG00000012785.5	298.148	-1.42572	0.365748	-3.89809	9.69535e-05	0.00169913	1.63837	ENSFCAG00000012785.5
ENSFCAG00000012794.5	2522.98	-1.21974	0.238336	-5.11773	3.09236e-07	1.33592e-05	2.68034	ENSFCAG00000012794.5
ENSFCAG00000012806.4	3851.9	-1.10509	0.23918	-4.62034	3.83119e-06	0.000133244	1.75	ENSFCAG00000012806.4
ENSFCAG00000012821.4	100.179	-2.08282	0.548906	-3.79449	0.000147945	0.00321667	1.09137	ENSFCAG00000012821.4
ENSFCAG00000012834.5	50.8748	2.69479	0.792699	3.39952	0.000675047	0.00981907	1.04354	ENSFCAG00000012834.5
ENSFCAG00000012841.5	58.4584	1.50287	0.515187	2.91713	0.00353267	0.0388614	0.773911	ENSFCAG00000012841.5
ENSFCAG00000012847.5	557.779	1.1402	0.439825	2.59239	0.00953125	0.0439322	1.75	ENSFCAG00000012847.5
ENSFCAG00000012849.4	2776.46	1.56879	0.495289	3.16743	0.00153795	0.0122758	1.75	ENSFCAG00000012849.4
ENSFCAG00000012855.5	484.628	-1.57867	0.394526	-4.00145	6.29551e-05	0.00115675	1.75	ENSFCAG00000012855.5
ENSFCAG00000012861.5	2030.28	-1.35268	0.260154	-5.19954	1.99785e-07	1.32918e-05	1.75	ENSFCAG00000012861.5
ENSFCAG00000012871.5	996.415	-1.2056	0.456448	-2.64128	0.00825944	0.0397597	1.75	ENSFCAG00000012871.5
ENSFCAG00000012876.4	9015.02	-1.445	0.315306	-4.58286	4.58664e-06	0.000154701	1.75	ENSFCAG00000012876.4
ENSFCAG00000012881.4	1120.72	-1.58513	0.348662	-4.54631	5.45935e-06	0.00017818	1.75	ENSFCAG00000012881.4
ENSFCAG00000012886.5	1530.15	1.39597	0.533436	2.61694	0.00887227	0.0416777	1.75	ENSFCAG00000012886.5
ENSFCAG00000012917.4	971.061	-1.94955	0.344631	-5.65692	1.54109e-08	1.6964e-06	1.75	ENSFCAG00000012917.4
ENSFCAG00000012929.5	70.0365	1.31997	0.452767	2.91535	0.00355287	0.0286662	1.21306	ENSFCAG00000012929.5
ENSFCAG00000012953.5	341.242	1.89069	0.639688	2.95564	0.00312022	0.0201361	1.75	ENSFCAG00000012953.5
ENSFCAG00000012987.5	44.2484	3.05862	0.901661	3.3922	0.000693331	0.00966819	1.09088	ENSFCAG00000012987.5
ENSFCAG00000012993.5	144.067	1.70413	0.591623	2.88043	0.00397136	0.0332286	1.08693	ENSFCAG00000012993.5
ENSFCAG00000013004.5	10.895	5.69444	1.42538	3.99503	6.46874e-05	0.00486051	0.264304	ENSFCAG00000013004.5
ENSFCAG00000013054.5	345.886	-2.1508	0.517935	-4.15264	3.28663e-05	0.000719646	1.75	ENSFCAG00000013054.5
ENSFCAG00000013074.4	251.426	1.85696	0.454905	4.08207	4.46358e-05	0.000891875	1.75	ENSFCAG00000013074.4
ENSFCAG00000013098.5	3990.41	-1.05334	0.314993	-3.34401	0.000825762	0.00786687	1.75	ENSFCAG00000013098.5
ENSFCAG00000013106.5	1698.38	-1.0059	0.371341	-2.70883	0.00675203	0.0327899	1.89055	ENSFCAG00000013106.5
ENSFCAG00000013109.4	67.4962	-3.09962	0.7223	-4.29132	1.77611e-05	0.000670363	1.04354	ENSFCAG00000013109.4
ENSFCAG00000013125.5	740.148	-1.51508	0.310019	-4.88706	1.02353e-06	4.71236e-05	1.75	ENSFCAG00000013125.5
ENSFCAG00000013144.5	182.726	-1.87527	0.500046	-3.75019	0.000176701	0.00373369	1.04354	ENSFCAG00000013144.5
ENSFCAG00000013166.5	2108.62	-1.17909	0.37723	-3.12565	0.0017741	0.0128537	1.89055	ENSFCAG00000013166.5
ENSFCAG00000013171.4	124.725	-1.32748	0.438402	-3.028	0.00246174	0.0210297	1.29389	ENSFCAG00000013171.4
ENSFCAG00000013177.5	282.931	-1.39825	0.431698	-3.23895	0.00119969	0.00998191	1.80679	ENSFCAG00000013177.5
ENSFCAG00000013197.4	1167.23	-1.42208	0.48457	-2.93472	0.00333852	0.0210494	1.75	ENSFCAG00000013197.4
ENSFCAG00000013208.5	1283.08	-1.23598	0.442314	-2.79435	0.00520043	0.0289032	1.75	ENSFCAG00000013208.5
ENSFCAG00000013210.5	993.471	1.19704	0.41194	2.90587	0.00366237	0.0225287	1.75	ENSFCAG00000013210.5
ENSFCAG00000013212.5	333.954	-2.65426	0.599605	-4.42669	9.56915e-06	0.000287515	1.75	ENSFCAG00000013212.5
ENSFCAG00000013213.4	1037.29	1.33718	0.443724	3.01354	0.00258215	0.017561	1.75	ENSFCAG00000013213.4
ENSFCAG00000013231.5	728.405	1.27799	0.40569	3.15015	0.00163187	0.0128309	1.75	ENSFCAG00000013231.5
ENSFCAG00000013232.5	587.366	-1.30602	0.483909	-2.6989	0.00695684	0.0353049	1.75	ENSFCAG00000013232.5
ENSFCAG00000013243.5	15.21	-6.40085	1.36008	-4.70624	2.5233e-06	0.000233147	0.595673	ENSFCAG00000013243.5
ENSFCAG00000013257.5	600.688	-2.47694	0.352409	-7.02858	2.0864e-12	8.71147e-10	1.75	ENSFCAG00000013257.5
ENSFCAG00000013258.5	21.2528	-6.29139	1.83603	-3.42663	0.000611118	0.0241236	0.264304	ENSFCAG00000013258.5
ENSFCAG00000013259.5	401.857	1.07506	0.413081	2.60255	0.00925325	0.0449916	1.63837	ENSFCAG00000013259.5
ENSFCAG00000013261.5	1103.25	1.091	0.422781	2.58054	0.00986459	0.0483377	1.56794	ENSFCAG00000013261.5
ENSFCAG00000013263.4	491.964	-1.02948	0.386699	-2.66223	0.00776243	0.0380843	1.75	ENSFCAG00000013263.4
ENSFCAG00000013274.4	1686.19	-2.23559	0.421533	-5.30348	1.13618e-07	8.11131e-06	1.89055	ENSFCAG00000013274.4
ENSFCAG00000013298.5	1880.56	-1.21299	0.358631	-3.38227	0.000718895	0.00710596	1.75	ENSFCAG00000013298.5
ENSFCAG00000013299.5	268.903	1.72526	0.511587	3.37236	0.000745278	0.00731399	1.75	ENSFCAG00000013299.5
ENSFCAG00000013329.5	592.504	2.05299	0.415632	4.93944	7.8346e-07	3.82524e-05	1.75	ENSFCAG00000013329.5
ENSFCAG00000013355.4	1256.38	1.2199	0.313718	3.88852	0.000100859	0.00166611	1.75	ENSFCAG00000013355.4
ENSFCAG00000013372.4	807.802	1.34445	0.301569	4.45819	8.26532e-06	0.000255309	1.75	ENSFCAG00000013372.4
ENSFCAG00000013435.5	793.682	-2.41475	0.462405	-5.22217	1.76842e-07	1.21665e-05	1.75	ENSFCAG00000013435.5
ENSFCAG00000013445.4	2053.06	1.95085	0.382065	5.10608	3.2891e-07	1.99132e-05	1.75	ENSFCAG00000013445.4
ENSFCAG00000013482.5	40.0459	2.88704	1.0383	2.78054	0.0054269	0.0412953	1.08693	ENSFCAG00000013482.5
ENSFCAG00000013509.4	24.4133	2.6217	0.970354	2.7018	0.00689654	0.0487074	1.08587	ENSFCAG00000013509.4
ENSFCAG00000013541.4	163.168	1.3221	0.426779	3.09787	0.00194918	0.0201804	1.08693	ENSFCAG00000013541.4
ENSFCAG00000013543.3	219.745	-1.01425	0.360389	-2.81434	0.00488781	0.0395897	1.04354	ENSFCAG00000013543.3
ENSFCAG00000013630.5	3306.71	1.03819	0.396506	2.61834	0.00883585	0.0415655	1.75	ENSFCAG00000013630.5
ENSFCAG00000013633.5	387.838	-1.74387	0.425133	-4.10193	4.09717e-05	0.000824932	1.80679	ENSFCAG00000013633.5
ENSFCAG00000013638.4	2759.51	-1.53478	0.446196	-3.4397	0.000582352	0.00604756	1.75	ENSFCAG00000013638.4
ENSFCAG00000013641.5	299.708	2.06932	0.528686	3.91407	9.07525e-05	0.0016123	1.63837	ENSFCAG00000013641.5
ENSFCAG00000013687.4	208.421	-1.20949	0.347352	-3.48204	0.000497607	0.00766178	1.09137	ENSFCAG00000013687.4
ENSFCAG00000013708.5	604.263	-1.10003	0.365062	-3.01326	0.0025846	0.0175622	1.75	ENSFCAG00000013708.5
ENSFCAG00000013720.5	293.038	-1.22121	0.443479	-2.75371	0.00589244	0.0315285	1.75	ENSFCAG00000013720.5
ENSFCAG00000013751.5	75.7895	2.95029	0.82655	3.5694	0.000357805	0.00618795	1.04354	ENSFCAG00000013751.5
ENSFCAG00000013771.4	1225.89	-1.39325	0.419897	-3.31808	0.000906371	0.00840985	1.75	ENSFCAG00000013771.4
ENSFCAG00000013796.3	3317.21	-1.6493	0.330772	-4.9862	6.15791e-07	3.21394e-05	1.75	ENSFCAG00000013796.3
ENSFCAG00000013797.5	1989.13	-1.53353	0.275488	-5.56661	2.59748e-08	2.48833e-06	1.89055	ENSFCAG00000013797.5
ENSFCAG00000013799.5	237.95	-2.345	0.618192	-3.79333	0.000148643	0.00322823	1.09137	ENSFCAG00000013799.5
ENSFCAG00000013821.4	1879.68	-1.67943	0.428588	-3.91851	8.90979e-05	0.00143387	1.89055	ENSFCAG00000013821.4
ENSFCAG00000013823.5	25.8915	2.58395	0.9406	2.74713	0.00601202	0.0443457	1.08693	ENSFCAG00000013823.5
ENSFCAG00000013847.5	10669.8	-1.05175	0.309915	-3.39367	0.000689624	0.00502486	2.68034	ENSFCAG00000013847.5
ENSFCAG00000013849.4	1521.02	1.10356	0.282555	3.90564	9.39749e-05	0.00158703	1.75	ENSFCAG00000013849.4
ENSFCAG00000013863.5	200.292	-1.02672	0.364943	-2.81338	0.00490231	0.0341081	1.29389	ENSFCAG00000013863.5
ENSFCAG00000013880.5	286.071	-1.74416	0.472952	-3.68781	0.000226194	0.00311591	1.75	ENSFCAG00000013880.5
ENSFCAG00000013882.5	1646.24	1.78569	0.355076	5.02904	4.92954e-07	2.68872e-05	1.75	ENSFCAG00000013882.5
ENSFCAG00000013884.5	3013.67	1.80456	0.304797	5.92053	3.2091e-09	4.62591e-07	1.75	ENSFCAG00000013884.5
ENSFCAG00000013893.4	124.847	-2.67065	0.574362	-4.64977	3.32301e-06	0.000152013	1.29389	ENSFCAG00000013893.4
ENSFCAG00000013908.5	11.8638	5.40003	1.54682	3.49105	0.000481128	0.0109257	0.642672	ENSFCAG00000013908.5
ENSFCAG00000013930.5	1202.88	1.42091	0.49927	2.84597	0.00442767	0.0243747	1.89055	ENSFCAG00000013930.5
ENSFCAG00000013937.5	6872.52	1.5976	0.43003	3.71508	0.000203139	0.0028502	1.75	ENSFCAG00000013937.5
ENSFCAG00000013960.4	28.7598	-2.90482	1.04779	-2.77232	0.00556576	0.0419512	1.08587	ENSFCAG00000013960.4
ENSFCAG00000013993.4	1856.83	-1.05913	0.287376	-3.68554	0.000228217	0.00314021	1.75	ENSFCAG00000013993.4
ENSFCAG00000013996.5	868.609	-2.06984	0.464586	-4.45523	8.38024e-06	0.000257545	1.75	ENSFCAG00000013996.5
ENSFCAG00000014004.5	2591.16	-1.51335	0.342447	-4.41922	9.9058e-06	0.000295431	1.75	ENSFCAG00000014004.5
ENSFCAG00000014015.4	615.353	-1.60024	0.412547	-3.87893	0.000104918	0.00171173	1.75	ENSFCAG00000014015.4
ENSFCAG00000014018.5	348.197	-1.26235	0.338472	-3.72955	0.000191819	0.00271973	1.75	ENSFCAG00000014018.5
ENSFCAG00000014036.5	1309.23	1.17373	0.32398	3.62287	0.000291356	0.00344839	1.89055	ENSFCAG00000014036.5
ENSFCAG00000014045.5	2065.07	-1.42724	0.361649	-3.94648	7.93076e-05	0.00132278	1.89055	ENSFCAG00000014045.5
ENSFCAG00000014067.5	103.012	-2.80751	0.93037	-3.01762	0.00254767	0.0243826	1.08693	ENSFCAG00000014067.5
ENSFCAG00000014088.4	9750.62	1.69856	0.405138	4.19254	2.75853e-05	0.000636207	1.75	ENSFCAG00000014088.4
ENSFCAG00000014089.5	1100.47	-1.40207	0.338002	-4.14812	3.35211e-05	0.000797574	1.56794	ENSFCAG00000014089.5
ENSFCAG00000014101.5	80.1967	-2.21559	0.699108	-3.16918	0.00152872	0.0157826	1.21306	ENSFCAG00000014101.5
ENSFCAG00000014131.5	6100.49	1.52453	0.408148	3.73523	0.000187543	0.00266688	1.75	ENSFCAG00000014131.5
ENSFCAG00000014134.4	402.024	-1.73263	0.419411	-4.13111	3.61018e-05	0.000773701	1.75	ENSFCAG00000014134.4
ENSFCAG00000014156.4	127.496	1.90958	0.706175	2.70412	0.00684851	0.0482825	1.09137	ENSFCAG00000014156.4
ENSFCAG00000014196.5	174.835	-1.74523	0.575482	-3.03265	0.0024242	0.0242133	1.04354	ENSFCAG00000014196.5
ENSFCAG00000014203.5	1415.03	-1.84218	0.340829	-5.40499	6.48113e-08	5.77038e-06	1.75	ENSFCAG00000014203.5
ENSFCAG00000014204.3	167.346	-1.5392	0.539984	-2.85046	0.00436559	0.0367374	1.04354	ENSFCAG00000014204.3
ENSFCAG00000014208.3	80.0995	-3.5347	1.18005	-2.99538	0.00274107	0.0264292	1.04354	ENSFCAG00000014208.3
ENSFCAG00000014221.5	133.461	1.43777	0.514406	2.79501	0.00518973	0.0442266	0.942936	ENSFCAG00000014221.5
ENSFCAG00000014250.5	2024.12	-1.85482	0.293064	-6.32907	2.46635e-10	5.73375e-08	1.75	ENSFCAG00000014250.5
ENSFCAG00000014266.5	295.767	-1.44399	0.498454	-2.89693	0.00376828	0.0224944	1.80679	ENSFCAG00000014266.5
ENSFCAG00000014305.5	256.239	1.75376	0.579669	3.02545	0.00248265	0.0170513	1.75	ENSFCAG00000014305.5
ENSFCAG00000014306.5	458.192	1.67593	0.368077	4.55319	5.2838e-06	0.00017339	1.75	ENSFCAG00000014306.5
ENSFCAG00000014314.5	1341.93	-1.51889	0.443706	-3.42319	0.000618918	0.0063189	1.75	ENSFCAG00000014314.5
ENSFCAG00000014360.5	15.9357	-5.35382	1.7045	-3.141	0.00168373	0.0263983	0.642672	ENSFCAG00000014360.5
ENSFCAG00000014365.5	690.357	1.49508	0.361356	4.13742	3.51236e-05	0.000756755	1.75	ENSFCAG00000014365.5
ENSFCAG00000014378.5	1308.76	-1.09382	0.232674	-4.70111	2.5875e-06	9.41609e-05	1.89055	ENSFCAG00000014378.5
ENSFCAG00000014422.5	3820.07	-1.24824	0.377755	-3.30437	0.000951914	0.008686	1.75	ENSFCAG00000014422.5
ENSFCAG00000014427.5	1622.52	1.78308	0.316956	5.62564	1.84824e-08	1.82777e-06	1.89055	ENSFCAG00000014427.5
ENSFCAG00000014446.5	168.801	1.32688	0.411817	3.222	0.00127297	0.013304	1.29389	ENSFCAG00000014446.5
ENSFCAG00000014469.5	736.474	-1.16329	0.241118	-4.82458	1.403e-06	6.10794e-05	1.75	ENSFCAG00000014469.5
ENSFCAG00000014508.4	13.213	-5.45823	1.6471	-3.31384	0.000920244	0.0322096	0.264304	ENSFCAG00000014508.4
ENSFCAG00000014512.4	1539.25	1.15425	0.375624	3.07287	0.0021201	0.0153445	1.75	ENSFCAG00000014512.4
ENSFCAG00000014513.5	11387.6	1.20808	0.389264	3.1035	0.00191249	0.0142878	1.75	ENSFCAG00000014513.5
ENSFCAG00000014527.5	1802.07	-2.16284	0.327881	-6.5964	4.21254e-11	1.24409e-08	1.75	ENSFCAG00000014527.5
ENSFCAG00000014530.5	1113.59	-2.0654	0.515962	-4.003	6.25438e-05	0.00115675	1.75	ENSFCAG00000014530.5
ENSFCAG00000014545.4	1011.45	-1.32701	0.446077	-2.97484	0.00293143	0.0193115	1.75	ENSFCAG00000014545.4
ENSFCAG00000014551.5	147.424	1.39665	0.455528	3.066	0.00216942	0.0217558	1.08693	ENSFCAG00000014551.5
ENSFCAG00000014565.5	1269.77	1.63397	0.542732	3.01064	0.00260699	0.0176845	1.75	ENSFCAG00000014565.5
ENSFCAG00000014566.4	29.6212	-4.18672	1.08046	-3.87494	0.000106652	0.00248106	1.09088	ENSFCAG00000014566.4
ENSFCAG00000014571.5	388.189	-1.28899	0.406862	-3.16812	0.0015343	0.012844	1.63837	ENSFCAG00000014571.5
ENSFCAG00000014573.4	302.436	-2.19113	0.606613	-3.61207	0.000303765	0.003805	1.75	ENSFCAG00000014573.4
ENSFCAG00000014578.5	49.2114	1.87265	0.657673	2.84738	0.00440806	0.0369721	1.04354	ENSFCAG00000014578.5
ENSFCAG00000014626.5	2717.74	-1.51375	0.442972	-3.41726	0.000632559	0.00642566	1.75	ENSFCAG00000014626.5
ENSFCAG00000014661.5	271.778	-1.11054	0.428027	-2.59456	0.00947117	0.0438388	1.75	ENSFCAG00000014661.5
ENSFCAG00000014677.5	569.095	-1.11464	0.31945	-3.48923	0.000484416	0.00533236	1.75	ENSFCAG00000014677.5
ENSFCAG00000014682.5	2424.31	-1.47302	0.245023	-6.01178	1.83498e-09	2.96254e-07	1.75	ENSFCAG00000014682.5
ENSFCAG00000014712.5	980.792	1.34273	0.454223	2.9561	0.00311554	0.0201361	1.75	ENSFCAG00000014712.5
ENSFCAG00000014740.5	14428.3	-2.48627	0.47153	-5.27277	1.34377e-07	9.80192e-06	1.75	ENSFCAG00000014740.5
ENSFCAG00000014741.5	750.514	-3.15687	0.5721	-5.51803	3.4282e-08	3.70645e-06	1.56794	ENSFCAG00000014741.5
ENSFCAG00000014753.5	5406.34	-1.14291	0.247245	-4.6226	3.7896e-06	0.00013262	1.75	ENSFCAG00000014753.5
ENSFCAG00000014784.5	1664.62	-1.06975	0.298223	-3.58709	0.000334395	0.00408994	1.75	ENSFCAG00000014784.5
ENSFCAG00000014785.5	810.849	-1.10119	0.410569	-2.6821	0.0073162	0.0394868	1.56794	ENSFCAG00000014785.5
ENSFCAG00000014797.5	745.061	1.06133	0.408483	2.59823	0.00937054	0.0466966	1.56794	ENSFCAG00000014797.5
ENSFCAG00000014802.4	43.3283	-2.24013	0.801779	-2.79395	0.00520689	0.040093	1.08587	ENSFCAG00000014802.4
ENSFCAG00000014813.5	3106.83	-2.45993	0.461412	-5.3313	9.75139e-08	7.61777e-06	1.75	ENSFCAG00000014813.5
ENSFCAG00000014814.5	907.208	-1.72645	0.398304	-4.33449	1.46099e-05	0.000428493	1.56794	ENSFCAG00000014814.5
ENSFCAG00000014823.5	3561.83	-1.09629	0.187327	-5.85227	4.84913e-09	6.61179e-07	1.75	ENSFCAG00000014823.5
ENSFCAG00000014834.4	565.927	1.03002	0.385022	2.67522	0.00746813	0.0371827	1.75	ENSFCAG00000014834.4
ENSFCAG00000014844.5	396.528	-1.15036	0.359518	-3.19973	0.00137554	0.0113228	1.75	ENSFCAG00000014844.5
ENSFCAG00000014847.5	238.352	1.28914	0.406436	3.17182	0.00151488	0.016956	1.08181	ENSFCAG00000014847.5
ENSFCAG00000014873.5	753.233	1.59937	0.514177	3.11055	0.00186741	0.0140533	1.75	ENSFCAG00000014873.5
ENSFCAG00000014877.4	157.914	2.00296	0.533038	3.75764	0.000171525	0.00316693	1.29389	ENSFCAG00000014877.4
ENSFCAG00000014883.4	3369.85	-1.40913	0.29862	-4.71882	2.3722e-06	9.35633e-05	1.75	ENSFCAG00000014883.4
ENSFCAG00000014898.5	715.317	1.15031	0.413292	2.78328	0.00538124	0.029564	1.75	ENSFCAG00000014898.5
ENSFCAG00000014899.5	226.28	-3.23895	0.600489	-5.39386	6.89608e-08	7.45283e-06	1.29389	ENSFCAG00000014899.5
ENSFCAG00000014906.4	639.623	1.45502	0.536949	2.70979	0.00673258	0.0333136	1.83527	ENSFCAG00000014906.4
ENSFCAG00000014913.5	111.849	1.75599	0.425049	4.13126	3.60774e-05	0.00109554	1.08693	ENSFCAG00000014913.5
ENSFCAG00000014915.5	844.01	1.04233	0.274796	3.79312	0.000148766	0.00243654	1.56794	ENSFCAG00000014915.5
ENSFCAG00000014920.5	132.045	1.33728	0.4759	2.81	0.00495409	0.0428358	0.942936	ENSFCAG00000014920.5
ENSFCAG00000014923.3	21.42	-4.47335	1.09355	-4.09068	4.30113e-05	0.00344182	0.280811	ENSFCAG00000014923.3
ENSFCAG00000014924.5	314.318	-1.14799	0.375221	-3.05951	0.002217	0.0165571	1.63837	ENSFCAG00000014924.5
ENSFCAG00000014954.5	187.578	-2.27312	0.74726	-3.04194	0.00235059	0.020325	1.29389	ENSFCAG00000014954.5
ENSFCAG00000014966.4	3444.19	1.23705	0.294971	4.19382	2.74297e-05	0.000635057	1.75	ENSFCAG00000014966.4
ENSFCAG00000014972.5	2788.2	1.37162	0.353538	3.87968	0.000104595	0.00170917	1.75	ENSFCAG00000014972.5
ENSFCAG00000014996.5	254.31	-2.3466	0.411108	-5.70798	1.14326e-08	1.34401e-06	1.75	ENSFCAG00000014996.5
ENSFCAG00000015019.5	32.0194	-2.57336	0.90532	-2.84249	0.00447626	0.0398663	0.943773	ENSFCAG00000015019.5
ENSFCAG00000015033.5	28.6741	-2.27641	0.829514	-2.74427	0.00606459	0.0491445	0.943773	ENSFCAG00000015033.5
ENSFCAG00000015047.5	469.093	2.24029	0.656969	3.41004	0.000649532	0.00654863	1.75	ENSFCAG00000015047.5
ENSFCAG00000015067.4	1184.31	1.18874	0.327088	3.6343	0.000278737	0.00354156	1.75	ENSFCAG00000015067.4
ENSFCAG00000015089.5	869.379	1.42973	0.481217	2.97108	0.00296755	0.0209426	1.56794	ENSFCAG00000015089.5
ENSFCAG00000015093.5	1123.51	-1.16194	0.452146	-2.56983	0.0101747	0.0457827	1.75	ENSFCAG00000015093.5
ENSFCAG00000015094.5	511.993	1.32444	0.344837	3.84077	0.000122649	0.00192635	1.75	ENSFCAG00000015094.5
ENSFCAG00000015101.5	45.0722	3.06768	0.710354	4.31852	1.5708e-05	0.000657992	0.943773	ENSFCAG00000015101.5
ENSFCAG00000015103.5	1414.12	1.57049	0.40116	3.91488	9.04509e-05	0.00153825	1.75	ENSFCAG00000015103.5
ENSFCAG00000015118.5	847.69	-1.92936	0.479132	-4.02678	5.65468e-05	0.00107471	1.75	ENSFCAG00000015118.5
ENSFCAG00000015128.5	371.701	1.78538	0.390581	4.57109	4.85193e-06	0.000161846	1.75	ENSFCAG00000015128.5
ENSFCAG00000015142.4	794.11	-1.20436	0.467008	-2.57889	0.0099119	0.0450275	1.75	ENSFCAG00000015142.4
ENSFCAG00000015145.5	2731.52	-3.11151	0.350471	-8.87809	6.80198e-19	2.05906e-15	1.75	ENSFCAG00000015145.5
ENSFCAG00000015157.4	919.304	1.2378	0.358188	3.45572	0.00054883	0.00626451	1.56794	ENSFCAG00000015157.4
ENSFCAG00000015160.5	232.094	2.02	0.646404	3.12498	0.0017782	0.0190435	1.08181	ENSFCAG00000015160.5
ENSFCAG00000015213.5	109.051	1.92782	0.434832	4.43348	9.27247e-06	0.000445406	0.942936	ENSFCAG00000015213.5
ENSFCAG00000015216.4	1275.89	-1.0169	0.278693	-3.6488	0.00026347	0.00341203	1.75	ENSFCAG00000015216.4
ENSFCAG00000015237.5	139.631	-1.88279	0.636191	-2.95947	0.0030817	0.0279565	1.08693	ENSFCAG00000015237.5
ENSFCAG00000015246.4	206.377	-1.02075	0.355531	-2.87106	0.00409096	0.0340842	1.08181	ENSFCAG00000015246.4
ENSFCAG00000015263.5	5083.12	-1.25541	0.321898	-3.90002	9.61835e-05	0.00160419	1.75	ENSFCAG00000015263.5
ENSFCAG00000015268.5	295.261	2.51695	0.486693	5.17153	2.32183e-07	1.47191e-05	1.80679	ENSFCAG00000015268.5
ENSFCAG00000015282.5	8423.84	-2.42313	0.517077	-4.6862	2.7832e-06	0.000104101	1.75	ENSFCAG00000015282.5
ENSFCAG00000015321.5	4497.51	1.46809	0.288416	5.09017	3.57734e-07	2.13382e-05	1.75	ENSFCAG00000015321.5
ENSFCAG00000015332.3	674.175	-1.22084	0.255937	-4.77009	1.8414e-06	7.31387e-05	1.83527	ENSFCAG00000015332.3
ENSFCAG00000015341.5	89.4751	2.01031	0.641561	3.13346	0.00172759	0.0185481	1.08693	ENSFCAG00000015341.5
ENSFCAG00000015350.5	766.953	1.20648	0.273208	4.41597	1.00559e-05	0.000322041	1.56794	ENSFCAG00000015350.5
ENSFCAG00000015352.5	404.458	-2.23551	0.46836	-4.77306	1.8145e-06	7.92836e-05	1.63837	ENSFCAG00000015352.5
ENSFCAG00000015381.5	27.5783	4.01256	1.00243	4.00285	6.25849e-05	0.0018538	0.943773	ENSFCAG00000015381.5
ENSFCAG00000015392.5	503.371	-2.35452	0.600799	-3.91898	8.8925e-05	0.00152084	1.75	ENSFCAG00000015392.5
ENSFCAG00000015402.5	429.605	1.98239	0.54491	3.63801	0.000274756	0.0034038	1.83527	ENSFCAG00000015402.5
ENSFCAG00000015403.4	1715	2.29945	0.459582	5.00335	5.63433e-07	3.00545e-05	1.75	ENSFCAG00000015403.4
ENSFCAG00000015410.5	3137.29	-1.15622	0.252838	-4.57296	4.80876e-06	0.000112476	2.68034	ENSFCAG00000015410.5
ENSFCAG00000015412.5	138.281	1.76819	0.567239	3.11718	0.00182589	0.0192986	1.09137	ENSFCAG00000015412.5
ENSFCAG00000015429.5	7165.74	-1.21947	0.215491	-5.65902	1.52237e-08	1.24077e-06	2.68034	ENSFCAG00000015429.5
ENSFCAG00000015432.5	268.792	-1.4842	0.535431	-2.77197	0.00557174	0.030267	1.75	ENSFCAG00000015432.5
ENSFCAG00000015455.4	63.3875	-2.22661	0.649197	-3.42979	0.000604058	0.00816073	1.21306	ENSFCAG00000015455.4
ENSFCAG00000015482.5	138.584	1.58639	0.543443	2.91915	0.00350986	0.0336928	0.942936	ENSFCAG00000015482.5
ENSFCAG00000015486.5	225.33	2.27604	0.553727	4.1104	3.9497e-05	0.00120605	1.04354	ENSFCAG00000015486.5
ENSFCAG00000015512.5	4465.38	1.54822	0.531429	2.91331	0.00357619	0.0221157	1.75	ENSFCAG00000015512.5
ENSFCAG00000015513.5	1429.45	1.18821	0.418546	2.83891	0.00452685	0.0247384	1.89055	ENSFCAG00000015513.5
ENSFCAG00000015539.5	472.03	1.71237	0.564905	3.03125	0.0024354	0.0168992	1.75	ENSFCAG00000015539.5
ENSFCAG00000015549.5	149.091	-1.43849	0.518577	-2.77391	0.00553864	0.0419199	1.08181	ENSFCAG00000015549.5
ENSFCAG00000015589.5	133.554	2.64452	0.757911	3.48923	0.000484421	0.00776983	1.04354	ENSFCAG00000015589.5
ENSFCAG00000015616.5	913.739	-1.2774	0.367015	-3.48051	0.000500469	0.00544471	1.75	ENSFCAG00000015616.5
ENSFCAG00000015646.5	795.065	1.3867	0.384608	3.60548	0.000311572	0.0038734	1.75	ENSFCAG00000015646.5
ENSFCAG00000015662.5	358.12	1.39377	0.535029	2.60504	0.00918641	0.0428154	1.75	ENSFCAG00000015662.5
ENSFCAG00000015664.5	399.47	-1.5643	0.561967	-2.78361	0.00537572	0.0289032	1.80679	ENSFCAG00000015664.5
ENSFCAG00000015665.5	1463.46	1.15112	0.385343	2.98727	0.00281483	0.0176845	1.89055	ENSFCAG00000015665.5
ENSFCAG00000015675.5	60.5297	-3.61609	0.962821	-3.75572	0.000172844	0.00454177	0.773911	ENSFCAG00000015675.5
ENSFCAG00000015679.5	27.2021	-5.92421	1.36084	-4.35333	1.34083e-05	0.000522997	1.09088	ENSFCAG00000015679.5
ENSFCAG00000015694.4	148.391	-1.08402	0.367837	-2.94701	0.00320861	0.0253729	1.29389	ENSFCAG00000015694.4
ENSFCAG00000015697.5	379.544	-1.75681	0.436607	-4.02379	5.72701e-05	0.00114483	1.63837	ENSFCAG00000015697.5
ENSFCAG00000015704.4	1170.62	1.26586	0.411675	3.0749	0.00210573	0.0152588	1.75	ENSFCAG00000015704.4
ENSFCAG00000015724.5	10082.9	-2.08752	0.430838	-4.84525	1.26451e-06	5.5979e-05	1.75	ENSFCAG00000015724.5
ENSFCAG00000015745.4	189.516	-1.56831	0.503454	-3.11511	0.00183877	0.019355	1.09137	ENSFCAG00000015745.4
ENSFCAG00000015766.5	2755.67	1.04013	0.369008	2.81871	0.00482173	0.0274327	1.75	ENSFCAG00000015766.5
ENSFCAG00000015767.4	372.795	1.19701	0.458276	2.61199	0.00900167	0.0441938	1.63837	ENSFCAG00000015767.4
ENSFCAG00000015787.3	40.47	2.51266	0.644502	3.89861	9.67475e-05	0.00240458	1.04354	ENSFCAG00000015787.3
ENSFCAG00000015794.5	794.576	1.09349	0.404499	2.70331	0.00686523	0.0378084	1.56794	ENSFCAG00000015794.5
ENSFCAG00000016207.4	385.604	-1.48889	0.481948	-3.08931	0.00200622	0.0147406	1.75	ENSFCAG00000016207.4
ENSFCAG00000016224.5	383.04	-1.87024	0.448788	-4.16731	3.0821e-05	0.000670627	1.80679	ENSFCAG00000016224.5
ENSFCAG00000016258.5	69.1281	-2.07203	0.712413	-2.90847	0.00363205	0.0396361	0.773911	ENSFCAG00000016258.5
ENSFCAG00000018078.4	189.692	1.1922	0.409855	2.90883	0.0036278	0.0314703	1.08181	ENSFCAG00000018078.4
ENSFCAG00000018141.4	1027.84	-1.5907	0.493469	-3.22351	0.00126629	0.0106405	1.75	ENSFCAG00000018141.4
ENSFCAG00000018185.4	248.241	1.17446	0.421579	2.78585	0.00533868	0.0407624	1.08693	ENSFCAG00000018185.4
ENSFCAG00000018238.4	14.3944	-5.61947	1.47584	-3.80764	0.000140299	0.00447379	0.642672	ENSFCAG00000018238.4
ENSFCAG00000018263.4	305.282	-1.44614	0.501669	-2.88266	0.00394331	0.0237592	1.75	ENSFCAG00000018263.4
ENSFCAG00000018300.4	616.404	-1.07497	0.327302	-3.28435	0.00102218	0.00910753	1.75	ENSFCAG00000018300.4
ENSFCAG00000018358.4	827.009	-1.55061	0.47368	-3.27353	0.00106211	0.00934641	1.75	ENSFCAG00000018358.4
ENSFCAG00000018463.4	1054.89	-1.11008	0.361998	-3.06653	0.00216557	0.0168103	1.56794	ENSFCAG00000018463.4
ENSFCAG00000018483.4	12817.8	-1.34612	0.519974	-2.58883	0.00963033	0.0442266	1.75	ENSFCAG00000018483.4
ENSFCAG00000018496.4	2595.2	-1.20661	0.378076	-3.19144	0.00141565	0.0115586	1.75	ENSFCAG00000018496.4
ENSFCAG00000018512.4	268.475	-1.16354	0.444633	-2.61685	0.00887446	0.0416777	1.75	ENSFCAG00000018512.4
ENSFCAG00000018528.4	90.8356	-3.06362	0.888179	-3.44933	0.000561978	0.00923469	0.942936	ENSFCAG00000018528.4
ENSFCAG00000018579.4	432.878	-1.06793	0.329601	-3.24006	0.00119503	0.0101687	1.75	ENSFCAG00000018579.4
ENSFCAG00000018602.4	3116.96	-1.76793	0.440899	-4.00982	6.0765e-05	0.0011397	1.75	ENSFCAG00000018602.4
ENSFCAG00000018630.4	4701.68	-1.14754	0.350221	-3.27662	0.00105056	0.00684704	2.68034	ENSFCAG00000018630.4
ENSFCAG00000018632.4	5202.07	1.31995	0.309456	4.26538	1.99558e-05	0.000493135	1.75	ENSFCAG00000018632.4
ENSFCAG00000018634.4	602.72	-3.23003	0.465485	-6.93907	3.94702e-12	1.5417e-09	1.75	ENSFCAG00000018634.4
ENSFCAG00000018645.4	28.0723	-2.47548	0.696115	-3.55614	0.000376342	0.00695104	0.943773	ENSFCAG00000018645.4
ENSFCAG00000018673.4	3404.19	-1.46407	0.337222	-4.34156	1.41474e-05	0.000388446	1.75	ENSFCAG00000018673.4
ENSFCAG00000018743.4	1055.44	1.48484	0.455318	3.26112	0.00110974	0.00966026	1.75	ENSFCAG00000018743.4
ENSFCAG00000018768.4	996.283	1.29974	0.277321	4.68679	2.7752e-06	0.000104101	1.75	ENSFCAG00000018768.4
ENSFCAG00000018849.4	2270.08	-1.03391	0.264414	-3.91019	9.22229e-05	0.0015618	1.75	ENSFCAG00000018849.4
ENSFCAG00000018855.4	130.997	1.64114	0.490343	3.34693	0.00081713	0.0109485	1.08693	ENSFCAG00000018855.4
ENSFCAG00000018869.4	1711.87	-1.05061	0.28676	-3.66371	0.000248588	0.00315276	1.89055	ENSFCAG00000018869.4
ENSFCAG00000018906.4	15.0167	-3.068	0.874903	-3.50667	0.000453745	0.0187924	0.280811	ENSFCAG00000018906.4
ENSFCAG00000018909.4	152.125	-3.32751	0.777466	-4.27994	1.86943e-05	0.000691448	1.04354	ENSFCAG00000018909.4
ENSFCAG00000018917.4	1149.28	-2.40143	0.329137	-7.29614	2.9613e-13	1.55901e-10	1.75	ENSFCAG00000018917.4
ENSFCAG00000018957.4	56.5355	-3.0076	1.04926	-2.86639	0.0041518	0.0318902	1.21306	ENSFCAG00000018957.4
ENSFCAG00000018994.4	107.314	-2.13426	0.660346	-3.23203	0.00122914	0.0150445	1.04354	ENSFCAG00000018994.4
ENSFCAG00000019031.4	48.7546	2.31438	0.710987	3.25516	0.00113327	0.0128381	1.21306	ENSFCAG00000019031.4
ENSFCAG00000019038.4	157.889	2.32374	0.469142	4.95318	7.30117e-07	4.58232e-05	1.29389	ENSFCAG00000019038.4
ENSFCAG00000019082.4	259.214	1.17694	0.356671	3.29979	0.000967566	0.00859665	1.80679	ENSFCAG00000019082.4
ENSFCAG00000019137.3	1524.94	1.26749	0.345724	3.66618	0.000246201	0.0032832	1.75	ENSFCAG00000019137.3
ENSFCAG00000019172.4	626.223	-1.03905	0.393306	-2.64183	0.00824588	0.0384519	1.83527	ENSFCAG00000019172.4
ENSFCAG00000019180.4	1979.19	1.84134	0.461297	3.99165	6.56142e-05	0.00119653	1.75	ENSFCAG00000019180.4
ENSFCAG00000019190.4	1379.5	-2.79344	0.551811	-5.06232	4.1418e-07	2.35452e-05	1.75	ENSFCAG00000019190.4
ENSFCAG00000019232.4	208.477	-1.17596	0.435435	-2.70067	0.00692008	0.0487738	1.08693	ENSFCAG00000019232.4
ENSFCAG00000019281.4	978.413	1.76835	0.360411	4.90648	9.27246e-07	4.35179e-05	1.75	ENSFCAG00000019281.4
ENSFCAG00000019294.4	486.742	1.54624	0.555451	2.78376	0.00537323	0.0295334	1.75	ENSFCAG00000019294.4
ENSFCAG00000019312.4	12629.4	-1.25643	0.345163	-3.6401	0.000272531	0.00347364	1.75	ENSFCAG00000019312.4
ENSFCAG00000019323.4	68.3942	3.46821	0.632922	5.47968	4.26088e-08	5.55448e-06	1.21306	ENSFCAG00000019323.4
ENSFCAG00000019338.4	8871.21	-1.40029	0.389072	-3.59905	0.000319384	0.00290559	2.68034	ENSFCAG00000019338.4
ENSFCAG00000019375.4	326.028	-2.12845	0.615474	-3.45823	0.000543735	0.00575512	1.75	ENSFCAG00000019375.4
ENSFCAG00000019385.4	175.801	-1.47043	0.494265	-2.97498	0.00293008	0.0277878	1.04354	ENSFCAG00000019385.4
ENSFCAG00000019390.4	119.279	-1.67704	0.495392	-3.38528	0.000711055	0.00874926	1.29389	ENSFCAG00000019390.4
ENSFCAG00000021887.3	67.6574	1.90257	0.598192	3.18053	0.00147003	0.0170088	1.04354	ENSFCAG00000021887.3
ENSFCAG00000021921.3	250.115	2.11909	0.437726	4.84114	1.29094e-06	7.31387e-05	1.29389	ENSFCAG00000021921.3
ENSFCAG00000021932.3	715.568	1.84566	0.486613	3.79286	0.00014892	0.00243654	1.56794	ENSFCAG00000021932.3
ENSFCAG00000021949.3	1308.95	-1.71512	0.363978	-4.71214	2.45125e-06	9.54451e-05	1.75	ENSFCAG00000021949.3
ENSFCAG00000021968.3	187.743	-1.54204	0.502091	-3.07123	0.00213176	0.0214378	1.09137	ENSFCAG00000021968.3
ENSFCAG00000021980.3	350.712	-1.67972	0.384131	-4.37278	1.22675e-05	0.000345447	1.75	ENSFCAG00000021980.3
ENSFCAG00000022000.3	12266.2	-1.5854	0.301703	-5.25484	1.48155e-07	1.06151e-05	1.75	ENSFCAG00000022000.3
ENSFCAG00000022031.3	300.046	-1.8074	0.485047	-3.72625	0.000194352	0.00274921	1.75	ENSFCAG00000022031.3
ENSFCAG00000022046.3	65.8513	-2.43865	0.628452	-3.8804	0.000104284	0.00245241	1.08693	ENSFCAG00000022046.3
ENSFCAG00000022076.3	420.443	1.05817	0.420038	2.51922	0.0117615	0.0490777	1.83527	ENSFCAG00000022076.3
ENSFCAG00000022084.3	1421.38	2.27217	0.422822	5.37382	7.70842e-08	6.21573e-06	1.89055	ENSFCAG00000022084.3
ENSFCAG00000022093.3	284.046	-1.27027	0.3471	-3.65968	0.000252534	0.00333459	1.75	ENSFCAG00000022093.3
ENSFCAG00000022127.3	8.9243	7.24046	2.26163	3.20143	0.00136747	0.0482797	0.218027	ENSFCAG00000022127.3
ENSFCAG00000022129.3	31.6685	-7.50706	1.29345	-5.80389	6.47928e-09	1.30283e-06	1.04354	ENSFCAG00000022129.3
ENSFCAG00000022130.3	1408.98	1.25403	0.353206	3.55043	0.000384607	0.00449087	1.75	ENSFCAG00000022130.3
ENSFCAG00000022133.3	90.121	1.36357	0.497092	2.7431	0.00608626	0.0446263	1.09137	ENSFCAG00000022133.3
ENSFCAG00000022146.3	390.911	1.4728	0.549912	2.67825	0.00740086	0.0385678	1.63837	ENSFCAG00000022146.3
ENSFCAG00000022212.3	560.511	-1.2085	0.25766	-4.6903	2.72801e-06	0.000102904	1.75	ENSFCAG00000022212.3
ENSFCAG00000022220.3	141.582	-2.1749	0.483401	-4.49917	6.82187e-06	0.000316873	1.09137	ENSFCAG00000022220.3
ENSFCAG00000022227.3	33.9657	-3.82749	0.958545	-3.99302	6.52375e-05	0.00171173	1.08693	ENSFCAG00000022227.3
ENSFCAG00000022270.3	2605.41	-1.72726	0.349752	-4.93853	7.87121e-07	3.82767e-05	1.75	ENSFCAG00000022270.3
ENSFCAG00000022286.3	2755.98	1.56462	0.335049	4.66984	3.01433e-06	0.000109101	1.75	ENSFCAG00000022286.3
ENSFCAG00000022289.3	368.62	1.32548	0.37168	3.56618	0.000362217	0.00430838	1.75	ENSFCAG00000022289.3
ENSFCAG00000022298.3	4357.69	-1.00023	0.284426	-3.51667	0.000436998	0.00492226	1.75	ENSFCAG00000022298.3
ENSFCAG00000022301.3	626.431	1.07237	0.404916	2.64838	0.00808783	0.0392352	1.75	ENSFCAG00000022301.3
ENSFCAG00000022353.3	975.764	1.10637	0.421957	2.62199	0.00874186	0.0412998	1.75	ENSFCAG00000022353.3
ENSFCAG00000022388.3	992.465	1.47139	0.453501	3.24453	0.00117647	0.0100524	1.75	ENSFCAG00000022388.3
ENSFCAG00000022411.3	1155.17	-1.43351	0.27393	-5.23313	1.66661e-07	1.16649e-05	1.75	ENSFCAG00000022411.3
ENSFCAG00000022415.3	73.2762	-4.0045	0.835952	-4.79035	1.66489e-06	0.000102068	1.08693	ENSFCAG00000022415.3
ENSFCAG00000022438.3	34212	-2.09548	0.360479	-5.81304	6.13485e-09	5.57477e-07	2.68034	ENSFCAG00000022438.3
ENSFCAG00000022504.3	225.632	3.19282	0.774823	4.12071	3.77702e-05	0.000992874	1.29389	ENSFCAG00000022504.3
ENSFCAG00000022573.3	770.46	-1.0222	0.353062	-2.89524	0.00378863	0.0249035	1.56794	ENSFCAG00000022573.3
ENSFCAG00000022623.3	2031.87	-1.72429	0.392018	-4.39849	1.09006e-05	0.000316873	1.75	ENSFCAG00000022623.3
ENSFCAG00000022626.3	10.2033	-5.09123	1.455	-3.49912	0.000466798	0.0143006	0.425388	ENSFCAG00000022626.3
ENSFCAG00000022635.3	322.588	-1.32232	0.431738	-3.06277	0.00219297	0.0153638	1.80679	ENSFCAG00000022635.3
ENSFCAG00000022707.3	2611.77	-1.45095	0.470462	-3.08411	0.00204165	0.0110628	2.68034	ENSFCAG00000022707.3
ENSFCAG00000022721.3	68.9163	-3.86564	0.82879	-4.66419	3.0983e-06	0.000165265	1.09137	ENSFCAG00000022721.3
ENSFCAG00000022732.3	253.542	-1.63	0.453879	-3.59126	0.000329086	0.00393426	1.80679	ENSFCAG00000022732.3
ENSFCAG00000022739.3	623.015	-1.26915	0.336614	-3.77035	0.000163018	0.0024131	1.75	ENSFCAG00000022739.3
ENSFCAG00000022758.3	252.639	-1.89708	0.641704	-2.95632	0.00311333	0.021016	1.63837	ENSFCAG00000022758.3
ENSFCAG00000022767.3	2081.7	-1.62302	0.479063	-3.3879	0.000704306	0.00699601	1.75	ENSFCAG00000022767.3
ENSFCAG00000022854.3	63.754	2.26266	0.71123	3.18134	0.00146596	0.0165293	1.08693	ENSFCAG00000022854.3
ENSFCAG00000022864.3	1245.52	-1.4132	0.434129	-3.25526	0.00113289	0.00981937	1.75	ENSFCAG00000022864.3
ENSFCAG00000022984.3	403.37	1.51597	0.476556	3.1811	0.00146719	0.0124596	1.63837	ENSFCAG00000022984.3
ENSFCAG00000022987.3	6918.7	-1.23263	0.360493	-3.41928	0.000627861	0.00470939	2.68034	ENSFCAG00000022987.3
ENSFCAG00000022994.3	68.4837	1.8094	0.575873	3.14201	0.0016779	0.0168255	1.21306	ENSFCAG00000022994.3
ENSFCAG00000023028.3	411.375	2.44559	0.565162	4.32724	1.50992e-05	0.000395662	1.80679	ENSFCAG00000023028.3
ENSFCAG00000023036.3	585.112	-1.44806	0.48222	-3.0029	0.00267419	0.0179494	1.75	ENSFCAG00000023036.3
ENSFCAG00000023054.3	1408.97	-1.28665	0.443759	-2.89942	0.00373849	0.0228395	1.75	ENSFCAG00000023054.3
ENSFCAG00000023090.3	141.427	-2.76433	0.830069	-3.33025	0.000867695	0.0100426	1.29389	ENSFCAG00000023090.3
ENSFCAG00000023143.3	517.978	-1.43484	0.379359	-3.78227	0.000155407	0.00232104	1.75	ENSFCAG00000023143.3
ENSFCAG00000023172.3	24.7449	2.96856	1.08306	2.74091	0.00612691	0.0449381	1.08693	ENSFCAG00000023172.3
ENSFCAG00000023174.3	155.165	1.78492	0.649555	2.74791	0.00599768	0.0441938	1.09137	ENSFCAG00000023174.3
ENSFCAG00000023195.3	1378.94	1.02792	0.357221	2.87756	0.00400761	0.0227333	1.89055	ENSFCAG00000023195.3
ENSFCAG00000023197.3	142.321	1.65627	0.553964	2.98985	0.00279117	0.0260232	1.08693	ENSFCAG00000023197.3
ENSFCAG00000023214.3	1524.92	-1.1461	0.337324	-3.39762	0.000679741	0.00640233	1.89055	ENSFCAG00000023214.3
ENSFCAG00000023218.3	1345.64	-1.45557	0.284925	-5.10861	3.24538e-07	1.97472e-05	1.75	ENSFCAG00000023218.3
ENSFCAG00000023221.3	561.957	1.22965	0.403651	3.04631	0.00231665	0.0157992	1.83527	ENSFCAG00000023221.3
ENSFCAG00000023275.3	314.2	-1.7782	0.589839	-3.01472	0.0025722	0.0175172	1.75	ENSFCAG00000023275.3
ENSFCAG00000023285.3	1361.58	1.34654	0.359101	3.74976	0.000177003	0.00254846	1.75	ENSFCAG00000023285.3
ENSFCAG00000023341.3	3210.07	1.90805	0.410299	4.65039	3.31314e-06	0.000117992	1.75	ENSFCAG00000023341.3
ENSFCAG00000023346.3	1160.96	-1.44693	0.260123	-5.5625	2.6594e-08	2.68346e-06	1.75	ENSFCAG00000023346.3
ENSFCAG00000023350.3	1464.85	-1.47206	0.281575	-5.22794	1.71412e-07	1.18603e-05	1.75	ENSFCAG00000023350.3
ENSFCAG00000023398.3	248.078	-1.33829	0.3981	-3.36168	0.000774701	0.0105321	1.08693	ENSFCAG00000023398.3
ENSFCAG00000023410.3	382.186	1.07291	0.41901	2.56058	0.0104497	0.0455759	1.80679	ENSFCAG00000023410.3
ENSFCAG00000023416.3	100.74	-3.46604	0.762792	-4.54389	5.52264e-06	0.000233706	1.29389	ENSFCAG00000023416.3
ENSFCAG00000023450.3	31.9394	-4.52414	1.06994	-4.22842	2.35337e-05	0.000824198	1.04354	ENSFCAG00000023450.3
ENSFCAG00000023453.3	4847.2	1.62673	0.48069	3.38415	0.000713979	0.0070689	1.75	ENSFCAG00000023453.3
ENSFCAG00000023454.3	194.554	1.47539	0.40642	3.63022	0.000283178	0.00447644	1.29389	ENSFCAG00000023454.3
ENSFCAG00000023462.3	116.476	-1.4963	0.53471	-2.79834	0.00513667	0.0353013	1.29389	ENSFCAG00000023462.3
ENSFCAG00000023492.3	484.946	-1.65692	0.385029	-4.30338	1.68214e-05	0.000425921	1.83527	ENSFCAG00000023492.3
ENSFCAG00000023508.3	1054.48	-1.84636	0.34375	-5.37124	7.81977e-08	6.66805e-06	1.75	ENSFCAG00000023508.3
ENSFCAG00000023516.3	1026.59	-1.19756	0.368011	-3.25414	0.00113736	0.00984099	1.75	ENSFCAG00000023516.3
ENSFCAG00000023518.3	2914.93	-1.3716	0.346931	-3.95354	7.7003e-05	0.00137522	1.75	ENSFCAG00000023518.3
ENSFCAG00000023536.3	210.99	-1.16312	0.425249	-2.73515	0.00623513	0.0466966	1.04354	ENSFCAG00000023536.3
ENSFCAG00000023544.3	129.98	-3.2888	0.765784	-4.29468	1.74943e-05	0.000643125	1.08693	ENSFCAG00000023544.3
ENSFCAG00000023550.3	3720.22	-1.26531	0.235435	-5.37433	7.68697e-08	6.60129e-06	1.75	ENSFCAG00000023550.3
ENSFCAG00000023583.3	206.951	1.19757	0.429279	2.78973	0.00527525	0.0415994	1.04354	ENSFCAG00000023583.3
ENSFCAG00000023595.3	519.102	-1.50266	0.372906	-4.02959	5.58746e-05	0.00106655	1.75	ENSFCAG00000023595.3
ENSFCAG00000023645.3	343.994	1.79341	0.46467	3.85955	0.000113598	0.00182187	1.75	ENSFCAG00000023645.3
ENSFCAG00000023656.3	211.841	1.3096	0.378474	3.4602	0.000539768	0.0081706	1.08181	ENSFCAG00000023656.3
ENSFCAG00000023663.3	1506.11	1.19544	0.255985	4.66996	3.01259e-06	0.000109101	1.75	ENSFCAG00000023663.3
ENSFCAG00000023665.3	169.534	2.22742	0.668714	3.3309	0.000865642	0.0117655	1.04354	ENSFCAG00000023665.3
ENSFCAG00000023667.3	6386.99	-1.15078	0.354926	-3.2423	0.00118568	0.00750492	2.68034	ENSFCAG00000023667.3
ENSFCAG00000023672.3	176.165	1.57774	0.514332	3.06755	0.00215821	0.0192511	1.29389	ENSFCAG00000023672.3
ENSFCAG00000023675.3	786.063	-1.09188	0.385351	-2.83347	0.00460459	0.0264603	1.75	ENSFCAG00000023675.3
ENSFCAG00000023681.3	85.378	1.86979	0.508778	3.67505	0.000237801	0.00396181	1.29389	ENSFCAG00000023681.3
ENSFCAG00000023688.3	1348.05	-1.6655	0.548815	-3.03472	0.00240756	0.0159296	1.89055	ENSFCAG00000023688.3
ENSFCAG00000023712.3	889.598	-1.06224	0.409547	-2.5937	0.00949501	0.0472288	1.56794	ENSFCAG00000023712.3
ENSFCAG00000023717.3	329.261	1.26576	0.328208	3.85659	0.000114982	0.00192635	1.63837	ENSFCAG00000023717.3
ENSFCAG00000023752.3	37.4667	3.4782	1.18945	2.92421	0.00345333	0.0302601	1.08587	ENSFCAG00000023752.3
ENSFCAG00000023758.3	387.398	-1.49595	0.500729	-2.98753	0.00281237	0.0196087	1.63837	ENSFCAG00000023758.3
ENSFCAG00000023767.3	2249.51	1.24286	0.269652	4.60913	4.04358e-06	0.000139891	1.75	ENSFCAG00000023767.3
ENSFCAG00000023795.3	571.048	-1.30533	0.396586	-3.29142	0.000996843	0.00896756	1.75	ENSFCAG00000023795.3
ENSFCAG00000023809.3	8850.61	-3.29593	0.419729	-7.85252	4.07761e-15	4.02955e-12	2.68034	ENSFCAG00000023809.3
ENSFCAG00000023829.3	204.539	-1.81663	0.56809	-3.19778	0.00138488	0.0163728	1.04354	ENSFCAG00000023829.3
ENSFCAG00000023841.3	413.369	1.24521	0.357973	3.47852	0.000504199	0.00547545	1.75	ENSFCAG00000023841.3
ENSFCAG00000023842.3	282.409	2.05583	0.702807	2.92517	0.00344265	0.0215365	1.75	ENSFCAG00000023842.3
ENSFCAG00000023881.3	714.384	-1.17717	0.418966	-2.8097	0.00495882	0.0279565	1.75	ENSFCAG00000023881.3
ENSFCAG00000023943.3	507.134	-1.37319	0.424444	-3.23526	0.00121533	0.00996606	1.83527	ENSFCAG00000023943.3
ENSFCAG00000023950.3	197.508	1.52229	0.429364	3.54545	0.000391942	0.00568165	1.29389	ENSFCAG00000023950.3
ENSFCAG00000023962.3	21.9252	-3.51597	1.09062	-3.22384	0.00126485	0.0385171	0.280811	ENSFCAG00000023962.3
ENSFCAG00000023963.3	404.716	1.14049	0.37654	3.02888	0.00245465	0.0169648	1.75	ENSFCAG00000023963.3
ENSFCAG00000023964.3	2968.72	1.25722	0.290112	4.33356	1.46716e-05	0.000395662	1.75	ENSFCAG00000023964.3
ENSFCAG00000023990.3	211.925	1.37679	0.507311	2.7139	0.00664965	0.0475533	1.08693	ENSFCAG00000023990.3
ENSFCAG00000024002.3	1920.64	1.32492	0.446626	2.96651	0.003012	0.0196292	1.75	ENSFCAG00000024002.3
ENSFCAG00000024019.3	100.83	1.61532	0.525438	3.07423	0.00211048	0.0212757	1.09137	ENSFCAG00000024019.3
ENSFCAG00000024023.3	836.01	-1.24056	0.420699	-2.94881	0.00319001	0.0220613	1.56794	ENSFCAG00000024023.3
ENSFCAG00000024031.3	1016.94	1.1618	0.427685	2.71648	0.006598	0.0339968	1.75	ENSFCAG00000024031.3
ENSFCAG00000024042.3	746.292	-1.09002	0.352479	-3.09245	0.00198512	0.0146567	1.75	ENSFCAG00000024042.3
ENSFCAG00000024069.3	1019.38	-1.07024	0.341788	-3.13129	0.00174038	0.0133885	1.75	ENSFCAG00000024069.3
ENSFCAG00000024071.3	8450.56	1.11229	0.265034	4.19678	2.70732e-05	0.000453462	2.68034	ENSFCAG00000024071.3
ENSFCAG00000024074.3	21765.3	1.4099	0.451453	3.12303	0.00178997	0.0136228	1.75	ENSFCAG00000024074.3
ENSFCAG00000024088.3	272.998	1.5985	0.47378	3.37392	0.000741053	0.00728927	1.75	ENSFCAG00000024088.3
ENSFCAG00000024179.3	77.9433	3.10145	0.772615	4.01423	5.96396e-05	0.00165442	1.04354	ENSFCAG00000024179.3
ENSFCAG00000024233.3	851.511	1.42215	0.319315	4.45376	8.43812e-06	0.000285093	1.56794	ENSFCAG00000024233.3
ENSFCAG00000024240.3	1878.65	-1.48786	0.421663	-3.52855	0.000417842	0.00478048	1.75	ENSFCAG00000024240.3
ENSFCAG00000024264.3	196.883	1.8595	0.600123	3.09853	0.00194481	0.0177636	1.29389	ENSFCAG00000024264.3
ENSFCAG00000024266.3	18.2354	3.70791	0.918367	4.0375	5.40229e-05	0.00427981	0.264304	ENSFCAG00000024266.3
ENSFCAG00000024275.3	615.009	1.54781	0.265481	5.8302	5.53606e-09	7.28627e-07	1.75	ENSFCAG00000024275.3
ENSFCAG00000024283.3	457.146	1.13818	0.326869	3.48206	0.000497575	0.00542125	1.75	ENSFCAG00000024283.3
ENSFCAG00000024284.3	773.349	-1.82348	0.426808	-4.27237	1.93402e-05	0.000484163	1.75	ENSFCAG00000024284.3
ENSFCAG00000024301.3	39.562	-3.69583	1.08191	-3.41604	0.0006354	0.00910828	1.08693	ENSFCAG00000024301.3
ENSFCAG00000024310.3	3284.28	-1.74298	0.39734	-4.38661	1.15133e-05	0.00032901	1.75	ENSFCAG00000024310.3
ENSFCAG00000024317.3	663.566	-1.98354	0.545879	-3.63367	0.000279423	0.00343215	1.83527	ENSFCAG00000024317.3
ENSFCAG00000024320.3	167.141	-2.06375	0.582706	-3.54167	0.000397604	0.00646553	1.09137	ENSFCAG00000024320.3
ENSFCAG00000024353.3	188.618	1.46643	0.497811	2.94576	0.00322163	0.0287996	1.09137	ENSFCAG00000024353.3
ENSFCAG00000024385.3	1522.95	-1.36013	0.35879	-3.79089	0.000150109	0.002272	1.75	ENSFCAG00000024385.3
ENSFCAG00000024394.3	183.075	1.30437	0.451914	2.88633	0.00389767	0.0327899	1.09137	ENSFCAG00000024394.3
ENSFCAG00000024420.3	30.7306	2.44165	0.861471	2.83428	0.00459291	0.0404718	0.943773	ENSFCAG00000024420.3
ENSFCAG00000024453.3	371.732	1.75594	0.431044	4.07369	4.62734e-05	0.00092004	1.75	ENSFCAG00000024453.3
ENSFCAG00000024463.3	496.631	-1.22197	0.453167	-2.69651	0.00700699	0.035497	1.75	ENSFCAG00000024463.3
ENSFCAG00000024481.3	475.694	1.97509	0.568049	3.47697	0.000507122	0.00550226	1.75	ENSFCAG00000024481.3
ENSFCAG00000024493.3	11865.1	1.23155	0.366106	3.36391	0.000768476	0.00747401	1.75	ENSFCAG00000024493.3
ENSFCAG00000024530.3	155.324	-1.59865	0.427491	-3.73962	0.000184297	0.00375253	1.08181	ENSFCAG00000024530.3
ENSFCAG00000024546.3	13052.2	-1.27705	0.319112	-4.00187	6.2843e-05	0.00115675	1.75	ENSFCAG00000024546.3
ENSFCAG00000024553.3	409.018	-1.00081	0.359491	-2.78396	0.00536989	0.0309225	1.63837	ENSFCAG00000024553.3
ENSFCAG00000024567.3	466.567	1.93627	0.458113	4.22662	2.37228e-05	0.000567686	1.75	ENSFCAG00000024567.3
ENSFCAG00000024568.3	766.702	1.93621	0.477467	4.05518	5.0096e-05	0.000980137	1.75	ENSFCAG00000024568.3
ENSFCAG00000024570.3	394.852	1.48849	0.341098	4.36382	1.27812e-05	0.000378275	1.63837	ENSFCAG00000024570.3
ENSFCAG00000024571.3	34.2135	1.62751	0.586843	2.77332	0.00554869	0.0417598	1.09088	ENSFCAG00000024571.3
ENSFCAG00000024587.3	802.536	-1.73174	0.44882	-3.85842	0.000114122	0.00182784	1.75	ENSFCAG00000024587.3
ENSFCAG00000024592.3	755.353	1.21601	0.384918	3.15914	0.00158234	0.0134834	1.56794	ENSFCAG00000024592.3
ENSFCAG00000024623.3	1502.99	1.46106	0.45021	3.24529	0.0011733	0.0100426	1.75	ENSFCAG00000024623.3
ENSFCAG00000024688.3	21.5449	3.38791	0.94249	3.59463	0.000324851	0.00825759	0.642672	ENSFCAG00000024688.3
ENSFCAG00000024691.3	255.149	-1.15235	0.345212	-3.33808	0.000843596	0.0079764	1.75	ENSFCAG00000024691.3
ENSFCAG00000024696.3	701.807	-1.47385	0.385297	-3.82523	0.000130648	0.00202815	1.75	ENSFCAG00000024696.3
ENSFCAG00000024700.3	675.493	-1.2735	0.33392	-3.81379	0.00013685	0.00210286	1.75	ENSFCAG00000024700.3
ENSFCAG00000024749.3	531.102	-1.26221	0.408334	-3.09113	0.00199396	0.0146717	1.75	ENSFCAG00000024749.3
ENSFCAG00000024766.3	130.958	1.66722	0.579172	2.87863	0.00399411	0.0370285	0.942936	ENSFCAG00000024766.3
ENSFCAG00000024779.3	843.384	-1.02322	0.393596	-2.59966	0.0093315	0.0433248	1.75	ENSFCAG00000024779.3
ENSFCAG00000024840.3	75.4048	-1.49357	0.544472	-2.74315	0.00608526	0.0414097	1.21306	ENSFCAG00000024840.3
ENSFCAG00000024870.3	2604.51	1.26794	0.341032	3.71795	0.000200844	0.00283113	1.75	ENSFCAG00000024870.3
ENSFCAG00000024872.3	178.496	1.33692	0.399155	3.34939	0.000809909	0.0109257	1.08181	ENSFCAG00000024872.3
ENSFCAG00000024883.3	698.781	-1.03714	0.282723	-3.66841	0.000244065	0.00347364	1.56794	ENSFCAG00000024883.3
ENSFCAG00000024893.3	200.814	-1.78799	0.51565	-3.46745	0.000525431	0.00797771	1.08693	ENSFCAG00000024893.3
ENSFCAG00000024924.3	518.521	1.08367	0.421814	2.56906	0.0101975	0.045817	1.75	ENSFCAG00000024924.3
ENSFCAG00000024927.3	556.892	1.55753	0.408557	3.81226	0.000137703	0.00211186	1.75	ENSFCAG00000024927.3
ENSFCAG00000024946.3	494.708	-1.07981	0.383326	-2.81695	0.00484828	0.0275231	1.75	ENSFCAG00000024946.3
ENSFCAG00000024951.3	95.621	1.58686	0.53521	2.96492	0.00302762	0.0275464	1.09137	ENSFCAG00000024951.3
ENSFCAG00000024968.3	55.7966	-2.16334	0.668945	-3.23397	0.00122084	0.014979	1.04354	ENSFCAG00000024968.3
ENSFCAG00000024981.3	161.581	-1.79668	0.600376	-2.9926	0.00276615	0.0259494	1.08181	ENSFCAG00000024981.3
ENSFCAG00000024983.3	1213.51	-1.06003	0.308044	-3.44116	0.000579228	0.0057172	1.89055	ENSFCAG00000024983.3
ENSFCAG00000025020.3	532.911	-1.13898	0.384804	-2.95989	0.00307753	0.0193115	1.83527	ENSFCAG00000025020.3
ENSFCAG00000025027.3	49.1959	2.05358	0.6154	3.33698	0.000846928	0.0112092	1.09137	ENSFCAG00000025027.3
ENSFCAG00000025038.3	10752	-1.13988	0.256625	-4.44184	8.91943e-06	0.00027068	1.75	ENSFCAG00000025038.3
ENSFCAG00000025043.3	382.843	1.73329	0.449819	3.8533	0.000116537	0.0018567	1.75	ENSFCAG00000025043.3
ENSFCAG00000025096.3	158.198	-2.10286	0.717741	-2.92983	0.00339147	0.0263983	1.29389	ENSFCAG00000025096.3
ENSFCAG00000025166.3	1888.2	1.30109	0.301867	4.31016	1.63137e-05	0.000428493	1.75	ENSFCAG00000025166.3
ENSFCAG00000025182.3	3258.18	-1.07445	0.337374	-3.18474	0.00144882	0.0117655	1.75	ENSFCAG00000025182.3
ENSFCAG00000025199.3	181.76	-2.00341	0.503682	-3.97752	6.96366e-05	0.00185767	1.04354	ENSFCAG00000025199.3
ENSFCAG00000025207.3	183.845	-2.77551	0.706988	-3.92582	8.64349e-05	0.00185767	1.29389	ENSFCAG00000025207.3
ENSFCAG00000025232.3	3412.86	1.63852	0.300328	5.45578	4.87574e-08	4.50674e-06	1.75	ENSFCAG00000025232.3
ENSFCAG00000025273.3	16.7558	-4.06773	1.25838	-3.2325	0.00122712	0.0377954	0.280811	ENSFCAG00000025273.3
ENSFCAG00000025285.3	2120.48	1.23463	0.30838	4.00361	6.23838e-05	0.00115675	1.75	ENSFCAG00000025285.3
ENSFCAG00000025287.3	523.461	-1.33109	0.468073	-2.84377	0.0044583	0.0259163	1.75	ENSFCAG00000025287.3
ENSFCAG00000025288.3	255.233	1.55208	0.55525	2.79529	0.0051853	0.0282195	1.80679	ENSFCAG00000025288.3
ENSFCAG00000025313.3	135.169	1.97572	0.648147	3.04826	0.00230169	0.0226505	1.09137	ENSFCAG00000025313.3
ENSFCAG00000025322.3	201.858	1.3313	0.48636	2.73726	0.00619528	0.0451327	1.08693	ENSFCAG00000025322.3
ENSFCAG00000025379.3	2535.98	1.33127	0.284712	4.67585	2.92736e-06	0.000107739	1.75	ENSFCAG00000025379.3
ENSFCAG00000025483.3	700.02	-1.05737	0.35844	-2.94991	0.0031787	0.020325	1.75	ENSFCAG00000025483.3
ENSFCAG00000025511.3	577.944	-1.26437	0.290855	-4.34707	1.37971e-05	0.000381423	1.75	ENSFCAG00000025511.3
ENSFCAG00000025538.3	1761.05	1.0116	0.335404	3.01607	0.00256072	0.0165571	1.89055	ENSFCAG00000025538.3
ENSFCAG00000025542.3	400.637	1.32773	0.464254	2.85993	0.0042373	0.0243842	1.80679	ENSFCAG00000025542.3
ENSFCAG00000025570.3	5726.59	-1.15343	0.361634	-3.18949	0.00142523	0.0116134	1.75	ENSFCAG00000025570.3
ENSFCAG00000025587.3	388.81	1.50877	0.438368	3.44178	0.000577906	0.00630751	1.63837	ENSFCAG00000025587.3
ENSFCAG00000025600.3	264.912	-1.58019	0.471727	-3.3498	0.000808689	0.00774076	1.75	ENSFCAG00000025600.3
ENSFCAG00000025633.3	233.972	1.58168	0.521998	3.03004	0.00244518	0.0238047	1.08181	ENSFCAG00000025633.3
ENSFCAG00000025639.3	842.023	1.06687	0.307105	3.47395	0.00051285	0.00598009	1.56794	ENSFCAG00000025639.3
ENSFCAG00000025675.3	497.713	-1.38177	0.480132	-2.87789	0.00400341	0.023974	1.75	ENSFCAG00000025675.3
ENSFCAG00000025684.3	44.4664	1.67117	0.616662	2.71003	0.00672769	0.049194	1.04354	ENSFCAG00000025684.3
ENSFCAG00000025691.3	1456.85	1.41249	0.357912	3.94647	7.93131e-05	0.00139995	1.75	ENSFCAG00000025691.3
ENSFCAG00000025709.3	15.0828	-4.74022	1.56745	-3.02415	0.0024933	0.0367417	0.595673	ENSFCAG00000025709.3
ENSFCAG00000025716.3	1687.08	-2.07518	0.454753	-4.56331	5.0353e-06	0.000166981	1.75	ENSFCAG00000025716.3
ENSFCAG00000025717.3	206.616	1.55288	0.547016	2.83883	0.00452797	0.0375744	1.04354	ENSFCAG00000025717.3
ENSFCAG00000025735.3	80.0414	-2.16737	0.683364	-3.17162	0.00151592	0.0173714	1.04354	ENSFCAG00000025735.3
ENSFCAG00000025757.3	2208.02	1.77139	0.3366	5.26258	1.42046e-07	1.02379e-05	1.75	ENSFCAG00000025757.3
ENSFCAG00000025759.3	249.989	-2.16472	0.512782	-4.22152	2.42662e-05	0.000835164	1.04354	ENSFCAG00000025759.3
ENSFCAG00000025766.3	1682.76	1.02612	0.274269	3.74128	0.000183084	0.00262353	1.75	ENSFCAG00000025766.3
ENSFCAG00000025777.3	939.252	1.42597	0.493531	2.88933	0.00386063	0.0233851	1.75	ENSFCAG00000025777.3
ENSFCAG00000025799.3	787.975	2.01719	0.640635	3.14874	0.00163976	0.0138432	1.56794	ENSFCAG00000025799.3
ENSFCAG00000025804.3	92.507	-3.20865	0.718128	-4.46807	7.89294e-06	0.000395662	0.942936	ENSFCAG00000025804.3
ENSFCAG00000025805.3	879.654	-1.8845	0.500713	-3.76362	0.000167469	0.00245021	1.75	ENSFCAG00000025805.3
ENSFCAG00000025840.3	7005.64	-1.57257	0.294684	-5.33644	9.4787e-08	7.45283e-06	1.75	ENSFCAG00000025840.3
ENSFCAG00000025849.3	27.6147	2.7276	0.949123	2.87381	0.00405556	0.0347349	1.04354	ENSFCAG00000025849.3
ENSFCAG00000025873.3	349.139	-1.3031	0.467328	-2.78842	0.00529665	0.0286791	1.80679	ENSFCAG00000025873.3
ENSFCAG00000025887.3	1268.86	1.50371	0.45393	3.31264	0.000924187	0.00804007	1.89055	ENSFCAG00000025887.3
ENSFCAG00000025892.3	122.019	1.65871	0.569451	2.91283	0.00358175	0.031048	1.08693	ENSFCAG00000025892.3
ENSFCAG00000025903.3	280.476	-1.13332	0.341788	-3.31587	0.000913592	0.00825759	1.80679	ENSFCAG00000025903.3
ENSFCAG00000025960.3	402.421	2.69683	0.429382	6.28072	3.37009e-10	7.78344e-08	1.63837	ENSFCAG00000025960.3
ENSFCAG00000025967.3	274.863	-1.54981	0.573429	-2.70271	0.00687763	0.0350498	1.75	ENSFCAG00000025967.3
ENSFCAG00000025994.3	444.244	1.32058	0.391969	3.36908	0.000754182	0.00737051	1.75	ENSFCAG00000025994.3
ENSFCAG00000026025.3	9.05339	4.5188	1.35487	3.33523	0.000852286	0.0218055	0.425388	ENSFCAG00000026025.3
ENSFCAG00000026029.3	347.747	1.90513	0.482925	3.94499	7.98036e-05	0.0013784	1.80679	ENSFCAG00000026029.3
ENSFCAG00000026055.3	159.604	-2.05677	0.676761	-3.03914	0.00237257	0.0231965	1.08693	ENSFCAG00000026055.3
ENSFCAG00000026064.3	433.306	-1.01729	0.343192	-2.96419	0.00303481	0.0197459	1.75	ENSFCAG00000026064.3
ENSFCAG00000026071.3	26849.4	-1.06402	0.268065	-3.96925	7.20991e-05	0.00093289	2.68034	ENSFCAG00000026071.3
ENSFCAG00000026076.3	2125.53	-1.01851	0.371357	-2.74267	0.0060942	0.0322096	1.75	ENSFCAG00000026076.3
ENSFCAG00000026089.3	713.457	1.87788	0.437253	4.29471	1.7492e-05	0.000450644	1.75	ENSFCAG00000026089.3
ENSFCAG00000026091.3	40.0459	1.94402	0.710288	2.73694	0.0062014	0.0497985	0.943773	ENSFCAG00000026091.3
ENSFCAG00000026110.3	470.717	-1.91942	0.46902	-4.09241	4.26913e-05	0.000862989	1.75	ENSFCAG00000026110.3
ENSFCAG00000026115.3	3450.08	1.13833	0.213151	5.34051	9.26875e-08	7.45283e-06	1.75	ENSFCAG00000026115.3
ENSFCAG00000026138.3	51.1834	2.33101	0.604765	3.85441	0.000116007	0.00266069	1.08693	ENSFCAG00000026138.3
ENSFCAG00000026146.3	842.309	1.16331	0.3718	3.12886	0.00175488	0.0134403	1.75	ENSFCAG00000026146.3
ENSFCAG00000026167.3	599.522	-1.50571	0.406228	-3.70657	0.000210083	0.00292245	1.75	ENSFCAG00000026167.3
ENSFCAG00000026204.3	400.369	-1.37329	0.362854	-3.7847	0.000153895	0.00231196	1.75	ENSFCAG00000026204.3
ENSFCAG00000026230.3	1510.57	1.45017	0.398261	3.64126	0.000271306	0.00332338	1.89055	ENSFCAG00000026230.3
ENSFCAG00000026250.3	236.777	1.51556	0.560859	2.70221	0.00688809	0.0499353	1.04354	ENSFCAG00000026250.3
ENSFCAG00000026280.3	382.224	2.04342	0.518262	3.94282	8.05282e-05	0.00141779	1.75	ENSFCAG00000026280.3
ENSFCAG00000026284.3	17229.1	-1.26916	0.323413	-3.92426	8.69955e-05	0.00149417	1.75	ENSFCAG00000026284.3
ENSFCAG00000026290.3	129.563	-1.56388	0.535141	-2.92237	0.00347375	0.0312805	1.04354	ENSFCAG00000026290.3
ENSFCAG00000026295.3	279.615	-1.40929	0.509217	-2.76756	0.0056477	0.0305293	1.75	ENSFCAG00000026295.3
ENSFCAG00000026305.3	53.6405	-3.31209	0.872136	-3.79768	0.000146059	0.00328067	1.04354	ENSFCAG00000026305.3
ENSFCAG00000026320.3	82.1292	-6.27044	1.09511	-5.72588	1.029e-08	1.78384e-06	1.09137	ENSFCAG00000026320.3
ENSFCAG00000026335.3	2139.9	-1.36645	0.420584	-3.24895	0.00115833	0.00940795	1.89055	ENSFCAG00000026335.3
ENSFCAG00000026363.3	73.6986	-2.54945	0.661024	-3.85681	0.000114874	0.00243654	1.21306	ENSFCAG00000026363.3
ENSFCAG00000026380.3	95.8536	2.01715	0.64295	3.13733	0.00170494	0.0189597	1.04354	ENSFCAG00000026380.3
ENSFCAG00000026428.3	949.558	2.70778	0.365691	7.40456	1.31582e-13	7.58701e-11	1.75	ENSFCAG00000026428.3
ENSFCAG00000026484.3	203.639	2.40097	0.846892	2.83504	0.00458198	0.0378832	1.04354	ENSFCAG00000026484.3
ENSFCAG00000026499.3	182.279	-1.63733	0.545806	-2.99983	0.00270127	0.0254159	1.08693	ENSFCAG00000026499.3
ENSFCAG00000026540.3	371.247	-1.07148	0.323134	-3.3159	0.000913473	0.00882995	1.63837	ENSFCAG00000026540.3
ENSFCAG00000026581.3	1363.95	-1.01498	0.329905	-3.07659	0.00209383	0.0143713	1.89055	ENSFCAG00000026581.3
ENSFCAG00000026584.3	218.552	1.51745	0.387499	3.91601	9.00275e-05	0.00220425	1.09137	ENSFCAG00000026584.3
ENSFCAG00000026591.3	795.957	1.50959	0.398702	3.78627	0.000152923	0.00230308	1.75	ENSFCAG00000026591.3
ENSFCAG00000026593.3	149.921	-1.40402	0.433456	-3.23912	0.00119899	0.0143083	1.09137	ENSFCAG00000026593.3
ENSFCAG00000026599.3	77.2497	2.17345	0.542165	4.00884	6.10165e-05	0.00211208	0.773911	ENSFCAG00000026599.3
ENSFCAG00000026611.3	683.567	-2.28646	0.591918	-3.8628	0.000112094	0.0017349	1.83527	ENSFCAG00000026611.3
ENSFCAG00000026613.3	579.673	1.58473	0.26504	5.97924	2.24187e-09	3.43618e-07	1.75	ENSFCAG00000026613.3
ENSFCAG00000026620.3	917.216	1.64561	0.401793	4.09566	4.20961e-05	0.000855241	1.75	ENSFCAG00000026620.3
ENSFCAG00000026652.3	1556.21	1.85599	0.395792	4.6893	2.74141e-06	9.78556e-05	1.89055	ENSFCAG00000026652.3
ENSFCAG00000026667.3	521.679	1.08379	0.375291	2.88786	0.00387876	0.022687	1.83527	ENSFCAG00000026667.3
ENSFCAG00000026679.3	1686.72	-1.56076	0.311781	-5.00595	5.55859e-07	2.97817e-05	1.75	ENSFCAG00000026679.3
ENSFCAG00000026685.3	1688.33	-1.52327	0.472732	-3.22228	0.00127177	0.0106643	1.75	ENSFCAG00000026685.3
ENSFCAG00000026709.3	533.453	-1.14065	0.439941	-2.59273	0.00952166	0.0439214	1.75	ENSFCAG00000026709.3
ENSFCAG00000026730.3	1291.89	1.96195	0.373311	5.25553	1.47598e-07	9.90614e-06	1.89055	ENSFCAG00000026730.3
ENSFCAG00000026753.3	814.707	-1.00268	0.24744	-4.05221	5.07355e-05	0.00107471	1.56794	ENSFCAG00000026753.3
ENSFCAG00000026754.3	103.76	-2.30711	0.626766	-3.68097	0.000232351	0.00488363	0.942936	ENSFCAG00000026754.3
ENSFCAG00000026772.3	680.107	1.24569	0.40418	3.08201	0.00205606	0.0150156	1.75	ENSFCAG00000026772.3
ENSFCAG00000026811.3	5305.62	-1.13928	0.294742	-3.86535	0.00011093	0.00179333	1.75	ENSFCAG00000026811.3
ENSFCAG00000026820.3	53.3567	-2.77189	0.975791	-2.84066	0.00450198	0.0364784	1.08693	ENSFCAG00000026820.3
ENSFCAG00000026879.3	112.078	1.50086	0.439636	3.41386	0.000640492	0.00913721	1.09137	ENSFCAG00000026879.3
ENSFCAG00000026895.3	634.608	-2.29708	0.55098	-4.16908	3.05836e-05	0.000681996	1.75	ENSFCAG00000026895.3
ENSFCAG00000026914.3	1324.4	-1.17886	0.407526	-2.89271	0.00381932	0.0231965	1.75	ENSFCAG00000026914.3
ENSFCAG00000026916.3	1308.44	-1.11599	0.375729	-2.97021	0.00297598	0.0184286	1.89055	ENSFCAG00000026916.3
ENSFCAG00000026938.3	757.46	-1.9724	0.472976	-4.17019	3.04343e-05	0.000679919	1.75	ENSFCAG00000026938.3
ENSFCAG00000026942.3	32.5833	2.32011	0.705801	3.28719	0.00101191	0.0128308	1.08587	ENSFCAG00000026942.3
ENSFCAG00000026949.3	1422.22	1.44832	0.304422	4.7576	1.95907e-06	7.98703e-05	1.75	ENSFCAG00000026949.3
ENSFCAG00000026987.3	105.698	1.59456	0.513014	3.10823	0.00188212	0.0202533	1.04354	ENSFCAG00000026987.3
ENSFCAG00000027023.3	1186.35	-1.99716	0.532481	-3.75068	0.000176359	0.00254221	1.75	ENSFCAG00000027023.3
ENSFCAG00000027032.3	211.02	1.19006	0.35397	3.36205	0.000773664	0.0108494	1.04354	ENSFCAG00000027032.3
ENSFCAG00000027102.3	154.614	-1.7385	0.468354	-3.71194	0.000205674	0.00404595	1.09137	ENSFCAG00000027102.3
ENSFCAG00000027140.3	518.235	-1.03324	0.341436	-3.02615	0.00247691	0.0170312	1.75	ENSFCAG00000027140.3
ENSFCAG00000027153.3	24.6859	-3.06089	0.941351	-3.25159	0.0011476	0.0138891	1.09088	ENSFCAG00000027153.3
ENSFCAG00000027156.3	503.498	-1.99197	0.410525	-4.85226	1.22066e-06	5.43397e-05	1.75	ENSFCAG00000027156.3
ENSFCAG00000027168.3	1503.46	1.97362	0.469591	4.20286	2.63565e-05	0.000614912	1.75	ENSFCAG00000027168.3
ENSFCAG00000027175.3	814.922	-1.13015	0.397278	-2.84474	0.00444478	0.0258513	1.75	ENSFCAG00000027175.3
ENSFCAG00000027187.3	7275.16	-2.61081	0.539575	-4.83864	1.30732e-06	5.75627e-05	1.75	ENSFCAG00000027187.3
ENSFCAG00000027202.3	375.203	1.36342	0.536603	2.54084	0.0110585	0.0484979	1.75	ENSFCAG00000027202.3
ENSFCAG00000027207.3	257.599	1.06863	0.329381	3.24435	0.0011772	0.0100524	1.75	ENSFCAG00000027207.3
ENSFCAG00000027227.3	3571.24	1.41454	0.400929	3.52814	0.000418489	0.00478048	1.75	ENSFCAG00000027227.3
ENSFCAG00000027228.3	26.5078	-2.08208	0.730404	-2.85059	0.00436383	0.0392352	0.943773	ENSFCAG00000027228.3
ENSFCAG00000027240.3	2485.52	-1.71039	0.48054	-3.55931	0.000371827	0.00326982	2.68034	ENSFCAG00000027240.3
ENSFCAG00000027241.3	16.4927	3.09462	0.846301	3.65664	0.000255542	0.0126117	0.280811	ENSFCAG00000027241.3
ENSFCAG00000027259.3	696.234	1.15734	0.281968	4.1045	4.05186e-05	0.000833573	1.75	ENSFCAG00000027259.3
ENSFCAG00000027273.3	313.384	-1.05396	0.309753	-3.40258	0.00066753	0.00653487	1.80679	ENSFCAG00000027273.3
ENSFCAG00000027305.3	278.289	1.21457	0.327726	3.70604	0.000210521	0.00310114	1.63837	ENSFCAG00000027305.3
ENSFCAG00000027318.3	157.236	-1.37703	0.489825	-2.81127	0.0049346	0.0397941	1.04354	ENSFCAG00000027318.3
ENSFCAG00000027322.3	135.351	-1.86283	0.503717	-3.69817	0.000217158	0.00370458	1.29389	ENSFCAG00000027322.3
ENSFCAG00000027332.3	949.238	1.31111	0.357522	3.66722	0.000245199	0.00328067	1.75	ENSFCAG00000027332.3
ENSFCAG00000027337.3	209.973	1.56717	0.380899	4.1144	3.88188e-05	0.00115675	1.08181	ENSFCAG00000027337.3
ENSFCAG00000027363.3	2682.35	-1.42891	0.379346	-3.76677	0.000165374	0.00243606	1.75	ENSFCAG00000027363.3
ENSFCAG00000027392.3	125.945	-2.87193	0.581597	-4.93801	7.89218e-07	6.3116e-05	0.942936	ENSFCAG00000027392.3
ENSFCAG00000027409.3	318.242	1.31933	0.384363	3.4325	0.000598038	0.00618393	1.75	ENSFCAG00000027409.3
ENSFCAG00000027428.3	1445.47	-1.15389	0.315048	-3.66258	0.000249691	0.0033115	1.75	ENSFCAG00000027428.3
ENSFCAG00000027439.3	160.674	-1.72056	0.493748	-3.48469	0.000492699	0.00764143	1.08693	ENSFCAG00000027439.3
ENSFCAG00000027478.3	1615.56	-1.7163	0.335577	-5.11447	3.14628e-07	1.94372e-05	1.75	ENSFCAG00000027478.3
ENSFCAG00000027515.3	799.359	-1.29522	0.362272	-3.57526	0.000349874	0.00420703	1.75	ENSFCAG00000027515.3
ENSFCAG00000027540.3	75.43	-1.97803	0.586017	-3.37539	0.000737121	0.0129876	0.773911	ENSFCAG00000027540.3
ENSFCAG00000027541.3	9.72005	-5.74603	1.6987	-3.38261	0.000718002	0.0193749	0.425388	ENSFCAG00000027541.3
ENSFCAG00000027547.3	152.227	-1.79691	0.575379	-3.123	0.0017902	0.0190712	1.08693	ENSFCAG00000027547.3
ENSFCAG00000027572.3	1485.96	1.85618	0.473977	3.91617	8.99654e-05	0.00144465	1.89055	ENSFCAG00000027572.3
ENSFCAG00000027599.3	273.554	1.60391	0.477977	3.35562	0.000791861	0.00797771	1.63837	ENSFCAG00000027599.3
ENSFCAG00000027621.3	320.411	-1.17748	0.401237	-2.93461	0.00333963	0.0220784	1.63837	ENSFCAG00000027621.3
ENSFCAG00000027635.3	65.031	-1.42396	0.507111	-2.80799	0.00498525	0.0390002	1.08693	ENSFCAG00000027635.3
ENSFCAG00000027641.3	2641.2	-1.76692	0.341608	-5.17236	2.3115e-07	1.50479e-05	1.75	ENSFCAG00000027641.3
ENSFCAG00000027644.3	223.397	1.25388	0.463517	2.70513	0.00682772	0.0481885	1.09137	ENSFCAG00000027644.3
ENSFCAG00000027650.3	1321.18	-1.01888	0.340011	-2.9966	0.00273006	0.0182939	1.75	ENSFCAG00000027650.3
ENSFCAG00000027667.3	699.106	1.41231	0.434558	3.24999	0.00115409	0.00993908	1.75	ENSFCAG00000027667.3
ENSFCAG00000027680.3	117.57	-2.90526	0.694081	-4.18577	2.84207e-05	0.000911295	1.08693	ENSFCAG00000027680.3
ENSFCAG00000027726.3	185.227	1.46845	0.505609	2.90432	0.00368047	0.0324936	1.04354	ENSFCAG00000027726.3
ENSFCAG00000027735.3	381.877	1.14273	0.370513	3.08418	0.00204117	0.0149611	1.75	ENSFCAG00000027735.3
ENSFCAG00000027742.3	1961.18	1.82043	0.373203	4.87786	1.07244e-06	4.88187e-05	1.75	ENSFCAG00000027742.3
ENSFCAG00000027762.3	302.432	1.14159	0.374502	3.04829	0.0023015	0.016297	1.75	ENSFCAG00000027762.3
ENSFCAG00000027776.3	201.702	-1.11077	0.401596	-2.76588	0.00567688	0.0439214	1.04354	ENSFCAG00000027776.3
ENSFCAG00000027832.3	476.691	1.92333	0.541656	3.55083	0.00038402	0.00434696	1.83527	ENSFCAG00000027832.3
ENSFCAG00000027859.3	448.888	-1.65215	0.485844	-3.40059	0.000672415	0.00648892	1.83527	ENSFCAG00000027859.3
ENSFCAG00000027890.3	269.169	-1.30316	0.48036	-2.71288	0.00667004	0.0342078	1.75	ENSFCAG00000027890.3
ENSFCAG00000027898.3	560.91	1.142	0.32501	3.51373	0.000441865	0.00496322	1.75	ENSFCAG00000027898.3
ENSFCAG00000027903.3	241.216	-1.14984	0.413195	-2.7828	0.00538915	0.0409372	1.09137	ENSFCAG00000027903.3
ENSFCAG00000027915.3	301.37	-1.96968	0.464498	-4.24045	2.23072e-05	0.000524285	1.80679	ENSFCAG00000027915.3
ENSFCAG00000027927.3	695.634	1.64111	0.588133	2.79037	0.00526471	0.0291051	1.75	ENSFCAG00000027927.3
ENSFCAG00000027997.3	173.022	1.67121	0.472467	3.5372	0.000404386	0.00654294	1.09137	ENSFCAG00000027997.3
ENSFCAG00000028001.3	223.031	1.96089	0.642012	3.0543	0.00225588	0.0224944	1.08181	ENSFCAG00000028001.3
ENSFCAG00000028004.3	1415.33	-1.66783	0.413239	-4.03599	5.43716e-05	0.00104668	1.75	ENSFCAG00000028004.3
ENSFCAG00000028023.3	1832.29	1.54387	0.264595	5.83484	5.38424e-09	7.16433e-07	1.75	ENSFCAG00000028023.3
ENSFCAG00000028024.3	1035.63	1.21791	0.462891	2.63109	0.0085112	0.0404627	1.75	ENSFCAG00000028024.3
ENSFCAG00000028049.3	883.872	1.02336	0.378926	2.70069	0.00691956	0.0379654	1.56794	ENSFCAG00000028049.3
ENSFCAG00000028060.3	419.125	-2.89925	0.685366	-4.23022	2.33458e-05	0.000539102	1.83527	ENSFCAG00000028060.3
ENSFCAG00000028111.3	251.372	1.82763	0.528331	3.45924	0.000541694	0.00573853	1.75	ENSFCAG00000028111.3
ENSFCAG00000028174.3	15.9763	-4.82631	1.22248	-3.94797	7.88183e-05	0.00538248	0.280811	ENSFCAG00000028174.3
ENSFCAG00000028182.3	339.449	1.77761	0.536776	3.31165	0.000927484	0.00855235	1.75	ENSFCAG00000028182.3
ENSFCAG00000028210.3	318.953	1.85902	0.628916	2.95591	0.00311752	0.0201361	1.75	ENSFCAG00000028210.3
ENSFCAG00000028227.3	324.347	-1.24161	0.388232	-3.19811	0.00138333	0.0113714	1.75	ENSFCAG00000028227.3
ENSFCAG00000028247.3	1763.23	-1.14844	0.274359	-4.18589	2.84045e-05	0.000645288	1.75	ENSFCAG00000028247.3
ENSFCAG00000028251.3	4913.67	1.12259	0.314581	3.56852	0.000359009	0.00428317	1.75	ENSFCAG00000028251.3
ENSFCAG00000028252.3	65.8883	2.12993	0.719137	2.96179	0.00305861	0.0277763	1.09137	ENSFCAG00000028252.3
ENSFCAG00000028261.3	110.259	-1.30371	0.405485	-3.21518	0.00130361	0.015181	1.09137	ENSFCAG00000028261.3
ENSFCAG00000028263.3	794.087	-1.07654	0.322698	-3.33606	0.000849756	0.00799852	1.75	ENSFCAG00000028263.3
ENSFCAG00000028290.3	801.528	-2.82843	1.11205	-2.54344	0.0109768	0.0482797	1.75	ENSFCAG00000028290.3
ENSFCAG00000028315.3	1455.42	-1.03071	0.249023	-4.139	3.48825e-05	0.000752901	1.75	ENSFCAG00000028315.3
ENSFCAG00000028332.3	1662.11	1.1137	0.349268	3.18865	0.00142937	0.0116393	1.75	ENSFCAG00000028332.3
ENSFCAG00000028337.3	278.569	-1.37735	0.487326	-2.82634	0.00470831	0.0268793	1.75	ENSFCAG00000028337.3
ENSFCAG00000028339.3	35.4527	2.00385	0.693715	2.88857	0.00386995	0.0327171	1.08693	ENSFCAG00000028339.3
ENSFCAG00000028371.3	1085.6	-1.04049	0.241853	-4.30215	1.69152e-05	0.000476514	1.56794	ENSFCAG00000028371.3
ENSFCAG00000028383.3	46.3724	-2.49104	0.725249	-3.43474	0.000593124	0.00870714	1.08693	ENSFCAG00000028383.3
ENSFCAG00000028396.3	9.5169	2.96566	0.983819	3.01444	0.00257455	0.0472256	0.425329	ENSFCAG00000028396.3
ENSFCAG00000028415.3	154.771	-1.504	0.49682	-3.02725	0.0024679	0.0239533	1.08181	ENSFCAG00000028415.3
ENSFCAG00000028451.3	884.654	1.92816	0.459973	4.19189	2.76641e-05	0.000636207	1.75	ENSFCAG00000028451.3
ENSFCAG00000028467.3	2005.38	-1.06928	0.329217	-3.24796	0.00116236	0.00998191	1.75	ENSFCAG00000028467.3
ENSFCAG00000028512.3	626.75	1.77483	0.401156	4.42429	9.67577e-06	0.00029	1.75	ENSFCAG00000028512.3
ENSFCAG00000028543.3	498.552	-1.89195	0.464515	-4.07296	4.64198e-05	0.000921438	1.75	ENSFCAG00000028543.3
ENSFCAG00000028550.3	226.06	1.51548	0.497353	3.04709	0.00231066	0.0201361	1.29389	ENSFCAG00000028550.3
ENSFCAG00000028567.3	3394.27	1.97449	0.32973	5.98822	2.12148e-09	2.46645e-07	2.68034	ENSFCAG00000028567.3
ENSFCAG00000028568.3	73.9499	-1.70492	0.629298	-2.70924	0.00674375	0.0492937	1.04354	ENSFCAG00000028568.3
ENSFCAG00000028636.3	1792.74	-1.20694	0.239952	-5.0299	4.90728e-07	2.68872e-05	1.75	ENSFCAG00000028636.3
ENSFCAG00000028638.3	1984.28	1.33097	0.248593	5.354	8.60317e-08	7.18428e-06	1.75	ENSFCAG00000028638.3
ENSFCAG00000028642.3	711.725	-1.52735	0.514269	-2.96995	0.00297848	0.0194631	1.75	ENSFCAG00000028642.3
ENSFCAG00000028676.3	69.6091	-2.40827	0.905183	-2.66054	0.00780159	0.0491445	1.21306	ENSFCAG00000028676.3
ENSFCAG00000028720.3	204.011	-1.74263	0.517748	-3.36579	0.000763244	0.010363	1.09137	ENSFCAG00000028720.3
ENSFCAG00000028721.3	1496.01	1.81688	0.4235	4.29015	1.7855e-05	0.00045691	1.75	ENSFCAG00000028721.3
ENSFCAG00000028726.3	71.3638	-2.43576	0.668413	-3.64409	0.000268341	0.00487837	1.09137	ENSFCAG00000028726.3
ENSFCAG00000028738.3	305.732	-1.27191	0.368875	-3.44809	0.000564566	0.00619845	1.63837	ENSFCAG00000028738.3
ENSFCAG00000028760.3	7971.48	1.22229	0.47431	2.57699	0.00996635	0.0451302	1.75	ENSFCAG00000028760.3
ENSFCAG00000028786.3	967.55	1.22867	0.465173	2.64132	0.0082584	0.0397597	1.75	ENSFCAG00000028786.3
ENSFCAG00000028792.3	3821.82	-1.00787	0.300526	-3.35369	0.000797407	0.00766178	1.75	ENSFCAG00000028792.3
ENSFCAG00000028849.3	977.165	1.53321	0.457826	3.3489	0.00081133	0.00840855	1.56794	ENSFCAG00000028849.3
ENSFCAG00000028861.3	213.039	2.15739	0.609492	3.53966	0.00040065	0.00654294	1.08181	ENSFCAG00000028861.3
ENSFCAG00000028904.3	419.573	1.44746	0.521695	2.77453	0.0055281	0.0291051	1.83527	ENSFCAG00000028904.3
ENSFCAG00000028968.3	1597.69	-1.15691	0.403933	-2.86412	0.00418171	0.0247359	1.75	ENSFCAG00000028968.3
ENSFCAG00000028975.3	837.858	-1.00004	0.284973	-3.50925	0.000449365	0.00502229	1.75	ENSFCAG00000028975.3
ENSFCAG00000028988.3	2264.9	1.25222	0.312752	4.00387	6.23133e-05	0.00115675	1.75	ENSFCAG00000028988.3
ENSFCAG00000028992.3	1012.34	1.28218	0.352841	3.63388	0.000279187	0.00354356	1.75	ENSFCAG00000028992.3
ENSFCAG00000029058.3	29.0852	-4.10109	1.13698	-3.60701	0.00030974	0.00560567	1.04354	ENSFCAG00000029058.3
ENSFCAG00000029064.3	419.844	-1.1007	0.363871	-3.02497	0.00248658	0.0165571	1.83527	ENSFCAG00000029064.3
ENSFCAG00000029072.3	864.295	-1.10876	0.258966	-4.28151	1.85632e-05	0.000472214	1.75	ENSFCAG00000029072.3
ENSFCAG00000029078.3	509.347	-1.17094	0.393832	-2.97319	0.00294725	0.0186972	1.83527	ENSFCAG00000029078.3
ENSFCAG00000029116.3	308.241	1.42445	0.410156	3.47294	0.000514797	0.00557056	1.75	ENSFCAG00000029116.3
ENSFCAG00000029155.3	152.272	1.53783	0.466179	3.29879	0.000971016	0.0109369	1.29389	ENSFCAG00000029155.3
ENSFCAG00000029179.3	271.129	1.29341	0.409312	3.15998	0.00157783	0.012528	1.75	ENSFCAG00000029179.3
ENSFCAG00000029194.3	2291.05	1.86833	0.453213	4.12241	3.74933e-05	0.000750424	1.89055	ENSFCAG00000029194.3
ENSFCAG00000029210.3	5771.63	1.02559	0.30525	3.35985	0.000779862	0.00551958	2.68034	ENSFCAG00000029210.3
ENSFCAG00000029250.3	11.5743	4.71993	1.41535	3.33481	0.000853563	0.017182	0.595673	ENSFCAG00000029250.3
ENSFCAG00000029305.3	9.42852	-5.28717	1.47435	-3.58611	0.000335644	0.01136	0.425329	ENSFCAG00000029305.3
ENSFCAG00000029312.3	2758.85	1.48203	0.404194	3.66663	0.00024577	0.00328107	1.75	ENSFCAG00000029312.3
ENSFCAG00000029319.3	363.742	1.74907	0.542777	3.22245	0.001271	0.0106643	1.75	ENSFCAG00000029319.3
ENSFCAG00000029332.3	117.059	2.29718	0.838247	2.74045	0.00613544	0.0461257	1.04354	ENSFCAG00000029332.3
ENSFCAG00000029334.3	701.445	2.4485	0.490212	4.99477	5.89045e-07	3.08766e-05	1.75	ENSFCAG00000029334.3
ENSFCAG00000029350.3	512.351	-1.12454	0.409538	-2.74586	0.00603518	0.0320522	1.75	ENSFCAG00000029350.3
ENSFCAG00000029368.3	2268.15	-1.47335	0.469945	-3.13516	0.00171759	0.012599	1.89055	ENSFCAG00000029368.3
ENSFCAG00000029378.3	385.627	1.15819	0.317895	3.64329	0.00026917	0.00344839	1.75	ENSFCAG00000029378.3
ENSFCAG00000029425.3	7226.26	1.24189	0.354225	3.50593	0.000455021	0.00506402	1.75	ENSFCAG00000029425.3
ENSFCAG00000029468.3	153.479	-1.98649	0.653543	-3.03958	0.00236912	0.0231896	1.08693	ENSFCAG00000029468.3
ENSFCAG00000029469.3	199.061	-2.08071	0.627409	-3.31636	0.000911983	0.0118362	1.09137	ENSFCAG00000029469.3
ENSFCAG00000029509.3	1751.39	-1.37022	0.451899	-3.03215	0.00242822	0.0160002	1.89055	ENSFCAG00000029509.3
ENSFCAG00000029516.3	353.576	-1.58232	0.442174	-3.57849	0.000345579	0.00416863	1.75	ENSFCAG00000029516.3
ENSFCAG00000029518.3	34.4184	-2.33053	0.755029	-3.08667	0.0020241	0.0207126	1.08587	ENSFCAG00000029518.3
ENSFCAG00000029525.3	63.9858	1.8332	0.654795	2.79966	0.00511565	0.0397333	1.08693	ENSFCAG00000029525.3
ENSFCAG00000029528.3	1124.17	-1.10193	0.321096	-3.43177	0.000599652	0.00618795	1.75	ENSFCAG00000029528.3
ENSFCAG00000029549.3	21.1457	3.32226	1.15345	2.88029	0.00397307	0.0479323	0.642672	ENSFCAG00000029549.3
ENSFCAG00000029596.3	741.655	1.37079	0.48276	2.83948	0.00451871	0.0261045	1.75	ENSFCAG00000029596.3
ENSFCAG00000029597.3	51.1072	-2.9607	0.80589	-3.67383	0.000238939	0.00573477	0.773911	ENSFCAG00000029597.3
ENSFCAG00000029607.3	341.559	-1.33951	0.50716	-2.64119	0.00826154	0.0397597	1.75	ENSFCAG00000029607.3
ENSFCAG00000029613.3	4963.85	1.01179	0.342633	2.95297	0.00314729	0.0202171	1.75	ENSFCAG00000029613.3
ENSFCAG00000029625.3	104.374	-1.18118	0.438793	-2.69189	0.00710478	0.0497025	1.08693	ENSFCAG00000029625.3
ENSFCAG00000029661.3	2618.73	-1.84617	0.438706	-4.20822	2.57388e-05	0.000603992	1.75	ENSFCAG00000029661.3
ENSFCAG00000029704.3	338.81	-2.46972	0.470188	-5.25262	1.4995e-07	1.06776e-05	1.75	ENSFCAG00000029704.3
ENSFCAG00000029735.3	189.218	-2.83785	0.557739	-5.08812	3.61621e-07	3.0527e-05	1.09137	ENSFCAG00000029735.3
ENSFCAG00000029761.3	121.163	2.30521	0.545754	4.22391	2.40103e-05	0.000812896	1.08693	ENSFCAG00000029761.3
ENSFCAG00000029821.3	115.771	-1.88386	0.687969	-2.7383	0.00617586	0.0463829	1.04354	ENSFCAG00000029821.3
ENSFCAG00000029853.3	7.62319	7.44842	2.35217	3.16662	0.00154221	0.0330964	0.425388	ENSFCAG00000029853.3
ENSFCAG00000029883.3	188.445	-1.33854	0.397062	-3.37112	0.000748637	0.0102833	1.08181	ENSFCAG00000029883.3
ENSFCAG00000029905.3	39.5708	-3.64063	0.972694	-3.74283	0.000181956	0.00410901	0.943773	ENSFCAG00000029905.3
ENSFCAG00000029931.3	502.315	-2.00098	0.475104	-4.21167	2.53495e-05	0.000597171	1.75	ENSFCAG00000029931.3
ENSFCAG00000029959.3	258.86	-1.36451	0.34619	-3.94152	8.09681e-05	0.00148963	1.63837	ENSFCAG00000029959.3
ENSFCAG00000029987.3	49.8856	-3.55692	1.06367	-3.34399	0.000825818	0.0101517	1.21306	ENSFCAG00000029987.3
ENSFCAG00000029999.3	239.243	-1.30097	0.351471	-3.70151	0.00021432	0.00417713	1.08181	ENSFCAG00000029999.3
ENSFCAG00000030026.3	74.5688	-2.19633	0.4988	-4.40322	1.06656e-05	0.00045691	1.04354	ENSFCAG00000030026.3
ENSFCAG00000030038.3	1021.98	1.36634	0.43709	3.126	0.00177203	0.0135118	1.75	ENSFCAG00000030038.3
ENSFCAG00000030053.3	490.385	1.15671	0.314035	3.68337	0.000230171	0.00315276	1.75	ENSFCAG00000030053.3
ENSFCAG00000030080.3	63.2505	1.62071	0.48838	3.31854	0.000904885	0.014979	0.773911	ENSFCAG00000030080.3
ENSFCAG00000030105.3	8694.72	-2.23243	0.442234	-5.04807	4.46288e-07	2.51345e-05	1.75	ENSFCAG00000030105.3
ENSFCAG00000030144.3	1191.56	-1.29469	0.292844	-4.42109	9.82045e-06	0.000293609	1.75	ENSFCAG00000030144.3
ENSFCAG00000030157.3	97.8765	1.95902	0.650889	3.00976	0.00261451	0.0255609	1.04354	ENSFCAG00000030157.3
ENSFCAG00000030183.3	131.938	1.61256	0.506977	3.18073	0.00146904	0.0170088	1.04354	ENSFCAG00000030183.3
ENSFCAG00000030389.3	1616.43	1.25379	0.421659	2.97347	0.00294456	0.019355	1.75	ENSFCAG00000030389.3
ENSFCAG00000030428.3	2017.6	-1.71652	0.385547	-4.45218	8.50039e-06	0.000260576	1.75	ENSFCAG00000030428.3
ENSFCAG00000030449.3	2896.72	-1.32853	0.412221	-3.22285	0.00126923	0.0106578	1.75	ENSFCAG00000030449.3
ENSFCAG00000030479.3	1761.35	1.67006	0.299777	5.57099	2.53291e-08	2.59914e-06	1.75	ENSFCAG00000030479.3
ENSFCAG00000030489.3	2873.48	1.42501	0.294116	4.84505	1.26579e-06	3.92431e-05	2.68034	ENSFCAG00000030489.3
ENSFCAG00000030577.3	70.601	-1.67572	0.578297	-2.89768	0.00375933	0.0321004	1.08693	ENSFCAG00000030577.3
ENSFCAG00000030641.3	42.5166	2.72619	0.693405	3.9316	8.43834e-05	0.0020854	1.09088	ENSFCAG00000030641.3
ENSFCAG00000030646.3	1053.28	-2.36694	0.440876	-5.36871	7.93024e-08	7.25743e-06	1.56794	ENSFCAG00000030646.3
ENSFCAG00000030660.3	2426.17	1.21012	0.463337	2.61175	0.00900798	0.0421134	1.75	ENSFCAG00000030660.3
ENSFCAG00000030668.3	215.841	-1.61232	0.428507	-3.76264	0.000168129	0.00344839	1.09137	ENSFCAG00000030668.3
ENSFCAG00000030671.3	820.715	-1.97331	0.504033	-3.91504	9.0389e-05	0.00153825	1.75	ENSFCAG00000030671.3
ENSFCAG00000030676.3	591.296	1.16205	0.396354	2.93186	0.00336944	0.0212053	1.75	ENSFCAG00000030676.3
ENSFCAG00000030690.3	3786.67	1.20574	0.282586	4.26681	1.98284e-05	0.000491995	1.75	ENSFCAG00000030690.3
ENSFCAG00000030707.3	126.617	-1.54034	0.472543	-3.25968	0.00111538	0.0150904	0.942936	ENSFCAG00000030707.3
ENSFCAG00000030739.3	1275.53	2.04704	0.463989	4.41182	1.02505e-05	0.000304213	1.75	ENSFCAG00000030739.3
ENSFCAG00000030786.3	1938.15	1.40158	0.416749	3.36314	0.000770619	0.00748082	1.75	ENSFCAG00000030786.3
ENSFCAG00000030790.3	59.0091	-7.60495	1.3214	-5.75523	8.65235e-09	1.62679e-06	1.04354	ENSFCAG00000030790.3
ENSFCAG00000030803.3	548.2	1.17248	0.331536	3.53651	0.000405444	0.00467557	1.75	ENSFCAG00000030803.3
ENSFCAG00000030810.3	96.9958	-3.88854	1.08811	-3.57366	0.000352033	0.00593168	1.08693	ENSFCAG00000030810.3
ENSFCAG00000030812.3	95.5514	-1.80489	0.648837	-2.78173	0.00540693	0.0367366	1.29389	ENSFCAG00000030812.3
ENSFCAG00000030822.3	204.962	-1.15271	0.382823	-3.01108	0.00260324	0.0248374	1.08181	ENSFCAG00000030822.3
ENSFCAG00000030840.3	1157.4	2.11843	0.420902	5.03308	4.82666e-07	2.68092e-05	1.75	ENSFCAG00000030840.3
ENSFCAG00000030862.3	253.728	2.22233	0.625379	3.55357	0.000380038	0.00445903	1.75	ENSFCAG00000030862.3
ENSFCAG00000030892.3	26658.3	-3.2906	0.541624	-6.07544	1.23649e-09	2.23465e-07	1.75	ENSFCAG00000030892.3
ENSFCAG00000030963.3	307.796	1.92517	0.369867	5.20503	1.93967e-07	1.30481e-05	1.75	ENSFCAG00000030963.3
ENSFCAG00000030983.3	454.835	-1.43918	0.467682	-3.07726	0.00208913	0.015181	1.75	ENSFCAG00000030983.3
ENSFCAG00000030995.3	6039.49	-2.07784	0.518208	-4.00967	6.08039e-05	0.0011397	1.75	ENSFCAG00000030995.3
ENSFCAG00000031008.3	3587.09	1.12902	0.25186	4.48272	7.36967e-06	0.000232386	1.75	ENSFCAG00000031008.3
ENSFCAG00000031015.3	1152.29	-1.49085	0.292971	-5.08875	3.60428e-07	2.13935e-05	1.75	ENSFCAG00000031015.3
ENSFCAG00000031042.3	1528.08	1.27668	0.344072	3.71051	0.000206842	0.0028921	1.75	ENSFCAG00000031042.3
ENSFCAG00000031043.3	866.659	1.30772	0.433091	3.0195	0.00253195	0.0187909	1.56794	ENSFCAG00000031043.3
ENSFCAG00000031050.3	4086.15	-1.04952	0.383876	-2.73401	0.0062569	0.0328116	1.75	ENSFCAG00000031050.3
ENSFCAG00000031098.3	126.125	-2.04308	0.640463	-3.19001	0.00142268	0.0143089	1.29389	ENSFCAG00000031098.3
ENSFCAG00000031119.3	458.064	1.49881	0.326585	4.58934	4.44658e-06	0.000151241	1.75	ENSFCAG00000031119.3
ENSFCAG00000031121.3	1472.9	1.28171	0.311813	4.11051	3.94791e-05	0.000824198	1.75	ENSFCAG00000031121.3
ENSFCAG00000031128.3	359.552	-3.10845	0.576115	-5.39554	6.83167e-08	6.03808e-06	1.75	ENSFCAG00000031128.3
ENSFCAG00000031130.3	588.367	-1.21788	0.288818	-4.21679	2.47809e-05	0.000587204	1.75	ENSFCAG00000031130.3
ENSFCAG00000031132.3	2832.75	-1.55894	0.284407	-5.48136	4.22066e-08	3.93125e-06	1.75	ENSFCAG00000031132.3
ENSFCAG00000031160.3	1463.67	-1.32188	0.358826	-3.68389	0.000229697	0.00315276	1.75	ENSFCAG00000031160.3
ENSFCAG00000031199.3	218.69	-2.9618	0.790671	-3.74593	0.000179725	0.00327038	1.29389	ENSFCAG00000031199.3
ENSFCAG00000031235.3	871.553	1.40533	0.441865	3.18045	0.00147049	0.0118862	1.75	ENSFCAG00000031235.3
ENSFCAG00000031243.3	487.257	-1.05732	0.344526	-3.06892	0.00214832	0.0154932	1.75	ENSFCAG00000031243.3
ENSFCAG00000031248.3	575.554	1.28113	0.250702	5.11015	3.21911e-07	1.96863e-05	1.75	ENSFCAG00000031248.3
ENSFCAG00000031261.3	515.196	-1.63072	0.534364	-3.05171	0.00227541	0.0156194	1.83527	ENSFCAG00000031261.3
ENSFCAG00000031266.3	361.146	1.95318	0.43681	4.47146	7.76859e-06	0.000255663	1.63837	ENSFCAG00000031266.3
ENSFCAG00000031270.3	531.308	-2.26947	0.464607	-4.8847	1.03584e-06	4.58232e-05	1.83527	ENSFCAG00000031270.3
ENSFCAG00000031279.3	94.9062	-3.2691	0.711637	-4.59378	4.35289e-06	0.000220667	1.09137	ENSFCAG00000031279.3
ENSFCAG00000031294.3	2313.53	1.56621	0.40303	3.88609	0.000101873	0.00159029	1.89055	ENSFCAG00000031294.3
ENSFCAG00000031304.3	6485.09	-1.55831	0.381069	-4.08931	4.32662e-05	0.000871692	1.75	ENSFCAG00000031304.3
ENSFCAG00000031307.3	740.045	-1.239	0.383035	-3.2347	0.00121772	0.0103227	1.75	ENSFCAG00000031307.3
ENSFCAG00000031340.3	489.828	-1.07799	0.4067	-2.65058	0.00803526	0.0390275	1.75	ENSFCAG00000031340.3
ENSFCAG00000031342.3	766.611	1.32067	0.231024	5.71661	1.08671e-08	1.30283e-06	1.75	ENSFCAG00000031342.3
ENSFCAG00000031344.3	415.605	1.50128	0.421494	3.56181	0.000368313	0.00436802	1.75	ENSFCAG00000031344.3
ENSFCAG00000031352.3	1695.17	-1.83118	0.429779	-4.26074	2.03747e-05	0.000501441	1.75	ENSFCAG00000031352.3
ENSFCAG00000031366.3	565.436	1.64755	0.444513	3.70641	0.000210219	0.00292245	1.75	ENSFCAG00000031366.3
ENSFCAG00000031378.3	112.739	-1.41895	0.492812	-2.8793	0.00398559	0.03698	0.942936	ENSFCAG00000031378.3
ENSFCAG00000031391.3	945.644	-1.14776	0.397234	-2.88937	0.00386017	0.0233851	1.75	ENSFCAG00000031391.3
ENSFCAG00000031405.3	345.311	1.23617	0.446987	2.76557	0.00568241	0.0306895	1.75	ENSFCAG00000031405.3
ENSFCAG00000031416.3	470.126	-1.59894	0.39793	-4.01815	5.86577e-05	0.00106655	1.83527	ENSFCAG00000031416.3
ENSFCAG00000031419.3	317.281	-1.23399	0.386877	-3.18962	0.00142461	0.0116134	1.75	ENSFCAG00000031419.3
ENSFCAG00000031422.3	370.211	-1.55063	0.503737	-3.07825	0.00208223	0.0151611	1.75	ENSFCAG00000031422.3
ENSFCAG00000031428.3	730.829	2.15324	0.435037	4.94955	7.4384e-07	3.70652e-05	1.75	ENSFCAG00000031428.3
ENSFCAG00000031433.3	288.351	-2.41857	0.636455	-3.80007	0.000144655	0.00220455	1.75	ENSFCAG00000031433.3
ENSFCAG00000031440.3	450.471	-1.16945	0.400947	-2.91672	0.00353733	0.0219764	1.75	ENSFCAG00000031440.3
ENSFCAG00000031485.3	814.547	1.09192	0.349096	3.12785	0.00176092	0.0134695	1.75	ENSFCAG00000031485.3
ENSFCAG00000031486.3	305.039	-1.63224	0.485353	-3.36299	0.000771029	0.00748082	1.75	ENSFCAG00000031486.3
ENSFCAG00000031496.3	781.043	-2.98012	0.466142	-6.39316	1.62491e-10	3.93507e-08	1.75	ENSFCAG00000031496.3
ENSFCAG00000031503.3	32.6823	2.45533	0.814605	3.01414	0.00257709	0.0245148	1.09088	ENSFCAG00000031503.3
ENSFCAG00000031602.3	487.77	1.53379	0.44191	3.47081	0.000518887	0.0056048	1.75	ENSFCAG00000031602.3
ENSFCAG00000031609.3	1215.43	1.95851	0.459703	4.26039	2.04068e-05	0.000476514	1.89055	ENSFCAG00000031609.3
ENSFCAG00000031618.3	2716.2	1.57445	0.475766	3.3093	0.000935303	0.00858619	1.75	ENSFCAG00000031618.3
ENSFCAG00000031663.3	941.306	2.01749	0.333669	6.04638	1.4814e-09	2.52643e-07	1.75	ENSFCAG00000031663.3
ENSFCAG00000031673.3	134.221	-8.62848	1.28929	-6.69245	2.19466e-11	1.23298e-08	0.942936	ENSFCAG00000031673.3
ENSFCAG00000031699.3	2079.11	1.15966	0.338976	3.42108	0.000623741	0.00600784	1.89055	ENSFCAG00000031699.3
ENSFCAG00000031745.3	2119.11	-1.30761	0.298014	-4.38776	1.14526e-05	0.000311548	1.89055	ENSFCAG00000031745.3
ENSFCAG00000031780.3	1865.98	-1.19937	0.355073	-3.37781	0.000730662	0.00720137	1.75	ENSFCAG00000031780.3
ENSFCAG00000031800.3	629.873	-2.1449	0.430321	-4.98441	6.21515e-07	3.2299e-05	1.75	ENSFCAG00000031800.3
ENSFCAG00000031833.3	1382.4	1.24293	0.408694	3.04123	0.0023561	0.016529	1.75	ENSFCAG00000031833.3
ENSFCAG00000031846.3	147.08	-2.60866	0.558246	-4.67296	2.96884e-06	0.000160327	1.08693	ENSFCAG00000031846.3
ENSFCAG00000031859.3	1246.55	1.14683	0.368061	3.11586	0.0018341	0.0138604	1.75	ENSFCAG00000031859.3
ENSFCAG00000031885.3	277.972	1.35444	0.3785	3.57844	0.000345648	0.00416863	1.75	ENSFCAG00000031885.3
ENSFCAG00000031924.3	1320.13	-1.30638	0.355533	-3.67442	0.000238391	0.00305717	1.89055	ENSFCAG00000031924.3
ENSFCAG00000031930.3	846.026	1.86426	0.50656	3.68025	0.000233009	0.00317369	1.75	ENSFCAG00000031930.3
ENSFCAG00000031932.3	26.8676	-6.18832	1.22207	-5.06382	4.10943e-07	3.49145e-05	1.04354	ENSFCAG00000031932.3
ENSFCAG00000031954.3	114.349	-2.11795	0.592904	-3.57216	0.000354054	0.00615018	1.04354	ENSFCAG00000031954.3
ENSFCAG00000031957.3	2334.4	-1.13369	0.367659	-3.08354	0.00204554	0.014979	1.75	ENSFCAG00000031957.3
ENSFCAG00000031958.3	116.692	-1.79365	0.494719	-3.6256	0.000288291	0.00454167	1.29389	ENSFCAG00000031958.3
ENSFCAG00000031975.3	1038.4	1.23364	0.312513	3.94749	7.89749e-05	0.00139732	1.75	ENSFCAG00000031975.3
ENSFCAG00000031992.3	372.099	1.45962	0.507409	2.87661	0.00401971	0.0252008	1.63837	ENSFCAG00000031992.3
ENSFCAG00000032008.3	1353.55	-1.29205	0.27173	-4.7549	1.98542e-06	8.05146e-05	1.75	ENSFCAG00000032008.3
ENSFCAG00000032015.3	3565.33	-1.65136	0.310865	-5.31212	1.08354e-07	8.3039e-06	1.75	ENSFCAG00000032015.3
ENSFCAG00000032044.1	28401.5	1.2494	0.418997	2.98188	0.00286481	0.0140673	2.68034	ENSFCAG00000032044.1
ENSFCAG00000032050.1	1098.1	2.44209	0.372618	6.55385	5.60719e-11	1.76229e-08	1.56794	ENSFCAG00000032050.1
ENSFCAG00000032063.1	3748.51	1.41076	0.357155	3.94999	7.81546e-05	0.00138925	1.75	ENSFCAG00000032063.1
ENSFCAG00000032067.1	1644.77	1.06062	0.322483	3.2889	0.00100579	0.00900794	1.75	ENSFCAG00000032067.1
ENSFCAG00000032079.1	446.948	1.07823	0.369104	2.92121	0.00348676	0.0217291	1.75	ENSFCAG00000032079.1
ENSFCAG00000032168.2	223.091	-1.17182	0.353003	-3.31957	0.000901562	0.011756	1.09137	ENSFCAG00000032168.2
ENSFCAG00000032193.2	16.6801	-3.48414	1.09292	-3.18791	0.00143306	0.031535	0.425329	ENSFCAG00000032193.2
ENSFCAG00000032204.2	3192.2	1.67877	0.249294	6.73409	1.64957e-11	3.8356e-09	2.68034	ENSFCAG00000032204.2
ENSFCAG00000032214.2	100.441	2.02234	0.570154	3.547	0.000389649	0.0065825	1.04354	ENSFCAG00000032214.2
ENSFCAG00000032259.2	1818.23	1.1962	0.307693	3.88763	0.000101226	0.00166989	1.75	ENSFCAG00000032259.2
ENSFCAG00000032283.2	624.053	-1.14757	0.434659	-2.64016	0.00828664	0.039833	1.75	ENSFCAG00000032283.2
ENSFCAG00000032381.2	167.529	1.75962	0.512758	3.43167	0.000599877	0.00874926	1.09137	ENSFCAG00000032381.2
ENSFCAG00000032405.2	101.96	2.0758	0.515123	4.02972	5.58445e-05	0.00153338	1.08693	ENSFCAG00000032405.2
ENSFCAG00000032491.2	77.2724	-1.71438	0.562189	-3.04947	0.00229243	0.0288498	0.773911	ENSFCAG00000032491.2
ENSFCAG00000032676.2	232.704	1.54391	0.493503	3.12847	0.00175717	0.019355	1.04354	ENSFCAG00000032676.2
ENSFCAG00000032707.2	4343.97	1.48198	0.446754	3.31722	0.000909166	0.00842933	1.75	ENSFCAG00000032707.2
ENSFCAG00000032720.2	471.966	1.5279	0.43321	3.52692	0.000420422	0.00464008	1.83527	ENSFCAG00000032720.2
ENSFCAG00000032726.2	1326.08	-1.19228	0.221729	-5.37721	7.56505e-08	6.14433e-06	1.89055	ENSFCAG00000032726.2
ENSFCAG00000032749.2	42.7232	-2.78361	0.681612	-4.08386	4.42928e-05	0.00133443	1.04354	ENSFCAG00000032749.2
ENSFCAG00000032767.2	4976.63	1.44439	0.455614	3.1702	0.00152334	0.0121913	1.75	ENSFCAG00000032767.2
ENSFCAG00000032865.2	80.6439	2.89646	0.784658	3.69136	0.000223055	0.00441026	1.04354	ENSFCAG00000032865.2
ENSFCAG00000032882.2	267.265	1.45293	0.377037	3.85355	0.000116417	0.0018567	1.75	ENSFCAG00000032882.2
ENSFCAG00000032905.2	1016.73	-1.74776	0.504556	-3.46396	0.000532291	0.00569874	1.75	ENSFCAG00000032905.2
ENSFCAG00000032943.2	622.836	1.17993	0.337673	3.49429	0.00047532	0.00524358	1.75	ENSFCAG00000032943.2
ENSFCAG00000033129.2	971.457	-1.38275	0.350112	-3.94945	7.83299e-05	0.00149942	1.56794	ENSFCAG00000033129.2
ENSFCAG00000033130.2	26.2956	2.19089	0.743233	2.94778	0.00320064	0.0287677	1.08693	ENSFCAG00000033130.2
ENSFCAG00000033144.2	134.539	2.4013	0.644377	3.72655	0.000194117	0.00340734	1.29389	ENSFCAG00000033144.2
ENSFCAG00000033157.2	18.8786	-6.59303	1.4052	-4.69188	2.707e-06	0.000246914	0.595673	ENSFCAG00000033157.2
ENSFCAG00000033267.2	682.714	-1.11052	0.345849	-3.21099	0.00132278	0.010986	1.75	ENSFCAG00000033267.2
ENSFCAG00000033397.2	786.626	-1.27877	0.432544	-2.95639	0.00311266	0.0201361	1.75	ENSFCAG00000033397.2
ENSFCAG00000033400.2	109.908	2.11352	0.496499	4.25684	2.07334e-05	0.000641872	1.29389	ENSFCAG00000033400.2
ENSFCAG00000033426.2	686.292	1.49644	0.360729	4.14838	3.34833e-05	0.0007292	1.75	ENSFCAG00000033426.2
ENSFCAG00000033436.2	17.7506	4.59403	1.1561	3.97373	7.07543e-05	0.00495741	0.280811	ENSFCAG00000033436.2
ENSFCAG00000033469.2	1783.13	1.1421	0.433298	2.63584	0.00839287	0.040093	1.75	ENSFCAG00000033469.2
ENSFCAG00000033534.2	507.122	-1.35438	0.469623	-2.88397	0.00392698	0.0228533	1.83527	ENSFCAG00000033534.2
ENSFCAG00000033551.2	13734.5	1.56511	0.461156	3.39389	0.000689083	0.00687299	1.75	ENSFCAG00000033551.2
ENSFCAG00000033601.2	3193.06	1.14036	0.330755	3.44775	0.00056527	0.0059312	1.75	ENSFCAG00000033601.2
ENSFCAG00000033639.2	646.083	-2.89391	0.577814	-5.00838	5.48898e-07	2.95394e-05	1.75	ENSFCAG00000033639.2
ENSFCAG00000033679.2	51.2359	-1.88344	0.632806	-2.97633	0.00291722	0.0339968	0.773911	ENSFCAG00000033679.2
ENSFCAG00000033768.2	408.43	-1.08982	0.422586	-2.57893	0.00991055	0.0450275	1.75	ENSFCAG00000033768.2
ENSFCAG00000033791.2	1735.93	-2.15049	0.485707	-4.42755	9.53108e-06	0.000287084	1.75	ENSFCAG00000033791.2
ENSFCAG00000033811.2	2127.53	1.77549	0.406905	4.36339	1.28062e-05	0.000358948	1.75	ENSFCAG00000033811.2
ENSFCAG00000033842.2	85.4273	-2.22423	0.631037	-3.52473	0.000423917	0.00759077	0.942936	ENSFCAG00000033842.2
ENSFCAG00000033889.2	2348.73	-1.40545	0.308998	-4.54842	5.40507e-06	0.000176886	1.75	ENSFCAG00000033889.2
ENSFCAG00000033922.2	2275.47	-1.2266	0.304794	-4.02435	5.71338e-05	0.00107927	1.75	ENSFCAG00000033922.2
ENSFCAG00000033928.2	315.32	1.32448	0.506271	2.61615	0.00889283	0.043916	1.63837	ENSFCAG00000033928.2
ENSFCAG00000033939.2	139.196	-1.80069	0.608878	-2.9574	0.00310249	0.0289032	1.04354	ENSFCAG00000033939.2
ENSFCAG00000033966.2	897.267	1.40498	0.450072	3.12168	0.00179822	0.0136571	1.75	ENSFCAG00000033966.2
ENSFCAG00000034082.2	2885.17	1.04558	0.24359	4.29239	1.76762e-05	0.000453462	1.75	ENSFCAG00000034082.2
ENSFCAG00000034096.2	217.408	-1.24265	0.434069	-2.8628	0.00419919	0.0347202	1.08181	ENSFCAG00000034096.2
ENSFCAG00000034113.2	52.839	-1.86259	0.506454	-3.6777	0.000235347	0.00443208	1.09137	ENSFCAG00000034113.2
ENSFCAG00000034116.2	356.456	-1.94782	0.569574	-3.41979	0.000626705	0.00670434	1.63837	ENSFCAG00000034116.2
ENSFCAG00000034130.2	3329.89	1.04233	0.237814	4.38296	1.17075e-05	0.000332773	1.75	ENSFCAG00000034130.2
ENSFCAG00000034139.2	237.575	-1.53749	0.519894	-2.95731	0.00310336	0.0281267	1.08693	ENSFCAG00000034139.2
ENSFCAG00000034208.2	3715.34	1.1734	0.284656	4.12219	3.75287e-05	0.000582892	2.68034	ENSFCAG00000034208.2
ENSFCAG00000034391.2	2331.42	-1.6616	0.42095	-3.94727	7.90487e-05	0.00139732	1.75	ENSFCAG00000034391.2
ENSFCAG00000034478.2	56.6706	-1.58028	0.582603	-2.71244	0.00667894	0.0475533	1.09137	ENSFCAG00000034478.2
ENSFCAG00000034487.2	54.1481	-2.01918	0.590828	-3.41754	0.000631899	0.00906123	1.09137	ENSFCAG00000034487.2
ENSFCAG00000034574.2	337.312	-2.13319	0.416536	-5.12127	3.03487e-07	1.88451e-05	1.75	ENSFCAG00000034574.2
ENSFCAG00000034613.2	37423.3	1.49428	0.34404	4.34335	1.40328e-05	0.000387056	1.75	ENSFCAG00000034613.2
ENSFCAG00000034647.2	5.59787	7.14457	2.21165	3.23043	0.00123605	0.0450275	0.218027	ENSFCAG00000034647.2
ENSFCAG00000034741.2	2618.94	-1.40866	0.268586	-5.24474	1.56505e-07	1.10177e-05	1.75	ENSFCAG00000034741.2
ENSFCAG00000034754.2	708.171	1.83671	0.469712	3.91029	9.21843e-05	0.0015618	1.75	ENSFCAG00000034754.2
ENSFCAG00000034774.2	35.9668	3.82347	1.06929	3.5757	0.000349293	0.00589482	1.09088	ENSFCAG00000034774.2
ENSFCAG00000034776.2	570.168	-1.43517	0.462463	-3.10331	0.00191368	0.0142878	1.75	ENSFCAG00000034776.2
ENSFCAG00000034785.2	455.047	-1.44968	0.382769	-3.78736	0.000152255	0.00229787	1.75	ENSFCAG00000034785.2
ENSFCAG00000034789.2	9.69787	-6.24561	1.56796	-3.98326	6.79758e-05	0.00354615	0.425329	ENSFCAG00000034789.2
ENSFCAG00000034821.2	531.348	-1.3428	0.515666	-2.60401	0.009214	0.0428892	1.75	ENSFCAG00000034821.2
ENSFCAG00000034845.2	27.3302	2.2703	0.71075	3.19424	0.00140201	0.0165134	1.04354	ENSFCAG00000034845.2
ENSFCAG00000035010.2	39.7147	2.95692	0.715058	4.13522	3.5462e-05	0.001078	1.09088	ENSFCAG00000035010.2
ENSFCAG00000035055.2	5.71298	6.29471	1.82565	3.44792	0.000564918	0.0239596	0.247213	ENSFCAG00000035055.2
ENSFCAG00000035081.2	53.6557	1.97704	0.694753	2.84568	0.00443171	0.0332286	1.21306	ENSFCAG00000035081.2
ENSFCAG00000035096.2	463.136	1.35729	0.48997	2.77016	0.00560289	0.0303637	1.75	ENSFCAG00000035096.2
ENSFCAG00000035128.2	616.809	-1.07152	0.317952	-3.37006	0.000751512	0.0073563	1.75	ENSFCAG00000035128.2
ENSFCAG00000035191.2	1043.35	1.4981	0.264323	5.66767	1.44752e-08	1.62679e-06	1.75	ENSFCAG00000035191.2
ENSFCAG00000035215.2	379.171	-2.05882	0.297892	-6.9113	4.80247e-12	1.81722e-09	1.75	ENSFCAG00000035215.2
ENSFCAG00000035314.2	547.932	1.42463	0.297773	4.78426	1.71616e-06	6.97702e-05	1.83527	ENSFCAG00000035314.2
ENSFCAG00000035385.2	1692.71	-1.06392	0.347	-3.06605	0.00216906	0.0156194	1.75	ENSFCAG00000035385.2
ENSFCAG00000035386.2	116.148	1.55128	0.568311	2.72963	0.0063405	0.0473492	1.04354	ENSFCAG00000035386.2
ENSFCAG00000035405.2	75.1588	-2.96842	0.690186	-4.3009	1.70109e-05	0.000635057	1.08693	ENSFCAG00000035405.2
ENSFCAG00000035422.2	4703.79	-1.49061	0.307046	-4.85468	1.20579e-06	5.3876e-05	1.75	ENSFCAG00000035422.2
ENSFCAG00000035438.2	283.176	-2.17896	0.463888	-4.69716	2.6381e-06	0.000101087	1.75	ENSFCAG00000035438.2
ENSFCAG00000035442.2	2003.9	1.19218	0.321015	3.71379	0.000204177	0.00286145	1.75	ENSFCAG00000035442.2
ENSFCAG00000035558.2	26183.7	-1.93503	0.253327	-7.63846	2.19832e-14	2.00803e-11	1.75	ENSFCAG00000035558.2
ENSFCAG00000035589.2	75.176	-3.19457	0.87277	-3.66026	0.000251957	0.00466346	1.09137	ENSFCAG00000035589.2
ENSFCAG00000035638.2	297.125	-1.34546	0.30576	-4.40038	1.08062e-05	0.000316058	1.75	ENSFCAG00000035638.2
ENSFCAG00000035756.2	208.921	1.53587	0.541276	2.83751	0.0045467	0.0367374	1.08693	ENSFCAG00000035756.2
ENSFCAG00000035781.2	49.0579	6.60191	1.14339	5.77398	7.74195e-09	1.32586e-06	1.21306	ENSFCAG00000035781.2
ENSFCAG00000035867.2	67.2183	-1.71602	0.482368	-3.55748	0.000374424	0.00619845	1.08693	ENSFCAG00000035867.2
ENSFCAG00000035900.2	331.947	1.09853	0.396765	2.76873	0.00562757	0.0304613	1.75	ENSFCAG00000035900.2
ENSFCAG00000035904.2	18.7797	2.53793	0.805144	3.15215	0.00162076	0.0455164	0.280811	ENSFCAG00000035904.2
ENSFCAG00000035959.2	708.547	1.53863	0.520628	2.95534	0.00312325	0.0201361	1.75	ENSFCAG00000035959.2
ENSFCAG00000036046.2	5636	-1.14352	0.353023	-3.23922	0.00119855	0.0101915	1.75	ENSFCAG00000036046.2
ENSFCAG00000036073.2	705.862	-1.95499	0.408403	-4.78692	1.69359e-06	7.12046e-05	1.75	ENSFCAG00000036073.2
ENSFCAG00000036232.2	243.88	-2.58781	0.723099	-3.57877	0.000345211	0.00517247	1.29389	ENSFCAG00000036232.2
ENSFCAG00000036342.2	747.194	1.05295	0.368064	2.86078	0.00422603	0.0249008	1.75	ENSFCAG00000036342.2
ENSFCAG00000036358.2	625.524	1.34343	0.30076	4.46676	7.94121e-06	0.000246914	1.75	ENSFCAG00000036358.2
ENSFCAG00000036371.2	1052.28	-1.05347	0.37823	-2.78528	0.0053482	0.0294627	1.75	ENSFCAG00000036371.2
ENSFCAG00000036372.2	235.191	1.02045	0.362819	2.81256	0.00491485	0.0387345	1.08181	ENSFCAG00000036372.2
ENSFCAG00000036380.2	454588	1.04152	0.291164	3.57708	0.000347458	0.00418213	1.75	ENSFCAG00000036380.2
ENSFCAG00000036406.2	359.51	2.14221	0.529367	4.04674	5.19348e-05	0.00100456	1.75	ENSFCAG00000036406.2
ENSFCAG00000036483.2	4.69335	7.42376	2.17181	3.41823	0.000630299	0.0259208	0.247213	ENSFCAG00000036483.2
ENSFCAG00000036566.2	437.435	-1.12853	0.388408	-2.90552	0.00366639	0.0225354	1.75	ENSFCAG00000036566.2
ENSFCAG00000036733.2	291.207	-2.05235	0.358466	-5.72537	1.03206e-08	1.27518e-06	1.75	ENSFCAG00000036733.2
ENSFCAG00000036750.2	591.69	-1.01822	0.396974	-2.56496	0.0103189	0.0448496	1.83527	ENSFCAG00000036750.2
ENSFCAG00000036761.2	924.995	-1.40304	0.317241	-4.42262	9.75102e-06	0.000316873	1.56794	ENSFCAG00000036761.2
ENSFCAG00000036766.2	112.477	-3.42411	1.00432	-3.40937	0.00065113	0.00923469	1.09137	ENSFCAG00000036766.2
ENSFCAG00000036859.2	72.6847	1.57652	0.553786	2.8468	0.00441612	0.0451344	0.773911	ENSFCAG00000036859.2
ENSFCAG00000036866.2	60.3686	-2.03185	0.758424	-2.67905	0.00738313	0.0473807	1.21306	ENSFCAG00000036866.2
ENSFCAG00000037070.2	105.338	1.86039	0.547182	3.39994	0.000674002	0.00950095	1.08693	ENSFCAG00000037070.2
ENSFCAG00000037179.2	1643.05	-1.42469	0.306757	-4.64435	3.41154e-06	0.000120434	1.75	ENSFCAG00000037179.2
ENSFCAG00000037224.2	422.711	1.73821	0.502999	3.4557	0.000548859	0.00564303	1.83527	ENSFCAG00000037224.2
ENSFCAG00000037318.2	1981.7	-1.52724	0.344745	-4.43007	9.42019e-06	0.000266628	1.89055	ENSFCAG00000037318.2
ENSFCAG00000037343.2	21.4968	8.03418	1.77528	4.52558	6.02308e-06	0.000428923	0.642672	ENSFCAG00000037343.2
ENSFCAG00000037485.2	3661.02	-1.18445	0.321656	-3.68236	0.000231088	0.00315818	1.75	ENSFCAG00000037485.2
ENSFCAG00000037516.2	2440.68	1.41698	0.286822	4.94027	7.80162e-07	3.61336e-05	1.89055	ENSFCAG00000037516.2
ENSFCAG00000037525.2	290.531	1.35621	0.47508	2.85471	0.00430764	0.0252588	1.75	ENSFCAG00000037525.2
ENSFCAG00000037574.2	310.278	-1.71108	0.494293	-3.46166	0.000536848	0.0057172	1.75	ENSFCAG00000037574.2
ENSFCAG00000037658.2	320.528	-2.64397	0.634145	-4.16934	3.05481e-05	0.000667164	1.80679	ENSFCAG00000037658.2
ENSFCAG00000037679.2	1904.82	-1.54737	0.330189	-4.68631	2.78176e-06	9.89807e-05	1.89055	ENSFCAG00000037679.2
ENSFCAG00000037682.2	3683.27	-1.48127	0.354424	-4.17937	2.92319e-05	0.000480456	2.68034	ENSFCAG00000037682.2
ENSFCAG00000037739.2	729.844	-1.14923	0.359084	-3.20046	0.0013721	0.0113078	1.75	ENSFCAG00000037739.2
ENSFCAG00000037777.2	402.006	1.93813	0.522513	3.70925	0.000207873	0.00307024	1.63837	ENSFCAG00000037777.2
ENSFCAG00000037788.2	825.026	-1.39808	0.281899	-4.95951	7.06703e-07	3.55069e-05	1.75	ENSFCAG00000037788.2
ENSFCAG00000037792.2	2312.25	-1.01696	0.366261	-2.7766	0.00549311	0.0299746	1.75	ENSFCAG00000037792.2
ENSFCAG00000037824.2	116.115	-1.51138	0.550875	-2.74361	0.00607681	0.0458045	1.04354	ENSFCAG00000037824.2
ENSFCAG00000037839.2	146.966	2.98106	0.794832	3.75055	0.000176447	0.00322868	1.29389	ENSFCAG00000037839.2
ENSFCAG00000037847.2	1119.97	-1.62552	0.378182	-4.29825	1.72151e-05	0.000445406	1.75	ENSFCAG00000037847.2
ENSFCAG00000037866.2	316.205	1.125	0.339744	3.31131	0.000928591	0.00855235	1.75	ENSFCAG00000037866.2
ENSFCAG00000037998.2	42.179	2.13208	0.575709	3.70339	0.000212733	0.0041323	1.09088	ENSFCAG00000037998.2
ENSFCAG00000038099.2	2029.98	1.62042	0.323923	5.00249	5.65959e-07	3.00568e-05	1.75	ENSFCAG00000038099.2
ENSFCAG00000038216.2	93.5373	-1.36316	0.466131	-2.92441	0.00345106	0.0301489	1.09137	ENSFCAG00000038216.2
ENSFCAG00000038245.2	632.802	-2.14388	0.341356	-6.28049	3.37499e-10	7.43023e-08	1.75	ENSFCAG00000038245.2
ENSFCAG00000038261.2	3973.12	-1.52502	0.308596	-4.94181	7.73988e-07	3.79429e-05	1.75	ENSFCAG00000038261.2
ENSFCAG00000038264.2	797.048	-1.37546	0.446998	-3.07711	0.00209021	0.015181	1.75	ENSFCAG00000038264.2
ENSFCAG00000038354.2	160.849	1.77326	0.540613	3.28009	0.00103773	0.0133885	1.04354	ENSFCAG00000038354.2
ENSFCAG00000038453.2	2983.57	1.00627	0.231734	4.34233	1.4098e-05	0.000387969	1.75	ENSFCAG00000038453.2
ENSFCAG00000038499.2	149.045	-1.81122	0.627153	-2.888	0.00387699	0.0290189	1.29389	ENSFCAG00000038499.2
ENSFCAG00000038525.2	14070.1	-1.00051	0.187064	-5.34846	8.87057e-08	7.25743e-06	1.75	ENSFCAG00000038525.2
ENSFCAG00000038585.2	124.94	-6.89962	1.09298	-6.31266	2.74287e-10	9.21946e-08	1.08693	ENSFCAG00000038585.2
ENSFCAG00000038604.2	9821.5	1.24317	0.315544	3.93978	8.15565e-05	0.00142707	1.75	ENSFCAG00000038604.2
ENSFCAG00000038673.2	1092.5	1.24114	0.417611	2.972	0.00295871	0.020913	1.56794	ENSFCAG00000038673.2
ENSFCAG00000038748.2	71.7715	-1.81242	0.485063	-3.73646	0.000186625	0.00388278	1.04354	ENSFCAG00000038748.2
ENSFCAG00000038855.2	6424.97	1.20581	0.274263	4.39656	1.09981e-05	0.000317832	1.75	ENSFCAG00000038855.2
ENSFCAG00000038926.2	334.934	1.88244	0.509127	3.6974	0.000217822	0.00317254	1.63837	ENSFCAG00000038926.2
ENSFCAG00000038941.2	4865.06	1.14246	0.260875	4.37935	1.19033e-05	0.000242538	2.68034	ENSFCAG00000038941.2
ENSFCAG00000038954.2	155.645	1.62406	0.451453	3.5974	0.000321408	0.00490101	1.29389	ENSFCAG00000038954.2
ENSFCAG00000039021.2	118.387	-2.21764	0.485769	-4.56522	4.98975e-06	0.000213919	1.29389	ENSFCAG00000039021.2
ENSFCAG00000039047.2	2467.49	-1.66549	0.432718	-3.84889	0.000118654	0.00187808	1.75	ENSFCAG00000039047.2
ENSFCAG00000039093.2	2731.98	1.27247	0.282084	4.51096	6.45335e-06	0.000206722	1.75	ENSFCAG00000039093.2
ENSFCAG00000039115.2	234.092	1.40159	0.430099	3.25875	0.00111903	0.0136656	1.08693	ENSFCAG00000039115.2
ENSFCAG00000039128.2	1803.34	1.05094	0.404322	2.59928	0.009342	0.0409497	1.89055	ENSFCAG00000039128.2
ENSFCAG00000039147.2	84.7895	-1.97759	0.696073	-2.84107	0.00449623	0.0374027	1.04354	ENSFCAG00000039147.2
ENSFCAG00000039277.2	262.199	1.64792	0.5669	2.90689	0.00365042	0.0224944	1.75	ENSFCAG00000039277.2
ENSFCAG00000039362.2	491.54	-1.19548	0.310016	-3.8562	0.000115165	0.00184212	1.75	ENSFCAG00000039362.2
ENSFCAG00000039368.2	44.7357	-2.30963	0.546349	-4.2274	2.36407e-05	0.000803044	1.09088	ENSFCAG00000039368.2
ENSFCAG00000039405.2	56.1322	3.11641	0.831144	3.74955	0.000177155	0.00358894	1.09137	ENSFCAG00000039405.2
ENSFCAG00000039453.2	1749.65	1.42255	0.333121	4.27037	1.95153e-05	0.00048554	1.75	ENSFCAG00000039453.2
ENSFCAG00000039463.2	169.216	-1.97793	0.453873	-4.35789	1.31323e-05	0.000515126	1.08693	ENSFCAG00000039463.2
ENSFCAG00000039481.2	70.009	2.45518	0.569588	4.31044	1.62929e-05	0.000611878	1.09137	ENSFCAG00000039481.2
ENSFCAG00000039482.2	6822.52	2.15914	0.344862	6.26088	3.82804e-10	8.13194e-08	1.75	ENSFCAG00000039482.2
ENSFCAG00000039550.2	2095.56	-1.42226	0.489811	-2.90369	0.0036879	0.0226446	1.75	ENSFCAG00000039550.2
ENSFCAG00000039553.2	59.5895	2.67457	0.67796	3.94503	7.97912e-05	0.00199942	1.08693	ENSFCAG00000039553.2
ENSFCAG00000039580.2	10744.9	-1.18162	0.321017	-3.68086	0.000232445	0.00229419	2.68034	ENSFCAG00000039580.2
ENSFCAG00000039599.2	105.561	2.00957	0.707716	2.83952	0.00451819	0.032275	1.29389	ENSFCAG00000039599.2
ENSFCAG00000039601.2	711.322	-1.26639	0.376729	-3.36155	0.000775072	0.00750801	1.75	ENSFCAG00000039601.2
ENSFCAG00000039605.2	281.733	-1.65391	0.526912	-3.13887	0.00169598	0.0131641	1.75	ENSFCAG00000039605.2
ENSFCAG00000039688.2	40.8072	-2.24909	0.629128	-3.57493	0.000350324	0.00592915	1.08587	ENSFCAG00000039688.2
ENSFCAG00000039716.2	1294.66	1.25682	0.405319	3.10081	0.00192991	0.0143365	1.75	ENSFCAG00000039716.2
ENSFCAG00000039726.2	64.2932	-2.06112	0.644109	-3.19995	0.00137451	0.0201255	0.773911	ENSFCAG00000039726.2
ENSFCAG00000039731.2	2473.97	-1.4286	0.350386	-4.07721	4.55797e-05	0.000909235	1.75	ENSFCAG00000039731.2
ENSFCAG00000039737.2	222.483	2.37586	0.472526	5.028	4.95613e-07	3.43925e-05	1.29389	ENSFCAG00000039737.2
ENSFCAG00000039790.2	126.791	2.23639	0.50824	4.40026	1.0812e-05	0.000462207	1.04354	ENSFCAG00000039790.2
ENSFCAG00000039793.2	393.815	-2.21348	0.42014	-5.26844	1.3759e-07	9.7797e-06	1.80679	ENSFCAG00000039793.2
ENSFCAG00000039801.2	236.9	-1.6243	0.498045	-3.26136	0.00110877	0.0120614	1.29389	ENSFCAG00000039801.2
ENSFCAG00000039828.2	736.855	1.43772	0.320857	4.48085	7.43449e-06	0.000233215	1.75	ENSFCAG00000039828.2
ENSFCAG00000039896.2	25174.6	-1.10937	0.360742	-3.07526	0.00210322	0.0152497	1.75	ENSFCAG00000039896.2
ENSFCAG00000039904.2	3871.39	1.07132	0.262189	4.08605	4.38776e-05	0.000879627	1.75	ENSFCAG00000039904.2
ENSFCAG00000039909.2	661.946	1.25351	0.240923	5.20294	1.96165e-07	1.31231e-05	1.75	ENSFCAG00000039909.2
ENSFCAG00000039927.2	884.935	-1.0074	0.324307	-3.1063	0.00189442	0.0142035	1.75	ENSFCAG00000039927.2
ENSFCAG00000039929.2	373.985	-1.00432	0.316163	-3.1766	0.00149013	0.0120018	1.75	ENSFCAG00000039929.2
ENSFCAG00000039944.2	148.607	-1.73335	0.559614	-3.0974	0.00195225	0.0207722	1.04354	ENSFCAG00000039944.2
ENSFCAG00000040158.1	12.4394	3.85557	1.19139	3.23621	0.00121129	0.037418	0.280811	ENSFCAG00000040158.1
ENSFCAG00000040189.1	81.8149	2.01812	0.67649	2.98323	0.00285228	0.0263461	1.09137	ENSFCAG00000040189.1
ENSFCAG00000040215.1	119.845	2.52504	0.686786	3.6766	0.00023636	0.00459283	1.04354	ENSFCAG00000040215.1
ENSFCAG00000040222.1	569.473	-1.01563	0.359116	-2.82812	0.00468217	0.0259208	1.83527	ENSFCAG00000040222.1
ENSFCAG00000040239.1	351.294	-1.5687	0.389444	-4.02805	5.62415e-05	0.00107076	1.75	ENSFCAG00000040239.1
ENSFCAG00000040281.1	34.5228	2.95018	0.82795	3.56323	0.00036632	0.00609742	1.09088	ENSFCAG00000040281.1
ENSFCAG00000040309.1	4321.72	-1.00663	0.296377	-3.39646	0.000682629	0.00682549	1.75	ENSFCAG00000040309.1
ENSFCAG00000040328.1	583.483	-1.10399	0.362012	-3.0496	0.00229145	0.0162543	1.75	ENSFCAG00000040328.1
ENSFCAG00000040363.1	23.5722	4.61559	1.2734	3.62463	0.000289378	0.00799852	0.595673	ENSFCAG00000040363.1
ENSFCAG00000040405.1	2122.33	1.29695	0.336683	3.85215	0.000117087	0.00185814	1.75	ENSFCAG00000040405.1
ENSFCAG00000040409.1	231.821	-1.44791	0.47737	-3.03309	0.0024206	0.0235127	1.08693	ENSFCAG00000040409.1
ENSFCAG00000040419.1	37.7124	-2.13204	0.656843	-3.24588	0.00117087	0.0145238	1.04354	ENSFCAG00000040419.1
ENSFCAG00000040438.1	15.0854	3.72918	1.05908	3.52114	0.0004297	0.0188975	0.264304	ENSFCAG00000040438.1
ENSFCAG00000040461.1	292.568	1.08306	0.423323	2.55847	0.0105134	0.0458025	1.80679	ENSFCAG00000040461.1
ENSFCAG00000040466.1	298.606	-1.50385	0.575091	-2.61497	0.00892343	0.0417988	1.75	ENSFCAG00000040466.1
ENSFCAG00000040471.1	14.452	-5.98103	1.91498	-3.12329	0.00178844	0.036864	0.425329	ENSFCAG00000040471.1
ENSFCAG00000040488.1	23.2132	3.59517	0.862933	4.16623	3.09684e-05	0.00287031	0.264304	ENSFCAG00000040488.1
ENSFCAG00000040495.1	211.936	2.01327	0.529195	3.8044	0.000142148	0.00272276	1.29389	ENSFCAG00000040495.1
ENSFCAG00000040556.1	65.905	1.79176	0.574384	3.11945	0.00181188	0.0191922	1.09137	ENSFCAG00000040556.1
ENSFCAG00000040575.1	1140.49	1.45734	0.427936	3.40551	0.000660403	0.00663063	1.75	ENSFCAG00000040575.1
ENSFCAG00000040585.1	20.7601	-4.67494	1.11985	-4.17461	2.98502e-05	0.00192635	0.425329	ENSFCAG00000040585.1
ENSFCAG00000040592.1	95.2276	-2.33118	0.653318	-3.56821	0.000359429	0.00534638	1.29389	ENSFCAG00000040592.1
ENSFCAG00000040608.1	29.4839	1.90215	0.693634	2.7423	0.00610113	0.0448334	1.08693	ENSFCAG00000040608.1
ENSFCAG00000040617.1	527.115	1.1769	0.445127	2.64397	0.00819405	0.0395897	1.75	ENSFCAG00000040617.1
ENSFCAG00000040618.1	65.4827	1.61512	0.564333	2.86199	0.00420988	0.0439214	0.773911	ENSFCAG00000040618.1
ENSFCAG00000040622.1	218.839	2.39856	0.760263	3.15491	0.00160546	0.0175219	1.09137	ENSFCAG00000040622.1
ENSFCAG00000040623.1	46.606	2.18641	0.774821	2.82182	0.00477519	0.0378084	1.09088	ENSFCAG00000040623.1
ENSFCAG00000040624.1	49.2938	1.79479	0.575025	3.12124	0.00180088	0.0190909	1.09137	ENSFCAG00000040624.1
ENSFCAG00000040629.1	254.047	1.05887	0.353717	2.99354	0.00275758	0.0184376	1.75	ENSFCAG00000040629.1
ENSFCAG00000040635.1	21.9904	3.50852	0.891301	3.9364	8.27125e-05	0.00578646	0.264304	ENSFCAG00000040635.1
ENSFCAG00000040654.1	10.192	-4.81941	1.52109	-3.16839	0.00153285	0.0329255	0.426872	ENSFCAG00000040654.1
ENSFCAG00000040703.1	693.898	1.11066	0.323676	3.4314	0.000600471	0.00618795	1.75	ENSFCAG00000040703.1
ENSFCAG00000040750.1	221.995	1.25115	0.459558	2.72251	0.00647874	0.048062	1.04354	ENSFCAG00000040750.1
ENSFCAG00000040767.1	498.366	1.65784	0.339461	4.88374	1.04092e-06	4.77428e-05	1.75	ENSFCAG00000040767.1
ENSFCAG00000040783.1	92.857	-2.55157	0.84335	-3.02552	0.00248208	0.0211493	1.29389	ENSFCAG00000040783.1
ENSFCAG00000040795.1	935.641	1.06332	0.358366	2.96715	0.00300577	0.0196097	1.75	ENSFCAG00000040795.1
ENSFCAG00000040806.1	151.753	1.03966	0.378256	2.74857	0.00598563	0.0441552	1.09137	ENSFCAG00000040806.1
ENSFCAG00000040815.1	49.6279	2.23022	0.663677	3.3604	0.000778297	0.0134695	0.773911	ENSFCAG00000040815.1
ENSFCAG00000040831.1	340.016	1.79735	0.471935	3.80846	0.000139834	0.00213786	1.75	ENSFCAG00000040831.1
ENSFCAG00000040845.1	44.6109	-2.67334	0.984845	-2.71448	0.00663792	0.0475239	1.08693	ENSFCAG00000040845.1
ENSFCAG00000040861.1	4.66607	7.08479	1.95622	3.62167	0.000292703	0.0165106	0.218027	ENSFCAG00000040861.1
ENSFCAG00000040872.1	34.0601	-4.36474	0.918387	-4.75261	2.00803e-06	0.000115478	1.08693	ENSFCAG00000040872.1
ENSFCAG00000040970.1	83.1482	1.6837	0.559273	3.01051	0.00260806	0.0229512	1.21306	ENSFCAG00000040970.1
ENSFCAG00000040972.1	370.339	-1.69032	0.416936	-4.05416	5.03158e-05	0.000980137	1.75	ENSFCAG00000040972.1
ENSFCAG00000040973.1	203.302	1.82097	0.610251	2.98397	0.00284531	0.0262943	1.09137	ENSFCAG00000040973.1
ENSFCAG00000040974.1	1979.03	1.414	0.391499	3.61175	0.000304141	0.003805	1.75	ENSFCAG00000040974.1
ENSFCAG00000041000.1	5.73532	5.10412	1.60814	3.17392	0.00150397	0.032488	0.426872	ENSFCAG00000041000.1
ENSFCAG00000041038.1	58.7748	1.49285	0.507408	2.94212	0.00325976	0.0298702	1.04354	ENSFCAG00000041038.1
ENSFCAG00000041078.1	88.0648	2.99621	0.410328	7.302	2.83528e-13	2.54861e-10	0.942936	ENSFCAG00000041078.1
ENSFCAG00000041103.1	60.7531	1.95496	0.552072	3.54113	0.000398418	0.00648892	1.08693	ENSFCAG00000041103.1
ENSFCAG00000041108.1	26.2822	-3.23607	1.004	-3.22317	0.00126779	0.0149611	1.08693	ENSFCAG00000041108.1
ENSFCAG00000041120.1	144.361	1.98591	0.490244	4.05086	5.10289e-05	0.00142868	1.09137	ENSFCAG00000041120.1
ENSFCAG00000041194.1	51.5941	-3.63971	0.815712	-4.462	8.11969e-06	0.00037816	1.04354	ENSFCAG00000041194.1
ENSFCAG00000041207.1	47.8764	2.70014	0.655001	4.12234	3.75045e-05	0.00115675	1.04354	ENSFCAG00000041207.1
ENSFCAG00000041227.1	35.674	2.51787	0.911778	2.7615	0.0057537	0.0429367	1.09088	ENSFCAG00000041227.1
ENSFCAG00000041229.1	59.3578	1.96347	0.590197	3.32681	0.000878456	0.0115132	1.09137	ENSFCAG00000041229.1
ENSFCAG00000041231.1	13.0568	2.60247	0.77472	3.35924	0.000781561	0.0162684	0.595673	ENSFCAG00000041231.1
ENSFCAG00000041249.1	103.649	-1.52735	0.550991	-2.772	0.0055713	0.0374027	1.29389	ENSFCAG00000041249.1
ENSFCAG00000041265.1	30.7833	3.25073	1.00108	3.24723	0.00116535	0.0141072	1.08587	ENSFCAG00000041265.1
ENSFCAG00000041277.1	20219.4	-1.04624	0.325723	-3.21206	0.00131788	0.0109599	1.75	ENSFCAG00000041277.1
ENSFCAG00000041279.1	143.871	1.07446	0.386833	2.77758	0.00547648	0.0415351	1.08693	ENSFCAG00000041279.1
ENSFCAG00000041359.1	157.593	-1.24866	0.447561	-2.78992	0.00527211	0.0402212	1.09137	ENSFCAG00000041359.1
ENSFCAG00000041379.1	45.5023	-4.34887	1.22601	-3.54717	0.00038939	0.00638994	1.08693	ENSFCAG00000041379.1
ENSFCAG00000041403.1	6.96996	5.02505	1.39937	3.59094	0.000329484	0.0111956	0.425388	ENSFCAG00000041403.1
ENSFCAG00000041429.1	70.9277	1.81235	0.469698	3.85854	0.000114065	0.00336975	0.773911	ENSFCAG00000041429.1
ENSFCAG00000041432.1	171.787	1.52918	0.539778	2.83298	0.00461163	0.0370436	1.08693	ENSFCAG00000041432.1
ENSFCAG00000041433.1	43.5949	1.42179	0.514083	2.76569	0.00568029	0.0470094	0.943773	ENSFCAG00000041433.1
ENSFCAG00000041456.1	137.491	-1.66605	0.567902	-2.9337	0.00334952	0.0295334	1.09137	ENSFCAG00000041456.1
ENSFCAG00000041504.1	10.8982	-5.62889	1.59056	-3.53894	0.000401734	0.0100699	0.595673	ENSFCAG00000041504.1
ENSFCAG00000041521.1	113.669	1.8033	0.552293	3.26512	0.00109418	0.0138604	1.04354	ENSFCAG00000041521.1
ENSFCAG00000041522.1	98.1172	3.31344	0.611059	5.42245	5.87878e-08	6.73263e-06	1.29389	ENSFCAG00000041522.1
ENSFCAG00000041524.1	89.3666	2.12148	0.735485	2.88446	0.00392088	0.0329272	1.09137	ENSFCAG00000041524.1
ENSFCAG00000041533.1	1514.09	-1.5519	0.482237	-3.21813	0.0012903	0.0101687	1.89055	ENSFCAG00000041533.1
ENSFCAG00000041570.1	59.7611	2.55087	0.770726	3.30969	0.000933985	0.0120664	1.08693	ENSFCAG00000041570.1
ENSFCAG00000041590.1	188.558	2.39107	0.622576	3.84061	0.000122731	0.00280187	1.08181	ENSFCAG00000041590.1
ENSFCAG00000041612.1	1425.16	1.99295	0.541739	3.6788	0.000234337	0.0031876	1.75	ENSFCAG00000041612.1
ENSFCAG00000041617.1	92.541	-1.72112	0.538238	-3.19769	0.00138531	0.0175172	0.942936	ENSFCAG00000041617.1
ENSFCAG00000041643.1	22.2295	2.12105	0.669976	3.16585	0.00154628	0.0331623	0.425329	ENSFCAG00000041643.1
ENSFCAG00000041663.1	344.27	-1.12132	0.318567	-3.51989	0.000431724	0.00478048	1.80679	ENSFCAG00000041663.1
ENSFCAG00000041676.1	802.929	1.38221	0.379145	3.64559	0.000266779	0.00343285	1.75	ENSFCAG00000041676.1
ENSFCAG00000041737.1	565.436	1.29406	0.396881	3.26058	0.00111186	0.00966819	1.75	ENSFCAG00000041737.1
ENSFCAG00000041769.1	362.518	1.50567	0.318174	4.73223	2.22065e-06	9.35633e-05	1.63837	ENSFCAG00000041769.1
ENSFCAG00000041772.1	2060.76	1.27715	0.476625	2.67956	0.00737193	0.036901	1.75	ENSFCAG00000041772.1
ENSFCAG00000041810.1	351.534	1.54687	0.44452	3.47986	0.000501678	0.00545296	1.75	ENSFCAG00000041810.1
ENSFCAG00000041832.1	102.129	-1.6429	0.450369	-3.64789	0.000264399	0.00483992	1.08693	ENSFCAG00000041832.1
ENSFCAG00000041847.1	25.3709	3.20458	1.16658	2.74699	0.00601456	0.0443477	1.08693	ENSFCAG00000041847.1
ENSFCAG00000041864.1	224.293	1.78907	0.49263	3.63166	0.000281599	0.00521726	1.04354	ENSFCAG00000041864.1
ENSFCAG00000041878.1	103.714	-2.10602	0.548642	-3.8386	0.000123738	0.00280187	1.09137	ENSFCAG00000041878.1
ENSFCAG00000041880.1	2524.03	-1.3566	0.412383	-3.28965	0.00100313	0.00899736	1.75	ENSFCAG00000041880.1
ENSFCAG00000041889.1	878.741	1.05652	0.399232	2.64638	0.00813583	0.0393738	1.75	ENSFCAG00000041889.1
ENSFCAG00000041897.1	17.9525	3.77401	1.27611	2.95743	0.00310217	0.0425257	0.595673	ENSFCAG00000041897.1
ENSFCAG00000041927.1	442.308	1.7804	0.562045	3.16772	0.0015364	0.0122758	1.75	ENSFCAG00000041927.1
ENSFCAG00000041937.1	35.8341	2.26721	0.79642	2.84675	0.0044168	0.0359226	1.08693	ENSFCAG00000041937.1
ENSFCAG00000041943.1	525.063	1.37256	0.397284	3.45486	0.000550572	0.00580718	1.75	ENSFCAG00000041943.1
ENSFCAG00000041965.1	864.793	2.48139	0.350501	7.07955	1.44621e-12	6.25413e-10	1.75	ENSFCAG00000041965.1
ENSFCAG00000041970.1	110.597	2.15199	0.784985	2.74144	0.00611707	0.0397941	1.29389	ENSFCAG00000041970.1
ENSFCAG00000041983.1	14.037	3.15702	1.02425	3.08226	0.00205433	0.0320522	0.595673	ENSFCAG00000041983.1
ENSFCAG00000041985.1	34.3613	2.76612	0.606666	4.55953	5.12671e-06	0.00028705	0.943773	ENSFCAG00000041985.1
ENSFCAG00000041994.1	67.8949	-1.96304	0.654692	-2.99841	0.00271389	0.0262419	1.04354	ENSFCAG00000041994.1
ENSFCAG00000042011.1	372.587	1.00775	0.398607	2.52817	0.011466	0.0497623	1.75	ENSFCAG00000042011.1
ENSFCAG00000042017.1	111.687	2.55221	0.492318	5.18407	2.171e-07	2.30129e-05	0.942936	ENSFCAG00000042017.1
ENSFCAG00000042036.1	3212.26	1.10851	0.363431	3.05014	0.00228735	0.0162348	1.75	ENSFCAG00000042036.1
ENSFCAG00000042051.1	27.5227	2.5511	0.881504	2.89403	0.00380331	0.0356698	0.943773	ENSFCAG00000042051.1
ENSFCAG00000042082.1	537.388	2.03821	0.557339	3.65704	0.000255148	0.00335448	1.75	ENSFCAG00000042082.1
ENSFCAG00000042101.1	81.3937	2.36066	0.62274	3.79076	0.000150187	0.00411628	0.773911	ENSFCAG00000042101.1
ENSFCAG00000042132.1	292.408	-1.6129	0.482878	-3.34018	0.000837253	0.00832975	1.63837	ENSFCAG00000042132.1
ENSFCAG00000042137.1	89.0544	1.82041	0.626954	2.90357	0.00368933	0.0325465	1.04354	ENSFCAG00000042137.1
ENSFCAG00000042147.1	407.138	1.36752	0.410263	3.33329	0.000858262	0.00789464	1.80679	ENSFCAG00000042147.1
ENSFCAG00000042154.1	224.908	-3.01033	0.483638	-6.22435	4.83566e-10	1.55277e-07	1.08181	ENSFCAG00000042154.1
ENSFCAG00000042161.1	64.492	2.08084	0.521519	3.98996	6.60834e-05	0.00159463	1.21306	ENSFCAG00000042161.1
ENSFCAG00000042185.1	56.6231	2.61577	0.649118	4.02973	5.58409e-05	0.00141779	1.21306	ENSFCAG00000042185.1
ENSFCAG00000042234.1	35.6707	3.35346	1.20165	2.79071	0.00525928	0.0415351	1.04354	ENSFCAG00000042234.1
ENSFCAG00000042239.1	21.0209	3.06202	0.94	3.25747	0.00112409	0.0198944	0.642672	ENSFCAG00000042239.1
ENSFCAG00000042262.1	570.05	1.07018	0.304028	3.52	0.000431552	0.00488363	1.75	ENSFCAG00000042262.1
ENSFCAG00000042283.1	6.86431	6.37278	1.7504	3.64076	0.000271835	0.00971378	0.425388	ENSFCAG00000042283.1
ENSFCAG00000042306.1	48.9163	1.91477	0.655964	2.91902	0.00351132	0.0284049	1.21306	ENSFCAG00000042306.1
[truncated: 227 more rows]

## Sheet: PF-SF_DEGs
X	baseMean	log2FoldChange	lfcSE	stat	pvalue	padj	weight
ENSFCAG00000000095.5	36.6478	-2.19462	0.586181	-3.74393	0.000181162	0.0275012	1.30456
ENSFCAG00000000188.5	3260.85	-1.04162	0.259809	-4.00917	6.09335e-05	0.014505	1.29009
ENSFCAG00000000348.5	215.762	1.71881	0.414472	4.14698	3.36887e-05	0.00861285	1.58061
ENSFCAG00000000756.5	120.995	-2.26546	0.526403	-4.30366	1.67999e-05	0.00662411	1.2498
ENSFCAG00000001191.5	400.482	-2.07175	0.584266	-3.54589	0.000391283	0.0451455	1.21627
ENSFCAG00000001254.5	3416.94	-2.62574	0.477778	-5.49573	3.8909e-08	9.71877e-05	1.4139
ENSFCAG00000001655.5	14.4768	-7.5788	1.79655	-4.21853	2.45897e-05	0.0253368	0.195859
ENSFCAG00000001789.4	35.5335	-2.88593	0.649658	-4.44223	8.90313e-06	0.00489705	1.29009
ENSFCAG00000001842.5	25.4199	-2.60386	0.739273	-3.52218	0.000428009	0.0459487	1.29009
ENSFCAG00000001873.5	153.218	-1.50967	0.412459	-3.66018	0.00025204	0.0299775	1.58061
ENSFCAG00000001949.4	220.97	-1.96454	0.402825	-4.8769	1.07765e-06	0.000910886	1.56685
ENSFCAG00000002028.5	3735.07	-1.68865	0.482574	-3.49925	0.000466564	0.0495641	1.21627
ENSFCAG00000002036.4	2836.04	2.06728	0.561395	3.6824	0.000231051	0.0302422	1.38369
ENSFCAG00000002055.5	25.4867	-2.98839	0.773619	-3.86286	0.000112065	0.0181696	1.56685
ENSFCAG00000002283.5	94.9999	-3.33951	0.515165	-6.48241	9.0269e-11	1.48269e-06	1.29009
ENSFCAG00000002654.5	291.046	-2.37941	0.577035	-4.12352	3.73133e-05	0.00891897	1.58061
ENSFCAG00000002742.5	175.548	-1.33189	0.340294	-3.91395	9.07978e-05	0.0157429	1.56685
ENSFCAG00000002869.5	373.706	-2.22343	0.538513	-4.12884	3.64604e-05	0.00998118	1.29009
ENSFCAG00000002902.5	914.786	-1.30898	0.283708	-4.61384	3.95301e-06	0.00299433	1.21627
ENSFCAG00000003164.5	1152.61	-1.2464	0.281871	-4.42189	9.78411e-06	0.00489705	1.41123
ENSFCAG00000003196.5	1780.58	-1.88453	0.491127	-3.83716	0.000124467	0.0195209	1.41123
ENSFCAG00000003836.5	22.6935	4.13592	0.992949	4.16529	3.10961e-05	0.0132012	0.780496
ENSFCAG00000004201.5	152.034	-1.98587	0.519584	-3.82204	0.000132354	0.0192475	1.56685
ENSFCAG00000004297.5	582.901	-1.18042	0.332367	-3.55154	0.000382981	0.0439175	1.29009
ENSFCAG00000004554.5	107.124	2.35161	0.62424	3.76716	0.000165113	0.0227399	1.56685
ENSFCAG00000004571.5	92.8852	-2.22624	0.472887	-4.70777	2.50446e-06	0.002034	1.30456
ENSFCAG00000004615.5	1097.54	1.47612	0.339312	4.35034	1.35924e-05	0.00583125	1.41123
ENSFCAG00000004633.4	2323.72	-1.38635	0.237239	-5.84372	5.1049e-09	1.67699e-05	1.29009
ENSFCAG00000004833.5	363.524	-1.7883	0.493882	-3.6209	0.000293576	0.0376723	1.29009
ENSFCAG00000004861.5	10.6885	-7.06429	1.60824	-4.39255	1.12027e-05	0.006925	0.779079
ENSFCAG00000005084.5	215.83	-1.62212	0.414127	-3.91695	8.96771e-05	0.0180896	1.29009
ENSFCAG00000005163.3	502.027	-1.35468	0.375523	-3.60744	0.000309237	0.0365614	1.41123
ENSFCAG00000005476.5	194.905	-2.19015	0.584457	-3.74732	0.000178733	0.0239613	1.58061
ENSFCAG00000005949.5	275.091	1.64693	0.441993	3.72614	0.000194435	0.0299775	1.21627
ENSFCAG00000006091.5	76.4728	-1.48945	0.409816	-3.63444	0.00027859	0.0363168	1.29009
ENSFCAG00000006353.5	21.1548	6.34201	1.75853	3.60642	0.000310446	0.0394789	1.21627
ENSFCAG00000006400.5	560.654	-2.26866	0.559787	-4.05272	5.0625e-05	0.0132012	1.29009
ENSFCAG00000006735.5	34.865	-3.80421	0.866369	-4.39098	1.12843e-05	0.00492286	1.56685
ENSFCAG00000006772.4	4349.08	-1.3924	0.392561	-3.54696	0.000389705	0.0415003	1.41123
ENSFCAG00000006886.5	80.012	2.25941	0.570056	3.9635	7.38594e-05	0.0155806	1.30456
ENSFCAG00000007030.5	135.195	1.61813	0.454334	3.56153	0.000368695	0.0386529	1.56685
ENSFCAG00000007116.5	685.328	-1.49917	0.296902	-5.04938	4.43253e-07	0.000728054	1.29009
ENSFCAG00000007168.5	123.722	3.54112	0.901381	3.92855	8.54606e-05	0.0180896	1.2498
ENSFCAG00000007325.5	31.9554	2.543	0.726516	3.50026	0.000464796	0.049253	1.2498
ENSFCAG00000007346.4	12.5328	-8.12816	1.89756	-4.28348	1.83992e-05	0.00861285	0.873531
ENSFCAG00000008192.5	252.333	-1.63706	0.423353	-3.8669	0.000110227	0.0180896	1.58195
ENSFCAG00000008424.4	97.7065	-1.89548	0.524247	-3.61562	0.000299626	0.0389709	1.2498
ENSFCAG00000008685.5	42.2556	-2.48856	0.624452	-3.98518	6.74279e-05	0.0148005	1.30456
ENSFCAG00000008913.5	911.354	-1.38684	0.380737	-3.64253	0.000269971	0.0331527	1.41123
ENSFCAG00000009131.5	10541.3	-1.43391	0.36096	-3.9725	7.1122e-05	0.0148005	1.38369
ENSFCAG00000009701.5	11.3001	-7.16122	1.74606	-4.10137	4.10709e-05	0.0358343	0.195859
ENSFCAG00000009754.5	233.698	-1.86457	0.398005	-4.6848	2.80235e-06	0.00199468	1.56685
ENSFCAG00000009971.5	15.8377	-4.90349	1.03914	-4.71882	2.37216e-06	0.00626962	0.195859
ENSFCAG00000010092.4	72.3008	-2.23799	0.534171	-4.18964	2.79396e-05	0.00861285	1.2498
ENSFCAG00000010468.5	251.365	-1.7248	0.416768	-4.13851	3.49576e-05	0.00861285	1.58061
ENSFCAG00000010706.4	32.769	-3.51237	0.804357	-4.36668	1.26148e-05	0.00533132	1.56685
ENSFCAG00000010737.4	49.9832	-2.41667	0.568155	-4.25355	2.10412e-05	0.00771753	1.2498
ENSFCAG00000010913.5	202.544	-1.62792	0.425141	-3.82913	0.000128598	0.0192475	1.56685
ENSFCAG00000010962.5	55554	-2.12256	0.475192	-4.46674	7.94201e-06	0.00489705	1.29009
ENSFCAG00000011629.4	254.709	-1.91115	0.458039	-4.17247	3.0131e-05	0.00891897	1.21627
ENSFCAG00000011640.5	49.2969	2.96411	0.823988	3.59727	0.00032157	0.0389797	1.30456
ENSFCAG00000011790.5	42.0245	-4.57673	0.862593	-5.30578	1.12189e-07	0.000260328	1.30456
ENSFCAG00000011798.5	572.825	-1.82708	0.494431	-3.69532	0.000219612	0.0318841	1.21627
ENSFCAG00000011892.4	1174.82	-1.60857	0.373751	-4.30385	1.67855e-05	0.00626962	1.38369
ENSFCAG00000011920.5	126.165	-2.1988	0.588279	-3.73769	0.000185719	0.0279319	1.30456
ENSFCAG00000011996.5	48.7791	-2.55615	0.65722	-3.88934	0.000100519	0.0192475	1.21627
ENSFCAG00000012011.5	2317.51	-1.22767	0.337178	-3.64101	0.000271575	0.0331527	1.41123
ENSFCAG00000012089.5	1064.93	-2.02721	0.485919	-4.17192	3.02042e-05	0.00891897	1.21627
ENSFCAG00000012371.5	88.2086	-2.33236	0.523536	-4.45502	8.38862e-06	0.00489705	1.21627
ENSFCAG00000012722.5	188.165	-2.26772	0.59467	-3.81341	0.00013706	0.0227399	1.29009
ENSFCAG00000013191.5	232.133	-1.74765	0.494678	-3.53291	0.000411011	0.0446594	1.30456
ENSFCAG00000013372.4	807.802	-1.10593	0.297804	-3.71361	0.000204322	0.0284455	1.38369
ENSFCAG00000013641.5	299.708	-2.03682	0.521891	-3.90277	9.50976e-05	0.0183765	1.29009
ENSFCAG00000014227.5	7.52426	-7.98999	1.66696	-4.79315	1.64185e-06	0.00203949	0.779079
ENSFCAG00000014604.5	2392.07	-1.10647	0.317272	-3.48746	0.000487637	0.0494851	1.29009
ENSFCAG00000014703.5	3538.68	-1.70405	0.426884	-3.99184	6.55634e-05	0.0144773	1.41123
ENSFCAG00000014899.5	226.28	2.07171	0.567078	3.65332	0.000258876	0.0302422	1.56685
ENSFCAG00000015017.4	582.067	-2.30834	0.557896	-4.13758	3.50988e-05	0.00891897	1.4139
ENSFCAG00000015167.4	70.6674	-2.19465	0.573088	-3.82952	0.000128392	0.0214997	1.30456
ENSFCAG00000015505.5	529.022	1.73891	0.351466	4.94758	7.51402e-07	0.000881569	1.29009
ENSFCAG00000015567.4	502.421	-1.81478	0.453639	-4.0005	6.32093e-05	0.014623	1.29009
ENSFCAG00000015662.5	358.12	-2.10664	0.526528	-4.001	6.30745e-05	0.0132012	1.58195
ENSFCAG00000018517.4	299.077	-2.56619	0.582433	-4.40597	1.0531e-05	0.00489705	1.58061
ENSFCAG00000018743.4	1055.44	-1.65378	0.452465	-3.65504	0.000257137	0.0358389	1.21627
ENSFCAG00000018855.4	130.997	-2.32547	0.473313	-4.91318	8.96112e-07	0.000881569	1.56685
ENSFCAG00000019048.4	1804.57	-2.52745	0.538899	-4.69003	2.7317e-06	0.00203949	1.29009
ENSFCAG00000019067.4	311.867	1.18132	0.304152	3.88398	0.000102758	0.0191799	1.29009
ENSFCAG00000021921.3	250.115	2.35842	0.465621	5.06511	4.08174e-07	0.000728054	1.21627
ENSFCAG00000022183.3	765.918	-1.48157	0.380728	-3.89141	9.96631e-05	0.0181696	1.38369
ENSFCAG00000022670.3	9.17129	6.22758	1.51098	4.12155	3.76334e-05	0.0145961	0.780496
ENSFCAG00000023040.3	201.764	1.61268	0.431228	3.73973	0.00018422	0.0244509	1.58061
ENSFCAG00000023051.3	12.9125	5.42458	1.31053	4.13923	3.48476e-05	0.031682	0.195859
ENSFCAG00000023098.3	974.263	1.06834	0.306826	3.48191	0.000497847	0.048561	1.38369
ENSFCAG00000023127.3	26.1785	-4.44166	1.24481	-3.56815	0.000359516	0.0415003	1.30456
ENSFCAG00000024353.3	188.618	2.55429	0.522939	4.88449	1.03695e-06	0.000910886	1.58061
ENSFCAG00000025238.3	57.7896	-3.68026	0.914991	-4.02218	5.76618e-05	0.014191	1.30456
ENSFCAG00000025264.3	55.3484	-2.15491	0.606771	-3.55144	0.000383127	0.0389709	1.56685
ENSFCAG00000025619.3	92.2851	-2.52887	0.579962	-4.36041	1.2982e-05	0.00595194	1.21627
ENSFCAG00000025666.3	25.0176	-3.15831	0.834387	-3.78519	0.000153592	0.0244509	1.29009
ENSFCAG00000025772.3	805.25	-1.13493	0.227198	-4.99532	5.87384e-07	0.000852787	1.21627
ENSFCAG00000025901.3	337.275	1.43549	0.341366	4.20513	2.60934e-05	0.00771753	1.56685
ENSFCAG00000026148.3	470.065	2.47114	0.590037	4.18811	2.81287e-05	0.00861285	1.29009
ENSFCAG00000026247.3	81.2907	-3.92272	1.03719	-3.78206	0.000155534	0.0244509	1.30456
ENSFCAG00000026584.3	218.552	-1.78747	0.374757	-4.76969	1.84508e-06	0.00168366	1.29009
ENSFCAG00000026936.3	3414.13	-2.77528	0.473737	-5.85827	4.67713e-09	1.67699e-05	1.4139
ENSFCAG00000027170.3	3158.1	-1.6599	0.440737	-3.76619	0.000165756	0.0256847	1.29009
ENSFCAG00000028457.3	306.25	-1.78284	0.5117	-3.48415	0.000493712	0.0446594	1.58061
ENSFCAG00000028512.3	626.75	-1.4035	0.397404	-3.53166	0.000412961	0.0439175	1.38369
ENSFCAG00000028934.3	204.507	-1.97843	0.575071	-3.44033	0.000581015	0.049253	1.56685
ENSFCAG00000028992.3	1012.34	-1.23097	0.349407	-3.52301	0.000426676	0.0441342	1.41123
ENSFCAG00000029158.3	1135.34	2.01367	0.558232	3.60723	0.000309482	0.0394789	1.21627
ENSFCAG00000029416.3	1616.98	-5.21914	0.86398	-6.04081	1.53339e-09	7.67477e-06	1.41123
ENSFCAG00000030183.3	131.938	-2.1561	0.48972	-4.40272	1.06902e-05	0.00564378	1.21627
ENSFCAG00000030321.3	136.359	-1.52241	0.437343	-3.48104	0.000499478	0.0495641	1.30456
ENSFCAG00000030646.3	1053.28	1.81448	0.432838	4.19204	2.76452e-05	0.00828633	1.4139
ENSFCAG00000030795.3	6.33912	-7.13724	1.91543	-3.72617	0.000194408	0.0457371	0.59256
ENSFCAG00000030824.3	417.164	-1.29906	0.35375	-3.67226	0.000240417	0.0305926	1.41123
ENSFCAG00000030922.3	448.769	1.57157	0.42739	3.67714	0.000235865	0.0302422	1.4139
ENSFCAG00000033771.2	82.9428	-2.87256	0.665694	-4.31514	1.59505e-05	0.00595194	1.56685
ENSFCAG00000034238.2	265.23	-2.99419	0.803031	-3.72861	0.000192539	0.028491	1.29009
ENSFCAG00000034789.2	9.69787	4.94523	1.40939	3.50876	0.000450197	0.049253	1.21627
ENSFCAG00000036785.2	75.7344	2.95956	0.732144	4.04232	5.29241e-05	0.0138048	1.2498
ENSFCAG00000037343.2	21.4968	-7.0484	1.7664	-3.99026	6.60011e-05	0.0192475	0.779079
ENSFCAG00000037951.2	92.4244	-3.4669	0.883821	-3.92262	8.75903e-05	0.0155806	1.56685
ENSFCAG00000038167.2	4.87431	-7.26095	1.80232	-4.02867	5.60921e-05	0.0144773	1.21627
ENSFCAG00000038600.2	158.403	-1.89169	0.381523	-4.95825	7.11324e-07	0.000852787	1.56685
ENSFCAG00000038689.2	1653.94	-1.17275	0.333026	-3.52149	0.000429135	0.0441342	1.41123
ENSFCAG00000038738.2	209.005	-2.51911	0.648445	-3.88485	0.000102391	0.0192475	1.21627
ENSFCAG00000039481.2	70.009	-2.06382	0.554689	-3.72068	0.000198687	0.0302422	1.21627
ENSFCAG00000039482.2	6822.52	-1.44785	0.344528	-4.20242	2.64073e-05	0.00809212	1.41123
ENSFCAG00000040049.2	288.182	-2.238	0.499745	-4.47829	7.52436e-06	0.00489705	1.29009
ENSFCAG00000040814.1	274.265	2.43056	0.701106	3.46675	0.000526795	0.0459637	1.56685
ENSFCAG00000040897.1	103.002	-2.57581	0.728608	-3.53525	0.000407383	0.0459637	1.21627
ENSFCAG00000041007.1	1173	-1.49405	0.419401	-3.56234	0.000367563	0.0399932	1.41123
ENSFCAG00000041082.1	42.4674	-2.00047	0.564311	-3.54499	0.00039263	0.0393328	1.56685
ENSFCAG00000041731.1	394.714	-2.12726	0.498831	-4.26448	2.00369e-05	0.00645187	1.56685
ENSFCAG00000041844.1	103.311	-2.79457	0.656739	-4.25522	2.08839e-05	0.00771753	1.21627
ENSFCAG00000041985.1	34.3613	-2.10594	0.590186	-3.56827	0.00035935	0.0429061	1.2498
ENSFCAG00000042283.1	6.86431	-7.44422	1.68821	-4.40954	1.03591e-05	0.00771753	0.59256
ENSFCAG00000042836.1	40.2713	4.14474	0.952845	4.34986	1.36224e-05	0.00595194	1.30456
ENSFCAG00000043080.1	23.1839	-8.57089	1.6328	-5.2492	1.52763e-07	0.000972204	0.195859
ENSFCAG00000043129.1	502.511	-2.36526	0.385406	-6.13707	8.40578e-10	6.90336e-06	1.29009
ENSFCAG00000043323.1	36.4885	-2.86565	0.709641	-4.03817	5.38705e-05	0.0119433	1.56685
ENSFCAG00000043329.1	690.41	-1.85407	0.483274	-3.83649	0.000124806	0.0195209	1.41123
ENSFCAG00000043337.1	90.4041	-1.99813	0.576832	-3.46397	0.000532261	0.0461428	1.56685
ENSFCAG00000043505.1	33.7878	-3.81576	0.745196	-5.12047	3.04775e-07	0.000515222	1.56685
ENSFCAG00000043665.1	160.68	1.77936	0.476456	3.73458	0.000188029	0.0244509	1.56685
ENSFCAG00000043810.1	22.475	-3.21903	0.72577	-4.43534	9.19289e-06	0.00626962	0.780496
ENSFCAG00000044485.1	82.794	-1.83967	0.499464	-3.68328	0.000230252	0.0322632	1.2498
ENSFCAG00000045047.1	814.063	-1.7772	0.447257	-3.97356	7.08057e-05	0.0155067	1.29009
ENSFCAG00000045251.1	27.6524	-4.71973	1.18122	-3.99565	6.45158e-05	0.0147179	1.29009
ENSFCAG00000045357.1	275.99	-1.72108	0.387975	-4.43605	9.16238e-06	0.00489705	1.58195
ENSFCAG00000045551.1	53.3513	3.01963	0.776562	3.88846	0.000100882	0.0190462	1.29009
ENSFCAG00000046763.1	282.639	-2.26874	0.651764	-3.48092	0.000499688	0.0446594	1.58061
