# Supplementary material for: Signalling pathways and mechanistic cues highlighted by transcriptomic analysis of primordial, primary, and secondary ovarian follicles in domestic cat
Source: Sci Rep. 2021 Jan 29;11:2683. doi: 10.1038/s41598-021-82051-4 (PMC7846758; doi:10.1038/s41598-021-82051-4)
Supplement: Supplementary file 2 — Supplementary Data S2. [file 41598_2021_82051_MOESM2_ESM.xlsx]

## Sheet: PrF-PF
Annotation Cluster 1	Enrichment Score: 8.47		Count	P_Value	Fold Change	Benjamini	FDR		Input	list of DEGs from PrF-PF (2,226 DEGs) converted into ENTRZ IDs using biomaRt (both down- and up-regulated) (1,948 ENTREZs)
	GOTERM_CC_FAT	extracellular region part	427	1.3e-10	1.3	1.1e-07	2.1e-07		DAVID categories selected	GOTERM_FAT BP, GOTERM_FAT CC, GOTERM_FAT MF and KEGG pathways
	GOTERM_CC_FAT	extracellular region	441	3e-09	1.3	1.3e-06	4.7e-06		Current background	Felis catus
	GOTERM_CC_FAT	extracellular vesicle	332	4.3e-09	1.3	1.2e-06	6.7e-06		DAVID IDs identified from biomaRt ENTREZ input (1,948 ENTREZs)	1916
	GOTERM_CC_FAT	extracellular organelle	332	4.5e-09	1.3	9.7e-07	7e-06		Similarity Term Overlap	3
	GOTERM_CC_FAT	extracellular exosome	330	5.1e-09	1.3	8.7e-07	7.9e-06		Similarity Threshold	0.6
	GOTERM_CC_FAT	membrane-bounded vesicle	373	3.5e-08	1.3	4.3e-06	5.4e-05		Initial Group Membership	3
Annotation Cluster 2	Enrichment Score: 6.01								Final Group Membership	3
	KEGG_PATHWAY	ECM-receptor interaction	31	1.2e-09	3.4	3.3e-07	1.6e-06		Multiple Linkage Threshold	0.5
	KEGG_PATHWAY	Focal adhesion	49	4e-08	2.3	5.6e-06	5.3e-05		EASE	0.2
	KEGG_PATHWAY	PI3K-Akt signaling pathway	49	0.019	1.4	0.21	22
Annotation Cluster 3	Enrichment Score: 5.23
	GOTERM_CC_FAT	focal adhesion	64	1.2e-06	1.9	9.9e-05	0.0018
	GOTERM_CC_FAT	cell-substrate adherens junction	64	1.7e-06	1.8	0.00013	0.0026
	GOTERM_CC_FAT	anchoring junction	73	1.9e-06	1.7	0.00013	0.0029
	GOTERM_CC_FAT	cell-substrate junction	64	2.4e-06	1.8	0.00016	0.0037
	GOTERM_CC_FAT	adherens junction	68	1.4e-05	1.7	0.00088	0.022
	GOTERM_CC_FAT	cell junction	108	0.00034	1.4	0.017	0.53
Annotation Cluster 4	Enrichment Score: 5.01
	KEGG_PATHWAY	Dilated cardiomyopathy	25	1.4e-06	3	0.00013	0.0018
	KEGG_PATHWAY	Hypertrophic cardiomyopathy (HCM)	23	7.3e-06	2.9	0.0005	0.0096
	KEGG_PATHWAY	Arrhythmogenic right ventricular cardiomyopathy (ARVC)	19	9.6e-05	2.8	0.0053	0.13
Annotation Cluster 5	Enrichment Score: 4.83
	GOTERM_MF_FAT	endopeptidase inhibitor activity	31	2.8e-06	2.5	0.0039	0.0046
	GOTERM_MF_FAT	peptidase regulator activity	35	6.2e-06	2.3	0.0043	0.01
	GOTERM_MF_FAT	endopeptidase regulator activity	31	8.7e-06	2.4	0.003	0.014
	GOTERM_MF_FAT	peptidase inhibitor activity	31	1e-05	2.4	0.0028	0.017
	GOTERM_MF_FAT	serine-type endopeptidase inhibitor activity	19	1.9e-05	3.1	0.0044	0.032
	GOTERM_MF_FAT	enzyme inhibitor activity	45	0.00033	1.7	0.049	0.54
Annotation Cluster 6	Enrichment Score: 4.29
	GOTERM_BP_FAT	multicellular organismal macromolecule metabolic process	15	2.1e-05	3.6	0.013	0.042
	GOTERM_BP_FAT	collagen metabolic process	14	7.4e-05	3.5	0.028	0.15
	GOTERM_BP_FAT	multicellular organism metabolic process	16	8.2e-05	3.1	0.028	0.16
Annotation Cluster 7	Enrichment Score: 4.01
	GOTERM_BP_FAT	movement of cell or subcellular component	182	3.4e-07	1.4	0.0012	0.00067
	GOTERM_BP_FAT	regulation of cellular component movement	98	8.2e-07	1.6	0.002	0.0016
	GOTERM_BP_FAT	regulation of cell motility	89	6.3e-06	1.6	0.0089	0.012
	GOTERM_BP_FAT	regulation of cell migration	85	9.2e-06	1.6	0.0093	0.018
	GOTERM_BP_FAT	regulation of locomotion	91	1.2e-05	1.6	0.0097	0.024
	GOTERM_BP_FAT	localization of cell	138	4.2e-05	1.4	0.023	0.082
	GOTERM_BP_FAT	cell motility	138	4.2e-05	1.4	0.023	0.082
	GOTERM_BP_FAT	locomotion	151	8.9e-05	1.3	0.026	0.18
	GOTERM_BP_FAT	cell migration	122	0.00016	1.4	0.037	0.32
	GOTERM_BP_FAT	positive regulation of cellular component movement	47	0.0072	1.5	0.34	13
	GOTERM_BP_FAT	positive regulation of locomotion	46	0.011	1.4	0.41	19
	GOTERM_BP_FAT	positive regulation of cell motility	45	0.012	1.4	0.43	21
	GOTERM_BP_FAT	positive regulation of cell migration	44	0.014	1.4	0.47	24
Annotation Cluster 8	Enrichment Score: 3.68
	GOTERM_MF_FAT	sulfur compound binding	30	4e-05	2.2	0.0078	0.066
	GOTERM_MF_FAT	glycosaminoglycan binding	27	0.00036	2.1	0.049	0.59
	GOTERM_MF_FAT	heparin binding	21	0.00062	2.3	0.069	1
Annotation Cluster 9	Enrichment Score: 3.07
	GOTERM_BP_FAT	epithelium development	115	5.1e-05	1.4	0.022	0.1
	GOTERM_BP_FAT	tube morphogenesis	48	0.00085	1.6	0.12	1.7
	GOTERM_BP_FAT	tissue morphogenesis	69	0.0011	1.5	0.15	2.2
	GOTERM_BP_FAT	epithelial tube morphogenesis	43	0.0014	1.6	0.16	2.7
	GOTERM_BP_FAT	tube development	70	0.0014	1.4	0.16	2.8
	GOTERM_BP_FAT	morphogenesis of an epithelium	56	0.0042	1.4	0.27	8
Annotation Cluster 10	Enrichment Score: 2.94
	GOTERM_BP_FAT	enzyme linked receptor protein signaling pathway	89	0.00029	1.4	0.06	0.58
	GOTERM_BP_FAT	cellular response to growth factor stimulus	62	0.0005	1.5	0.087	0.97
	GOTERM_BP_FAT	response to growth factor	63	0.00056	1.5	0.091	1.1
	GOTERM_BP_FAT	regulation of cellular response to growth factor stimulus	33	0.0019	1.7	0.18	3.8
	GOTERM_BP_FAT	transmembrane receptor protein serine/threonine kinase signaling pathway	38	0.013	1.5	0.44	22
Annotation Cluster 11	Enrichment Score: 2.91
	GOTERM_BP_FAT	meiotic nuclear division	33	1e-05	2.3	0.0093	0.021
	GOTERM_BP_FAT	meiotic cell cycle	36	1.2e-05	2.2	0.0088	0.024
	GOTERM_BP_FAT	meiotic cell cycle process	34	1.2e-05	2.2	0.0081	0.025
	GOTERM_BP_FAT	nuclear division	59	8.5e-05	1.7	0.027	0.17
	GOTERM_BP_FAT	organelle fission	63	8.6e-05	1.6	0.026	0.17
	GOTERM_BP_FAT	meiosis I	20	0.00029	2.5	0.061	0.58
	GOTERM_BP_FAT	cell cycle process	110	0.0026	1.3	0.22	5
	GOTERM_BP_FAT	meiotic chromosome segregation	16	0.0027	2.3	0.22	5.2
	GOTERM_BP_FAT	cell cycle	126	0.0037	1.3	0.25	7.1
	GOTERM_BP_FAT	chromosome segregation	39	0.0052	1.6	0.3	9.8
	GOTERM_BP_FAT	mitotic cell cycle	74	0.007	1.3	0.34	13
	GOTERM_BP_FAT	mitotic cell cycle process	63	0.017	1.3	0.51	29
	GOTERM_BP_FAT	nuclear chromosome segregation	29	0.03	1.5	0.6	46
	GOTERM_BP_FAT	mitotic cell cycle phase transition	32	0.099	1.3	0.82	87
	GOTERM_BP_FAT	cell cycle phase transition	33	0.15	1.2	0.89	96
Annotation Cluster 12	Enrichment Score: 2.7
	GOTERM_BP_FAT	meiosis I	20	0.00029	2.5	0.061	0.58
	GOTERM_BP_FAT	reciprocal DNA recombination	10	0.0053	2.9	0.3	9.9
	GOTERM_BP_FAT	reciprocal meiotic recombination	10	0.0053	2.9	0.3	9.9
Annotation Cluster 13	Enrichment Score: 2.62
	GOTERM_BP_FAT	embryonic morphogenesis	75	0.00019	1.5	0.043	0.38
	GOTERM_BP_FAT	embryonic organ morphogenesis	39	0.0052	1.6	0.3	9.8
	GOTERM_BP_FAT	embryonic organ development	49	0.014	1.4	0.47	24
Annotation Cluster 14	Enrichment Score: 2.6
	GOTERM_BP_FAT	cellular response to amino acid stimulus	15	0.00014	3.1	0.037	0.28
	GOTERM_BP_FAT	response to amino acid	15	0.00082	2.7	0.12	1.6
	GOTERM_BP_FAT	cellular response to acid chemical	19	0.0075	1.9	0.34	14
	GOTERM_BP_FAT	response to acid chemical	21	0.045	1.6	0.66	60
Annotation Cluster 15	Enrichment Score: 2.59
	GOTERM_BP_FAT	cell morphogenesis	146	1.9e-06	1.5	0.0034	0.0038
	GOTERM_BP_FAT	cellular component morphogenesis	151	8e-06	1.4	0.0095	0.016
	GOTERM_BP_FAT	cell development	193	0.00015	1.3	0.037	0.29
	GOTERM_BP_FAT	cell projection morphogenesis	91	0.00028	1.4	0.06	0.55
	GOTERM_BP_FAT	cell morphogenesis involved in differentiation	87	0.00032	1.4	0.063	0.62
	GOTERM_BP_FAT	cell projection organization	130	0.00041	1.3	0.075	0.8
	GOTERM_BP_FAT	cell part morphogenesis	92	0.00051	1.4	0.087	1
	GOTERM_BP_FAT	nervous system development	183	0.0012	1.2	0.15	2.4
	GOTERM_BP_FAT	generation of neurons	127	0.0017	1.3	0.17	3.3
	GOTERM_BP_FAT	cell morphogenesis involved in neuron differentiation	56	0.0029	1.5	0.22	5.5
	GOTERM_BP_FAT	neurogenesis	134	0.0039	1.3	0.26	7.5
	GOTERM_BP_FAT	neuron development	92	0.006	1.3	0.32	11
	GOTERM_BP_FAT	neuron differentiation	110	0.013	1.2	0.46	23
	GOTERM_BP_FAT	axon guidance	26	0.022	1.6	0.55	35
	GOTERM_BP_FAT	neuron projection morphogenesis	54	0.022	1.3	0.55	35
	GOTERM_BP_FAT	neuron projection guidance	26	0.023	1.6	0.56	37
	GOTERM_BP_FAT	axonogenesis	42	0.033	1.4	0.61	48
	GOTERM_BP_FAT	neuron projection development	73	0.035	1.2	0.62	51
	GOTERM_BP_FAT	axon development	43	0.046	1.3	0.67	61
	GOTERM_BP_FAT	chemotaxis	49	0.084	1.2	0.79	82
	GOTERM_BP_FAT	taxis	49	0.088	1.2	0.8	84
Annotation Cluster 16	Enrichment Score: 2.56
	GOTERM_BP_FAT	negative regulation of cellular component movement	34	0.0016	1.7	0.16	3.1
	GOTERM_BP_FAT	negative regulation of locomotion	33	0.0031	1.7	0.23	6
	GOTERM_BP_FAT	negative regulation of cell migration	28	0.0033	1.8	0.24	6.3
	GOTERM_BP_FAT	negative regulation of cell motility	29	0.0033	1.8	0.24	6.4
Annotation Cluster 17	Enrichment Score: 2.56
	GOTERM_MF_FAT	extracellular matrix structural constituent	12	0.0022	2.8	0.2	3.6
	GOTERM_CC_FAT	collagen trimer	13	0.0026	2.6	0.11	4
	GOTERM_CC_FAT	complex of collagen trimers	7	0.0035	4.2	0.14	5.3
Annotation Cluster 18	Enrichment Score: 2.48
	GOTERM_BP_FAT	vasculature development	70	0.00086	1.5	0.12	1.7
	GOTERM_BP_FAT	cardiovascular system development	99	0.0012	1.4	0.15	2.3
	GOTERM_BP_FAT	circulatory system development	99	0.0012	1.4	0.15	2.3
	GOTERM_BP_FAT	blood vessel development	64	0.0026	1.4	0.22	4.9
	GOTERM_BP_FAT	angiogenesis	46	0.0038	1.5	0.25	7.3
	GOTERM_BP_FAT	blood vessel morphogenesis	53	0.0063	1.4	0.33	12
	GOTERM_BP_FAT	heart development	50	0.06	1.3	0.72	70
Annotation Cluster 19	Enrichment Score: 2.38
	GOTERM_BP_FAT	cilium organization	36	0.0014	1.7	0.16	2.7
	GOTERM_BP_FAT	cilium assembly	33	0.0016	1.8	0.17	3.1
	GOTERM_BP_FAT	cilium morphogenesis	36	0.0026	1.7	0.22	5
	GOTERM_BP_FAT	cellular component assembly involved in morphogenesis	40	0.0047	1.6	0.29	8.9
	GOTERM_BP_FAT	organelle assembly	73	0.0075	1.3	0.34	14
	GOTERM_BP_FAT	cell projection assembly	45	0.025	1.4	0.57	39
Annotation Cluster 20	Enrichment Score: 2.38
	GOTERM_BP_FAT	response to oxygen-containing compound	106	0.00082	1.4	0.12	1.6
	GOTERM_BP_FAT	cellular response to organonitrogen compound	42	0.0013	1.7	0.15	2.5
	GOTERM_BP_FAT	response to organonitrogen compound	55	0.0024	1.5	0.21	4.7
	GOTERM_BP_FAT	cellular response to oxygen-containing compound	71	0.0074	1.3	0.34	14
	GOTERM_BP_FAT	cellular response to nitrogen compound	45	0.0094	1.5	0.39	17
	GOTERM_BP_FAT	response to nitrogen compound	58	0.03	1.3	0.6	46
Annotation Cluster 21	Enrichment Score: 2.27
	GOTERM_BP_FAT	integrin-mediated signaling pathway	17	0.0014	2.4	0.16	2.7
	GOTERM_CC_FAT	integrin complex	10	0.0037	3	0.14	5.6
	GOTERM_CC_FAT	protein complex involved in cell adhesion	10	0.0037	3	0.14	5.6
	GOTERM_CC_FAT	plasma membrane receptor complex	23	0.042	1.5	0.56	48
Annotation Cluster 22	Enrichment Score: 2.24
	GOTERM_BP_FAT	cell adhesion	135	5.9e-05	1.4	0.023	0.12
	GOTERM_BP_FAT	biological adhesion	135	8.1e-05	1.4	0.028	0.16
	GOTERM_BP_FAT	cell-cell adhesion	87	0.0032	1.3	0.24	6.1
	GOTERM_BP_FAT	single organismal cell-cell adhesion	71	0.018	1.3	0.52	31
	GOTERM_BP_FAT	single organism cell adhesion	76	0.023	1.3	0.56	37
	GOTERM_BP_FAT	regulation of cell-cell adhesion	34	0.17	1.2	0.9	97
	GOTERM_BP_FAT	leukocyte cell-cell adhesion	43	0.2	1.2	0.93	99
Annotation Cluster 23	Enrichment Score: 2.24
	GOTERM_BP_FAT	positive regulation of signaling	144	0.0015	1.3	0.17	2.9
	GOTERM_BP_FAT	regulation of signaling	259	0.0015	1.2	0.17	3
	GOTERM_BP_FAT	positive regulation of cell communication	143	0.0016	1.3	0.17	3
	GOTERM_BP_FAT	regulation of cell communication	256	0.0018	1.2	0.17	3.5
	GOTERM_BP_FAT	positive regulation of response to stimulus	169	0.0026	1.2	0.22	5
	GOTERM_BP_FAT	positive regulation of signal transduction	132	0.0027	1.3	0.22	5.2
	GOTERM_BP_FAT	regulation of signal transduction	234	0.0029	1.2	0.22	5.5
	GOTERM_BP_FAT	positive regulation of intracellular signal transduction	86	0.02	1.3	0.54	32
	GOTERM_BP_FAT	intracellular signal transduction	214	0.096	1.1	0.81	86
	GOTERM_BP_FAT	regulation of intracellular signal transduction	134	0.18	1.1	0.91	98
Annotation Cluster 24	Enrichment Score: 2.2
	GOTERM_BP_FAT	cilium organization	36	0.0014	1.7	0.16	2.7
	GOTERM_CC_FAT	cilium	52	0.01	1.4	0.27	15
	GOTERM_CC_FAT	ciliary part	34	0.018	1.5	0.37	25
Annotation Cluster 25	Enrichment Score: 2.18
	GOTERM_BP_FAT	gland morphogenesis	21	0.0018	2.1	0.17	3.5
	GOTERM_BP_FAT	salivary gland morphogenesis	9	0.0074	3	0.35	14
	GOTERM_BP_FAT	exocrine system development	11	0.01	2.5	0.41	19
	GOTERM_BP_FAT	salivary gland development	9	0.014	2.7	0.47	25
Annotation Cluster 26	Enrichment Score: 2.17
	GOTERM_BP_FAT	response to endogenous stimulus	113	0.0016	1.3	0.16	3.2
	GOTERM_BP_FAT	cellular response to endogenous stimulus	96	0.0031	1.3	0.23	5.9
	GOTERM_BP_FAT	cellular response to chemical stimulus	192	0.0069	1.2	0.35	13
	GOTERM_BP_FAT	response to organic substance	190	0.015	1.2	0.47	25
	GOTERM_BP_FAT	cellular response to organic substance	151	0.027	1.2	0.58	42
Annotation Cluster 27	Enrichment Score: 2.04
	GOTERM_CC_FAT	lysosome	50	0.0043	1.5	0.15	6.4
	GOTERM_CC_FAT	lytic vacuole	50	0.0046	1.5	0.16	6.9
	GOTERM_CC_FAT	vacuole	95	0.038	1.2	0.53	45
Annotation Cluster 28	Enrichment Score: 2.04
	GOTERM_BP_FAT	negative regulation of DNA replication	10	0.00099	3.6	0.13	1.9
	GOTERM_BP_FAT	regulation of DNA replication	17	0.0075	2	0.34	14
	GOTERM_BP_FAT	negative regulation of DNA metabolic process	14	0.1	1.6	0.82	88
Annotation Cluster 29	Enrichment Score: 2.04
	GOTERM_MF_FAT	metal ion binding	293	0.0062	1.1	0.4	9.8
	GOTERM_MF_FAT	cation binding	294	0.0084	1.1	0.48	13
	GOTERM_MF_FAT	ion binding	303	0.015	1.1	0.59	22
Annotation Cluster 30	Enrichment Score: 2.03
	GOTERM_BP_FAT	reproductive process	117	0.00013	1.4	0.036	0.25
	GOTERM_BP_FAT	reproduction	117	0.00014	1.4	0.038	0.28
	GOTERM_BP_FAT	single organism reproductive process	107	0.00049	1.4	0.088	0.96
	GOTERM_BP_FAT	germ cell development	30	0.0037	1.7	0.25	7.1
	GOTERM_BP_FAT	sexual reproduction	64	0.0065	1.4	0.34	12
	GOTERM_BP_FAT	cellular process involved in reproduction in multicellular organism	32	0.0069	1.6	0.34	13
	GOTERM_BP_FAT	multi-organism reproductive process	71	0.0071	1.4	0.34	13
	GOTERM_BP_FAT	gamete generation	50	0.019	1.4	0.53	32
	GOTERM_BP_FAT	multicellular organismal reproductive process	56	0.041	1.3	0.64	56
	GOTERM_BP_FAT	developmental process involved in reproduction	61	0.042	1.3	0.65	57
	GOTERM_BP_FAT	spermatid development	17	0.046	1.7	0.67	61
	GOTERM_BP_FAT	multicellular organism reproduction	56	0.055	1.3	0.71	68
	GOTERM_BP_FAT	spermatid differentiation	17	0.059	1.6	0.72	70
	GOTERM_BP_FAT	spermatogenesis	36	0.083	1.3	0.79	82
	GOTERM_BP_FAT	male gamete generation	36	0.086	1.3	0.8	83
Annotation Cluster 31	Enrichment Score: 2.01
	GOTERM_CC_FAT	membrane microdomain	28	0.0068	1.7	0.21	10
	GOTERM_CC_FAT	membrane raft	28	0.0068	1.7	0.21	10
	GOTERM_CC_FAT	membrane region	31	0.02	1.5	0.38	27
Annotation Cluster 32	Enrichment Score: 2
	GOTERM_BP_FAT	axonemal dynein complex assembly	8	0.0044	3.6	0.27	8.3
	GOTERM_BP_FAT	axoneme assembly	11	0.0047	2.7	0.28	8.9
	GOTERM_BP_FAT	microtubule bundle formation	14	0.0074	2.2	0.34	14
	GOTERM_CC_FAT	axoneme	15	0.0077	2.1	0.22	11
	GOTERM_CC_FAT	ciliary plasm	15	0.0077	2.1	0.22	11
	GOTERM_BP_FAT	cilium movement	10	0.025	2.3	0.57	39
	GOTERM_BP_FAT	outer dynein arm assembly	5	0.048	3.5	0.67	62
Annotation Cluster 33	Enrichment Score: 1.99
	GOTERM_BP_FAT	embryo development	113	0.00015	1.4	0.037	0.3
	GOTERM_BP_FAT	chordate embryonic development	67	0.018	1.3	0.53	31
	GOTERM_BP_FAT	embryo development ending in birth or egg hatching	67	0.022	1.3	0.55	35
	GOTERM_BP_FAT	in utero embryonic development	36	0.18	1.2	0.92	98
Annotation Cluster 34	Enrichment Score: 1.95
	GOTERM_BP_FAT	regulation of multicellular organismal development	162	0.0016	1.2	0.17	3.1
	GOTERM_BP_FAT	positive regulation of developmental process	105	0.0065	1.3	0.34	12
	GOTERM_BP_FAT	positive regulation of multicellular organismal process	118	0.14	1.1	0.88	95
Annotation Cluster 35	Enrichment Score: 1.88
	GOTERM_BP_FAT	response to calcium ion	15	0.0022	2.4	0.2	4.3
	GOTERM_BP_FAT	response to inorganic substance	31	0.02	1.5	0.54	33
	GOTERM_BP_FAT	response to metal ion	20	0.05	1.6	0.68	64
Annotation Cluster 36	Enrichment Score: 1.86
	GOTERM_BP_FAT	neural tube closure	17	0.0057	2.1	0.31	11
	GOTERM_BP_FAT	tube closure	17	0.0065	2.1	0.33	12
	GOTERM_BP_FAT	neural tube formation	18	0.008	2	0.35	15
	GOTERM_BP_FAT	primary neural tube formation	17	0.0097	2	0.4	17
	GOTERM_BP_FAT	tube formation	21	0.016	1.7	0.5	28
	GOTERM_BP_FAT	morphogenesis of embryonic epithelium	22	0.018	1.7	0.52	30
	GOTERM_BP_FAT	epithelial tube formation	19	0.024	1.7	0.56	38
	GOTERM_BP_FAT	embryonic epithelial tube formation	19	0.024	1.7	0.56	38
	GOTERM_BP_FAT	neural tube development	22	0.035	1.6	0.62	51
Annotation Cluster 37	Enrichment Score: 1.84
	GOTERM_MF_FAT	adenosine deaminase activity	6	0.0039	5	0.3	6.3
	GOTERM_MF_FAT	deaminase activity	7	0.016	3.2	0.61	24
	GOTERM_MF_FAT	hydrolase activity, acting on carbon-nitrogen (but not peptide) bonds, in cyclic amidines	7	0.047	2.6	0.76	55
Annotation Cluster 38	Enrichment Score: 1.8
	GOTERM_BP_FAT	head development	67	0.0071	1.4	0.34	13
	GOTERM_BP_FAT	central nervous system development	77	0.014	1.3	0.47	24
	GOTERM_BP_FAT	brain development	58	0.041	1.3	0.64	56
Annotation Cluster 39	Enrichment Score: 1.78
	GOTERM_MF_FAT	aldehyde dehydrogenase (NAD) activity	7	0.005	4	0.35	7.9
	KEGG_PATHWAY	beta-Alanine metabolism	9	0.015	2.7	0.19	18
	KEGG_PATHWAY	Histidine metabolism	6	0.061	2.7	0.41	56
Annotation Cluster 40	Enrichment Score: 1.78
	GOTERM_BP_FAT	inner ear development	26	0.0078	1.7	0.35	14
	GOTERM_BP_FAT	mechanoreceptor differentiation	14	0.01	2.2	0.4	18
	GOTERM_BP_FAT	inner ear receptor cell differentiation	13	0.014	2.2	0.47	24
	GOTERM_BP_FAT	inner ear receptor stereocilium organization	8	0.03	2.6	0.6	45
	GOTERM_BP_FAT	inner ear receptor cell development	10	0.038	2.1	0.63	54
Annotation Cluster 41	Enrichment Score: 1.76
	GOTERM_BP_FAT	determination of pancreatic left/right asymmetry	4	0.012	7.2	0.43	21
	GOTERM_BP_FAT	determination of digestive tract left/right asymmetry	4	0.021	6	0.55	35
	GOTERM_BP_FAT	determination of liver left/right asymmetry	4	0.021	6	0.55	35
Annotation Cluster 42	Enrichment Score: 1.76
	GOTERM_BP_FAT	ear development	30	0.0034	1.7	0.24	6.5
	GOTERM_BP_FAT	inner ear development	26	0.0078	1.7	0.35	14
	GOTERM_BP_FAT	sensory organ morphogenesis	31	0.03	1.5	0.6	46
	GOTERM_BP_FAT	inner ear morphogenesis	15	0.043	1.7	0.65	58
	GOTERM_BP_FAT	ear morphogenesis	17	0.046	1.7	0.67	61
Annotation Cluster 43	Enrichment Score: 1.71
	GOTERM_BP_FAT	meiotic chromosome segregation	16	0.0027	2.3	0.22	5.2
	GOTERM_BP_FAT	chromosome organization involved in meiotic cell cycle	12	0.014	2.2	0.47	25
	GOTERM_BP_FAT	synapsis	8	0.058	2.2	0.72	69
	GOTERM_BP_FAT	homologous chromosome segregation	9	0.062	2.1	0.73	72
Annotation Cluster 44	Enrichment Score: 1.7
	GOTERM_BP_FAT	regulation of peptidyl-tyrosine phosphorylation	28	0.0033	1.8	0.24	6.3
	GOTERM_BP_FAT	peptidyl-tyrosine modification	28	0.024	1.5	0.56	38
	GOTERM_BP_FAT	positive regulation of peptidyl-tyrosine phosphorylation	19	0.035	1.7	0.62	50
	GOTERM_BP_FAT	peptidyl-tyrosine phosphorylation	26	0.056	1.4	0.71	68
Annotation Cluster 45	Enrichment Score: 1.68
	GOTERM_BP_FAT	positive regulation of programmed cell death	49	0.016	1.4	0.49	28
	GOTERM_BP_FAT	positive regulation of apoptotic process	48	0.021	1.4	0.55	34
	GOTERM_BP_FAT	positive regulation of cell death	49	0.027	1.3	0.58	42
Annotation Cluster 46	Enrichment Score: 1.68
	GOTERM_MF_FAT	aldehyde dehydrogenase (NAD) activity	7	0.005	4	0.35	7.9
	GOTERM_MF_FAT	oxidoreductase activity, acting on the aldehyde or oxo group of donors	9	0.042	2.2	0.78	50
	GOTERM_MF_FAT	oxidoreductase activity, acting on the aldehyde or oxo group of donors, NAD or NADP as acceptor	8	0.045	2.4	0.77	53
Annotation Cluster 47	Enrichment Score: 1.66
	GOTERM_BP_FAT	microtubule cytoskeleton organization	53	0.0079	1.4	0.35	15
	GOTERM_BP_FAT	microtubule-based process	68	0.027	1.3	0.58	41
	GOTERM_BP_FAT	cytoskeleton organization	107	0.05	1.2	0.68	64
Annotation Cluster 48	Enrichment Score: 1.6
	GOTERM_BP_FAT	response to wounding	47	0.0035	1.5	0.24	6.6
	GOTERM_BP_FAT	regulation of body fluid levels	35	0.012	1.5	0.43	21
	GOTERM_BP_FAT	wound healing	38	0.013	1.5	0.44	22
	GOTERM_BP_FAT	hemostasis	24	0.015	1.7	0.47	26
	GOTERM_BP_FAT	coagulation	24	0.018	1.6	0.52	30
	GOTERM_BP_FAT	regulation of response to wounding	19	0.02	1.8	0.54	33
	GOTERM_BP_FAT	regulation of coagulation	13	0.048	1.8	0.67	62
	GOTERM_BP_FAT	blood coagulation	20	0.062	1.5	0.73	72
	GOTERM_BP_FAT	regulation of blood coagulation	12	0.065	1.8	0.74	73
	GOTERM_BP_FAT	regulation of hemostasis	12	0.065	1.8	0.74	73
	GOTERM_BP_FAT	regulation of wound healing	15	0.073	1.6	0.76	78
Annotation Cluster 49	Enrichment Score: 1.6
	GOTERM_BP_FAT	epithelial tube morphogenesis	43	0.0014	1.6	0.16	2.7
	GOTERM_BP_FAT	branching morphogenesis of an epithelial tube	19	0.096	1.5	0.81	87
	GOTERM_BP_FAT	morphogenesis of a branching epithelium	22	0.12	1.4	0.86	93
Annotation Cluster 50	Enrichment Score: 1.58
	GOTERM_BP_FAT	epithelial cell proliferation	39	0.011	1.5	0.42	20
	GOTERM_BP_FAT	regulation of epithelial cell proliferation	32	0.023	1.5	0.56	36
	GOTERM_BP_FAT	positive regulation of epithelial cell proliferation	17	0.069	1.6	0.75	76
Annotation Cluster 51	Enrichment Score: 1.57
	GOTERM_BP_FAT	single-organism behavior	43	0.0077	1.5	0.34	14
	GOTERM_BP_FAT	cognition	26	0.029	1.5	0.59	44
	GOTERM_BP_FAT	learning or memory	21	0.088	1.4	0.8	84
Annotation Cluster 52	Enrichment Score: 1.5
	GOTERM_BP_FAT	formation of primary germ layer	20	0.0098	1.9	0.4	18
	GOTERM_BP_FAT	endodermal cell differentiation	10	0.021	2.4	0.55	34
	GOTERM_BP_FAT	endoderm formation	10	0.044	2.1	0.65	59
	GOTERM_BP_FAT	endoderm development	11	0.11	1.7	0.85	91
Annotation Cluster 53	Enrichment Score: 1.46
	GOTERM_BP_FAT	formation of primary germ layer	20	0.0098	1.9	0.4	18
	GOTERM_BP_FAT	gastrulation	25	0.01	1.7	0.41	19
	GOTERM_BP_FAT	mesodermal cell differentiation	7	0.029	2.9	0.59	44
	GOTERM_BP_FAT	mesoderm formation	11	0.08	1.8	0.78	81
	GOTERM_BP_FAT	mesoderm morphogenesis	11	0.088	1.8	0.8	84
	GOTERM_BP_FAT	mesoderm development	14	0.089	1.6	0.8	84
Annotation Cluster 54	Enrichment Score: 1.45
	GOTERM_BP_FAT	sensory organ development	60	0.0046	1.4	0.28	8.7
	GOTERM_BP_FAT	eye development	35	0.083	1.3	0.79	82
	GOTERM_BP_FAT	camera-type eye development	30	0.12	1.3	0.85	92
Annotation Cluster 55	Enrichment Score: 1.43
	GOTERM_BP_FAT	inositol lipid-mediated signaling	19	0.015	1.8	0.47	25
	GOTERM_BP_FAT	phosphatidylinositol-mediated signaling	18	0.022	1.8	0.55	35
	GOTERM_BP_FAT	phosphatidylinositol 3-kinase signaling	12	0.16	1.5	0.9	97
Annotation Cluster 56	Enrichment Score: 1.42
	GOTERM_BP_FAT	regulation of cell development	83	0.0039	1.3	0.26	7.5
	GOTERM_BP_FAT	positive regulation of cell development	48	0.0044	1.5	0.28	8.4
	GOTERM_BP_FAT	regulation of neurogenesis	61	0.036	1.3	0.62	51
	GOTERM_BP_FAT	positive regulation of cell projection organization	29	0.037	1.5	0.63	52
	GOTERM_BP_FAT	positive regulation of neuron differentiation	28	0.038	1.5	0.63	54
	GOTERM_BP_FAT	regulation of nervous system development	69	0.042	1.2	0.65	57
	GOTERM_BP_FAT	positive regulation of neurogenesis	33	0.059	1.4	0.72	70
	GOTERM_BP_FAT	positive regulation of neuron projection development	21	0.06	1.5	0.72	71
	GOTERM_BP_FAT	positive regulation of cell differentiation	72	0.07	1.2	0.75	76
	GOTERM_BP_FAT	regulation of neuron projection development	37	0.094	1.3	0.81	86
	GOTERM_BP_FAT	regulation of neuron differentiation	49	0.094	1.2	0.81	86
	GOTERM_BP_FAT	regulation of cell projection organization	48	0.11	1.2	0.84	90
Annotation Cluster 57	Enrichment Score: 1.42
	GOTERM_CC_FAT	complex of collagen trimers	7	0.0035	4.2	0.14	5.3
	GOTERM_CC_FAT	fibrillar collagen trimer	4	0.059	4.2	0.64	61
	GOTERM_CC_FAT	banded collagen fibril	4	0.059	4.2	0.64	61
	GOTERM_BP_FAT	collagen fibril organization	6	0.17	2	0.91	98
Annotation Cluster 58	Enrichment Score: 1.41
	GOTERM_BP_FAT	positive regulation of oocyte development	4	0.005	9	0.3	9.5
	GOTERM_BP_FAT	oogenesis	13	0.01	2.2	0.4	19
	GOTERM_BP_FAT	female gamete generation	14	0.028	1.9	0.59	43
	GOTERM_BP_FAT	oocyte differentiation	9	0.041	2.2	0.64	56
	GOTERM_BP_FAT	oocyte development	8	0.058	2.2	0.72	69
	GOTERM_BP_FAT	regulation of oocyte development	4	0.069	4	0.75	76
	GOTERM_BP_FAT	oocyte maturation	5	0.13	2.5	0.87	94
	GOTERM_BP_FAT	positive regulation of reproductive process	7	0.15	1.9	0.89	96
Annotation Cluster 59	Enrichment Score: 1.4
	GOTERM_BP_FAT	apoptotic process	129	0.021	1.2	0.55	35
	GOTERM_BP_FAT	regulation of programmed cell death	116	0.034	1.2	0.62	50
	GOTERM_BP_FAT	programmed cell death	136	0.037	1.2	0.63	52
	GOTERM_BP_FAT	regulation of apoptotic process	114	0.041	1.2	0.64	56
	GOTERM_BP_FAT	regulation of cell death	120	0.057	1.2	0.71	69
	GOTERM_BP_FAT	cell death	141	0.064	1.1	0.74	73
Annotation Cluster 60	Enrichment Score: 1.4
	GOTERM_BP_FAT	developmental growth involved in morphogenesis	28	0.0085	1.7	0.36	16
	GOTERM_BP_FAT	axon extension	15	0.043	1.7	0.65	58
	GOTERM_BP_FAT	developmental cell growth	21	0.045	1.6	0.66	60
	GOTERM_BP_FAT	neuron projection extension	18	0.053	1.6	0.7	66
	GOTERM_BP_FAT	cell growth	37	0.12	1.3	0.85	92
Annotation Cluster 61	Enrichment Score: 1.39
	GOTERM_BP_FAT	heart contraction	20	0.034	1.6	0.62	49
	GOTERM_BP_FAT	regulation of heart contraction	18	0.038	1.7	0.63	54
	GOTERM_BP_FAT	blood circulation	38	0.039	1.4	0.63	54
	GOTERM_BP_FAT	heart process	20	0.043	1.6	0.65	58
	GOTERM_BP_FAT	circulatory system process	38	0.05	1.3	0.68	63
Annotation Cluster 62	Enrichment Score: 1.35
	GOTERM_BP_FAT	heart looping	10	0.015	2.5	0.47	26
	GOTERM_BP_FAT	embryonic heart tube development	12	0.017	2.2	0.5	29
	GOTERM_BP_FAT	determination of heart left/right asymmetry	10	0.029	2.2	0.59	44
	GOTERM_BP_FAT	embryonic heart tube morphogenesis	10	0.033	2.2	0.61	49
	GOTERM_BP_FAT	determination of left/right symmetry	14	0.089	1.6	0.8	84
	GOTERM_BP_FAT	specification of symmetry	15	0.1	1.5	0.82	87
	GOTERM_BP_FAT	determination of bilateral symmetry	14	0.16	1.5	0.89	96
Annotation Cluster 63	Enrichment Score: 1.35
	GOTERM_BP_FAT	negative regulation of embryonic development	7	0.014	3.3	0.47	25
	GOTERM_BP_FAT	negative regulation of prostatic bud formation	3	0.064	6.7	0.74	73
	GOTERM_BP_FAT	regulation of prostatic bud formation	3	0.098	5.4	0.82	87
Annotation Cluster 64	Enrichment Score: 1.34
	GOTERM_BP_FAT	mesenchymal cell differentiation	24	0.023	1.6	0.56	36
	GOTERM_BP_FAT	mesenchyme development	29	0.023	1.5	0.56	37
	GOTERM_BP_FAT	mesenchymal cell development	20	0.087	1.5	0.8	83
	GOTERM_BP_FAT	epithelial to mesenchymal transition	13	0.099	1.6	0.82	87
Annotation Cluster 65	Enrichment Score: 1.33
	GOTERM_CC_FAT	microtubule cytoskeleton	108	0.033	1.2	0.5	40
	GOTERM_CC_FAT	microtubule organizing center	68	0.047	1.2	0.59	53
	GOTERM_CC_FAT	centrosome	59	0.065	1.2	0.65	65
Annotation Cluster 66	Enrichment Score: 1.33
	GOTERM_BP_FAT	complement activation	6	0.02	3.6	0.54	32
	GOTERM_BP_FAT	protein activation cascade	7	0.052	2.5	0.69	65
	GOTERM_BP_FAT	complement activation, lectin pathway	3	0.098	5.4	0.82	87
Annotation Cluster 67	Enrichment Score: 1.33
	GOTERM_BP_FAT	regulation of pinocytosis	4	0.034	5.1	0.62	50
	GOTERM_BP_FAT	pinocytosis	5	0.048	3.5	0.67	62
	GOTERM_BP_FAT	positive regulation of pinocytosis	3	0.064	6.7	0.74	73
Annotation Cluster 68	Enrichment Score: 1.3
	GOTERM_CC_FAT	germ plasm	5	0.023	4.2	0.4	30
	GOTERM_CC_FAT	P granule	5	0.023	4.2	0.4	30
	GOTERM_CC_FAT	pole plasm	5	0.023	4.2	0.4	30
	GOTERM_BP_FAT	DNA methylation involved in gamete generation	5	0.048	3.5	0.67	62
	GOTERM_CC_FAT	chromatoid body	4	0.1	3.4	0.77	82
	GOTERM_CC_FAT	pi-body	3	0.11	5.1	0.77	83
	GOTERM_BP_FAT	piRNA metabolic process	4	0.11	3.3	0.85	91
Annotation Cluster 69	Enrichment Score: 1.28
	GOTERM_MF_FAT	peptidase activity	66	0.03	1.3	0.76	39
	GOTERM_MF_FAT	peptidase activity, acting on L-amino acid peptides	64	0.038	1.3	0.78	47
	GOTERM_MF_FAT	endopeptidase activity	43	0.13	1.2	0.92	90
Annotation Cluster 70	Enrichment Score: 1.28
	GOTERM_MF_FAT	potassium channel regulator activity	8	0.009	3.2	0.48	14
	GOTERM_BP_FAT	negative regulation of ion transport	11	0.031	2.1	0.61	47
	GOTERM_BP_FAT	regulation of potassium ion transmembrane transport	9	0.047	2.2	0.67	62
	GOTERM_BP_FAT	negative regulation of potassium ion transmembrane transport	5	0.061	3.2	0.73	71
	GOTERM_BP_FAT	negative regulation of potassium ion transport	5	0.094	2.8	0.81	86
	GOTERM_BP_FAT	regulation of potassium ion transport	9	0.099	1.9	0.82	87
	GOTERM_BP_FAT	negative regulation of ion transmembrane transport	7	0.15	1.9	0.89	96
Annotation Cluster 71	Enrichment Score: 1.26
	GOTERM_BP_FAT	positive regulation of protein serine/threonine kinase activity	29	0.02	1.5	0.54	33
	GOTERM_BP_FAT	positive regulation of MAP kinase activity	21	0.024	1.7	0.56	38
	GOTERM_BP_FAT	regulation of phosphate metabolic process	143	0.025	1.2	0.57	39
	GOTERM_BP_FAT	regulation of phosphorus metabolic process	143	0.026	1.2	0.58	40
	GOTERM_BP_FAT	positive regulation of kinase activity	43	0.03	1.4	0.6	45
	GOTERM_BP_FAT	phosphorus metabolic process	225	0.03	1.1	0.6	45
	GOTERM_BP_FAT	phosphate-containing compound metabolic process	224	0.031	1.1	0.6	47
	GOTERM_BP_FAT	positive regulation of transferase activity	50	0.033	1.3	0.61	48
	GOTERM_BP_FAT	positive regulation of phosphorylation	84	0.038	1.2	0.63	54
	GOTERM_BP_FAT	positive regulation of protein kinase activity	39	0.039	1.4	0.63	54
	GOTERM_BP_FAT	regulation of phosphorylation	124	0.039	1.2	0.63	55
	GOTERM_BP_FAT	regulation of protein phosphorylation	116	0.042	1.2	0.65	57
	GOTERM_BP_FAT	regulation of MAP kinase activity	28	0.049	1.4	0.68	63
	GOTERM_BP_FAT	positive regulation of protein phosphorylation	80	0.049	1.2	0.68	63
	GOTERM_BP_FAT	regulation of protein serine/threonine kinase activity	40	0.066	1.3	0.74	74
	GOTERM_BP_FAT	regulation of protein modification process	141	0.074	1.1	0.76	78
	GOTERM_BP_FAT	positive regulation of phosphorus metabolic process	89	0.084	1.2	0.79	82
	GOTERM_BP_FAT	positive regulation of phosphate metabolic process	89	0.084	1.2	0.79	82
	GOTERM_BP_FAT	phosphorylation	153	0.12	1.1	0.85	91
	GOTERM_BP_FAT	positive regulation of protein modification process	93	0.12	1.1	0.85	92
	GOTERM_BP_FAT	positive regulation of catalytic activity	77	0.15	1.1	0.89	96
	GOTERM_BP_FAT	protein phosphorylation	135	0.16	1.1	0.89	96
	GOTERM_BP_FAT	regulation of kinase activity	60	0.17	1.2	0.9	97
	GOTERM_BP_FAT	regulation of protein kinase activity	55	0.17	1.2	0.91	97
Annotation Cluster 72	Enrichment Score: 1.25
	GOTERM_BP_FAT	ureteric bud development	15	0.026	1.9	0.58	40
	GOTERM_BP_FAT	mesonephric tubule development	15	0.029	1.8	0.59	44
	GOTERM_BP_FAT	mesonephric epithelium development	15	0.029	1.8	0.59	44
	GOTERM_BP_FAT	renal system development	32	0.029	1.5	0.59	44
	GOTERM_BP_FAT	kidney epithelium development	19	0.032	1.7	0.61	47
	GOTERM_BP_FAT	mesonephros development	15	0.043	1.7	0.65	58
	GOTERM_BP_FAT	kidney development	29	0.044	1.4	0.66	59
	GOTERM_BP_FAT	metanephros development	13	0.048	1.8	0.67	62
	GOTERM_BP_FAT	urogenital system development	33	0.086	1.3	0.8	83
	GOTERM_BP_FAT	nephron development	16	0.1	1.5	0.82	88
	GOTERM_BP_FAT	renal tubule development	12	0.14	1.6	0.88	95
	GOTERM_BP_FAT	renal tubule morphogenesis	10	0.14	1.7	0.88	95
	GOTERM_BP_FAT	mesonephric tubule morphogenesis	9	0.16	1.7	0.9	97
Annotation Cluster 73	Enrichment Score: 1.25
	GOTERM_BP_FAT	monocarboxylic acid metabolic process	45	0.019	1.4	0.53	31
	GOTERM_BP_FAT	organic acid metabolic process	72	0.075	1.2	0.77	79
	GOTERM_BP_FAT	oxoacid metabolic process	65	0.077	1.2	0.77	79
	GOTERM_BP_FAT	carboxylic acid metabolic process	64	0.091	1.2	0.81	85
Annotation Cluster 74	Enrichment Score: 1.23
	GOTERM_BP_FAT	hydrogen peroxide catabolic process	5	0.0074	5.6	0.34	14
	GOTERM_BP_FAT	hydrogen peroxide metabolic process	5	0.15	2.4	0.89	96
	GOTERM_MF_FAT	peroxidase activity	6	0.18	2	0.96	96
Annotation Cluster 75	Enrichment Score: 1.23
	GOTERM_BP_FAT	organic cyclic compound catabolic process	35	0.015	1.5	0.47	25
	GOTERM_BP_FAT	aromatic compound catabolic process	31	0.046	1.4	0.67	61
	GOTERM_BP_FAT	cellular nitrogen compound catabolic process	30	0.06	1.4	0.72	71
	GOTERM_BP_FAT	heterocycle catabolic process	30	0.06	1.4	0.72	71
	GOTERM_BP_FAT	nucleobase-containing compound catabolic process	26	0.1	1.3	0.82	88
	GOTERM_BP_FAT	nuclear-transcribed mRNA catabolic process	13	0.17	1.5	0.91	98
Annotation Cluster 76	Enrichment Score: 1.22
	GOTERM_BP_FAT	organophosphate metabolic process	86	0.011	1.3	0.42	20
	GOTERM_BP_FAT	purine-containing compound metabolic process	47	0.034	1.3	0.62	49
	GOTERM_BP_FAT	purine ribonucleotide metabolic process	42	0.038	1.4	0.63	53
	GOTERM_BP_FAT	purine nucleotide metabolic process	44	0.038	1.3	0.63	54
	GOTERM_BP_FAT	ribonucleotide metabolic process	42	0.055	1.3	0.71	68
	GOTERM_BP_FAT	nucleobase-containing small molecule metabolic process	57	0.064	1.2	0.74	73
	GOTERM_BP_FAT	ribonucleoside metabolic process	31	0.067	1.4	0.75	75
	GOTERM_BP_FAT	purine ribonucleoside metabolic process	29	0.07	1.4	0.75	76
	GOTERM_BP_FAT	ribose phosphate metabolic process	42	0.072	1.3	0.76	77
	GOTERM_BP_FAT	purine nucleoside metabolic process	29	0.077	1.4	0.77	80
	GOTERM_BP_FAT	nucleoside metabolic process	32	0.095	1.3	0.81	86
	GOTERM_BP_FAT	nucleotide metabolic process	50	0.1	1.2	0.82	87
	GOTERM_BP_FAT	glycosyl compound metabolic process	33	0.12	1.3	0.85	91
	GOTERM_BP_FAT	nucleoside phosphate metabolic process	50	0.14	1.2	0.87	95
Annotation Cluster 77	Enrichment Score: 1.22
	GOTERM_BP_FAT	endothelium development	15	0.029	1.8	0.59	44
	GOTERM_BP_FAT	endothelial cell differentiation	13	0.043	1.9	0.65	58
	GOTERM_BP_FAT	endothelial cell development	8	0.18	1.7	0.91	98
Annotation Cluster 78	Enrichment Score: 1.16
	GOTERM_BP_FAT	kinetochore organization	5	0.012	5	0.44	21
	GOTERM_BP_FAT	centromere complex assembly	5	0.15	2.4	0.89	96
	GOTERM_BP_FAT	kinetochore assembly	3	0.18	3.8	0.91	98
Annotation Cluster 79	Enrichment Score: 1.16
	GOTERM_BP_FAT	coenzyme metabolic process	32	0.0053	1.7	0.3	10
	GOTERM_BP_FAT	carbohydrate catabolic process	15	0.026	1.9	0.58	40
	GOTERM_BP_FAT	cofactor metabolic process	35	0.026	1.4	0.58	41
	GOTERM_BP_FAT	pyruvate metabolic process	11	0.036	2.1	0.62	51
	GOTERM_BP_FAT	pyridine nucleotide metabolic process	14	0.043	1.8	0.65	58
	GOTERM_BP_FAT	nicotinamide nucleotide metabolic process	14	0.043	1.8	0.65	58
	GOTERM_BP_FAT	oxidoreduction coenzyme metabolic process	15	0.052	1.7	0.69	65
	GOTERM_BP_FAT	pyridine-containing compound metabolic process	14	0.053	1.7	0.69	66
	GOTERM_BP_FAT	single-organism carbohydrate catabolic process	13	0.053	1.8	0.69	66
	GOTERM_BP_FAT	regulation of cofactor metabolic process	7	0.084	2.2	0.79	82
	GOTERM_BP_FAT	regulation of coenzyme metabolic process	7	0.084	2.2	0.79	82
	GOTERM_BP_FAT	regulation of carbohydrate catabolic process	6	0.09	2.4	0.8	84
	GOTERM_BP_FAT	NAD metabolic process	6	0.1	2.3	0.83	89
	GOTERM_BP_FAT	glycolytic process	8	0.12	1.9	0.86	93
	GOTERM_BP_FAT	ADP metabolic process	9	0.13	1.8	0.87	94
	GOTERM_BP_FAT	ATP generation from ADP	8	0.14	1.8	0.87	94
	GOTERM_BP_FAT	nucleoside diphosphate phosphorylation	8	0.14	1.8	0.87	94
	GOTERM_BP_FAT	nucleotide phosphorylation	8	0.14	1.8	0.87	94
	GOTERM_BP_FAT	purine ribonucleoside diphosphate metabolic process	9	0.16	1.7	0.9	97
	GOTERM_BP_FAT	purine nucleoside diphosphate metabolic process	9	0.16	1.7	0.9	97
	GOTERM_BP_FAT	ribonucleoside diphosphate metabolic process	9	0.19	1.6	0.92	98
Annotation Cluster 80	Enrichment Score: 1.15
	GOTERM_CC_FAT	complex of collagen trimers	7	0.0035	4.2	0.14	5.3
	GOTERM_CC_FAT	basement membrane collagen trimer	3	0.15	4.2	0.84	92
	GOTERM_CC_FAT	collagen type IV trimer	3	0.15	4.2	0.84	92
	GOTERM_CC_FAT	collagen network	3	0.15	4.2	0.84	92
	GOTERM_CC_FAT	network-forming collagen trimer	3	0.15	4.2	0.84	92
Annotation Cluster 81	Enrichment Score: 1.14
	GOTERM_BP_FAT	muscle tissue development	38	0.026	1.4	0.58	41
	GOTERM_BP_FAT	striated muscle tissue development	34	0.059	1.4	0.72	70
	GOTERM_BP_FAT	muscle organ development	29	0.13	1.3	0.86	94
	GOTERM_BP_FAT	muscle structure development	50	0.14	1.2	0.87	95
Annotation Cluster 82	Enrichment Score: 1.11
	GOTERM_BP_FAT	xenophagy	18	0.016	1.8	0.49	27
	GOTERM_BP_FAT	positive regulation of defense response to virus by host	16	0.11	1.5	0.84	90
	GOTERM_BP_FAT	regulation of response to biotic stimulus	24	0.13	1.3	0.86	93
	GOTERM_BP_FAT	regulation of defense response to virus by host	16	0.16	1.4	0.9	97
Annotation Cluster 83	Enrichment Score: 1.11
	GOTERM_BP_FAT	face development	10	0.038	2.1	0.63	54
	GOTERM_BP_FAT	body morphogenesis	9	0.07	2	0.75	76
	GOTERM_BP_FAT	head morphogenesis	7	0.096	2.2	0.81	86
	GOTERM_BP_FAT	face morphogenesis	6	0.14	2.2	0.87	95
Annotation Cluster 84	Enrichment Score: 1.1
	GOTERM_BP_FAT	regulation of B cell activation	16	0.032	1.8	0.61	48
	GOTERM_BP_FAT	regulation of lymphocyte differentiation	17	0.086	1.5	0.8	83
	GOTERM_BP_FAT	regulation of lymphocyte activation	34	0.18	1.2	0.91	98
Annotation Cluster 85	Enrichment Score: 1.1
	GOTERM_BP_FAT	muscle system process	33	0.03	1.4	0.6	45
	GOTERM_BP_FAT	regulation of heart contraction	18	0.038	1.7	0.63	54
	GOTERM_BP_FAT	muscle contraction	27	0.048	1.5	0.67	62
	GOTERM_BP_FAT	regulation of muscle system process	18	0.062	1.6	0.73	72
	GOTERM_BP_FAT	regulation of cardiac muscle cell contraction	5	0.077	3	0.77	79
	GOTERM_BP_FAT	regulation of system process	36	0.094	1.3	0.81	86
	GOTERM_BP_FAT	regulation of muscle contraction	14	0.1	1.6	0.82	88
	GOTERM_BP_FAT	regulation of actin filament-based movement	5	0.11	2.6	0.84	90
	GOTERM_BP_FAT	regulation of cardiac muscle cell action potential	4	0.11	3.3	0.85	91
	GOTERM_BP_FAT	striated muscle contraction	15	0.12	1.5	0.86	92
	GOTERM_BP_FAT	regulation of cardiac muscle contraction	8	0.12	1.9	0.86	93
	GOTERM_BP_FAT	regulation of striated muscle contraction	9	0.15	1.7	0.88	96
Annotation Cluster 86	Enrichment Score: 1.09
	GOTERM_BP_FAT	protein C-linked glycosylation via tryptophan	3	0.064	6.7	0.74	73
	GOTERM_BP_FAT	protein C-linked glycosylation via 2'-alpha-mannosyl-L-tryptophan	3	0.064	6.7	0.74	73
	GOTERM_BP_FAT	peptidyl-tryptophan modification	3	0.064	6.7	0.74	73
	GOTERM_BP_FAT	protein C-linked glycosylation	3	0.064	6.7	0.74	73
	GOTERM_BP_FAT	protein mannosylation	5	0.094	2.8	0.81	86
	GOTERM_BP_FAT	mannosylation	5	0.094	2.8	0.81	86
	GOTERM_CC_FAT	nuclear inner membrane	7	0.15	1.9	0.84	92
Annotation Cluster 87	Enrichment Score: 1.09
	GOTERM_BP_FAT	regulation of immature T cell proliferation	4	0.021	6	0.55	35
	GOTERM_BP_FAT	immature T cell proliferation	4	0.034	5.1	0.62	50
	GOTERM_BP_FAT	regulation of immature T cell proliferation in thymus	3	0.098	5.4	0.82	87
	GOTERM_BP_FAT	immature T cell proliferation in thymus	3	0.14	4.5	0.87	95
	GOTERM_BP_FAT	regulation of thymocyte aggregation	5	0.18	2.2	0.91	98
	GOTERM_BP_FAT	regulation of T cell differentiation in thymus	5	0.18	2.2	0.91	98
Annotation Cluster 88	Enrichment Score: 1.08
	GOTERM_MF_FAT	microtubule motor activity	13	0.037	1.9	0.78	46
	GOTERM_CC_FAT	kinesin complex	10	0.11	1.8	0.77	83
	GOTERM_MF_FAT	motor activity	16	0.11	1.5	0.92	85
	GOTERM_CC_FAT	microtubule associated complex	19	0.11	1.4	0.77	83
Annotation Cluster 89	Enrichment Score: 1.08
	GOTERM_BP_FAT	branch elongation of an epithelium	6	0.014	3.8	0.47	25
	GOTERM_BP_FAT	regulation of organ formation	7	0.072	2.3	0.76	77
	GOTERM_BP_FAT	morphogenesis of an epithelial bud	4	0.11	3.3	0.85	91
	GOTERM_BP_FAT	axis elongation	6	0.12	2.2	0.85	92
	GOTERM_BP_FAT	bud elongation involved in lung branching	3	0.14	4.5	0.87	95
	GOTERM_BP_FAT	organ formation	9	0.16	1.7	0.9	97
Annotation Cluster 90	Enrichment Score: 1.08
	GOTERM_CC_FAT	condensed chromosome, centromeric region	10	0.018	2.4	0.37	24
	GOTERM_BP_FAT	mitotic spindle organization	6	0.17	2	0.91	98
	GOTERM_CC_FAT	condensed nuclear chromosome, centromeric region	5	0.18	2.2	0.86	95
Annotation Cluster 91	Enrichment Score: 1.08
	GOTERM_BP_FAT	regulation of ion transport	40	0.026	1.4	0.58	40
	GOTERM_BP_FAT	regulation of metal ion transport	32	0.027	1.5	0.58	42
	GOTERM_BP_FAT	regulation of ion transmembrane transport	26	0.089	1.4	0.8	84
	GOTERM_BP_FAT	regulation of transmembrane transport	27	0.094	1.4	0.81	86
	GOTERM_BP_FAT	regulation of cation transmembrane transport	21	0.1	1.4	0.82	87
	GOTERM_BP_FAT	ion transport	88	0.11	1.1	0.84	90
	GOTERM_BP_FAT	cation transport	60	0.18	1.1	0.91	98
	GOTERM_BP_FAT	metal ion transport	51	0.2	1.2	0.92	99
Annotation Cluster 92	Enrichment Score: 1.07
	GOTERM_BP_FAT	ribonucleoside bisphosphate metabolic process	5	0.077	3	0.77	79
	GOTERM_BP_FAT	nucleoside bisphosphate metabolic process	5	0.077	3	0.77	79
	GOTERM_BP_FAT	purine nucleoside bisphosphate metabolic process	5	0.077	3	0.77	79
	GOTERM_BP_FAT	coenzyme A metabolic process	4	0.11	3.3	0.85	91
Annotation Cluster 93	Enrichment Score: 1.07
	GOTERM_BP_FAT	cell differentiation involved in metanephros development	5	0.012	5	0.44	21
	GOTERM_BP_FAT	metanephric glomerulus development	5	0.036	3.7	0.62	52
	GOTERM_BP_FAT	metanephric nephron development	8	0.05	2.3	0.68	64
	GOTERM_BP_FAT	glomerulus development	9	0.07	2	0.75	76
	GOTERM_BP_FAT	renal system vasculature development	5	0.094	2.8	0.81	86
	GOTERM_BP_FAT	kidney vasculature development	5	0.094	2.8	0.81	86
	GOTERM_BP_FAT	mesenchymal cell differentiation involved in renal system development	3	0.098	5.4	0.82	87
	GOTERM_BP_FAT	mesenchymal cell differentiation involved in kidney development	3	0.098	5.4	0.82	87
	GOTERM_BP_FAT	metanephric glomerulus vasculature development	3	0.14	4.5	0.87	95
	GOTERM_BP_FAT	renal system vasculature morphogenesis	3	0.14	4.5	0.87	95
	GOTERM_BP_FAT	kidney vasculature morphogenesis	3	0.14	4.5	0.87	95
	GOTERM_BP_FAT	cell differentiation involved in kidney development	7	0.19	1.8	0.92	98
	GOTERM_BP_FAT	glomerulus vasculature development	4	0.2	2.6	0.93	99
Annotation Cluster 94	Enrichment Score: 1.06
	GOTERM_BP_FAT	DNA integrity checkpoint	16	0.043	1.7	0.65	58
	GOTERM_BP_FAT	DNA damage checkpoint	15	0.043	1.7	0.65	58
	GOTERM_BP_FAT	cell cycle checkpoint	22	0.075	1.5	0.77	79
	GOTERM_BP_FAT	mitotic DNA integrity checkpoint	9	0.11	1.8	0.84	90
	GOTERM_BP_FAT	mitotic DNA damage checkpoint	8	0.14	1.8	0.87	94
	GOTERM_BP_FAT	mitotic cell cycle checkpoint	13	0.2	1.4	0.92	99
Annotation Cluster 95	Enrichment Score: 1.06
	GOTERM_BP_FAT	phospholipid metabolic process	32	0.037	1.4	0.63	53
	GOTERM_BP_FAT	glycerolipid metabolic process	26	0.11	1.3	0.85	91
	GOTERM_BP_FAT	glycerophospholipid metabolic process	18	0.16	1.4	0.9	97
Annotation Cluster 96	Enrichment Score: 1.05
	GOTERM_BP_FAT	establishment of organelle localization	37	0.066	1.3	0.74	74
	GOTERM_BP_FAT	organelle localization	43	0.069	1.3	0.75	76
	GOTERM_BP_FAT	establishment of vesicle localization	20	0.098	1.4	0.82	87
	GOTERM_BP_FAT	vesicle localization	20	0.14	1.4	0.87	95
Annotation Cluster 97	Enrichment Score: 1.04
	GOTERM_BP_FAT	mucopolysaccharide metabolic process	10	0.029	2.2	0.59	44
	GOTERM_BP_FAT	chondroitin sulfate proteoglycan metabolic process	6	0.09	2.4	0.8	84
	GOTERM_BP_FAT	peptide cross-linking via chondroitin 4-sulfate glycosaminoglycan	3	0.098	5.4	0.82	87
	GOTERM_BP_FAT	chondroitin sulfate metabolic process	5	0.13	2.5	0.87	94
	GOTERM_BP_FAT	proteoglycan metabolic process	9	0.19	1.6	0.92	98
Annotation Cluster 98	Enrichment Score: 1.04
	GOTERM_BP_FAT	respiratory system development	25	0.062	1.4	0.73	72
	GOTERM_BP_FAT	respiratory tube development	22	0.095	1.4	0.81	86
	GOTERM_BP_FAT	lung development	21	0.13	1.4	0.87	94
Annotation Cluster 99	Enrichment Score: 1.04
	GOTERM_BP_FAT	dorsal/ventral neural tube patterning	6	0.042	3	0.65	57
	GOTERM_BP_FAT	smoothened signaling pathway involved in dorsal/ventral neural tube patterning	4	0.091	3.6	0.81	85
	GOTERM_CC_FAT	ciliary base	5	0.092	2.8	0.74	77
	GOTERM_BP_FAT	neural tube patterning	7	0.12	2	0.86	93
	GOTERM_BP_FAT	negative regulation of smoothened signaling pathway	5	0.15	2.4	0.89	96
Annotation Cluster 100	Enrichment Score: 1.03
	KEGG_PATHWAY	ABC transporters	10	0.031	2.2	0.27	34
	GOTERM_MF_FAT	primary active transmembrane transporter activity	16	0.11	1.5	0.92	85
	GOTERM_MF_FAT	P-P-bond-hydrolysis-driven transmembrane transporter activity	16	0.11	1.5	0.92	85
	GOTERM_MF_FAT	ATPase activity, coupled to movement of substances	17	0.11	1.5	0.92	85
	GOTERM_MF_FAT	ATPase activity, coupled to transmembrane movement of substances	15	0.12	1.5	0.92	88
	GOTERM_MF_FAT	hydrolase activity, acting on acid anhydrides, catalyzing transmembrane movement of substances	15	0.14	1.5	0.92	91
Annotation Cluster 101	Enrichment Score: 1.03
	GOTERM_BP_FAT	positive regulation of endothelial cell migration	10	0.072	1.9	0.76	77
	GOTERM_BP_FAT	endothelial cell migration	18	0.094	1.5	0.81	86
	GOTERM_BP_FAT	regulation of endothelial cell migration	14	0.096	1.6	0.81	86
	GOTERM_BP_FAT	positive regulation of epithelial cell migration	13	0.12	1.6	0.85	91
Annotation Cluster 102	Enrichment Score: 1.02
	GOTERM_BP_FAT	inner ear receptor stereocilium organization	8	0.03	2.6	0.6	45
	GOTERM_BP_FAT	auditory receptor cell stereocilium organization	4	0.14	3	0.88	95
	GOTERM_BP_FAT	auditory receptor cell morphogenesis	4	0.2	2.6	0.93	99
Annotation Cluster 103	Enrichment Score: 1.02
	GOTERM_BP_FAT	regulation of leukocyte apoptotic process	12	0.038	2	0.63	53
	GOTERM_BP_FAT	positive regulation of leukocyte apoptotic process	6	0.052	2.8	0.69	65
	GOTERM_BP_FAT	leukocyte apoptotic process	13	0.077	1.7	0.77	79
	GOTERM_BP_FAT	regulation of lymphocyte apoptotic process	8	0.14	1.8	0.87	94
	GOTERM_BP_FAT	lymphocyte apoptotic process	9	0.19	1.6	0.92	98
	GOTERM_BP_FAT	positive regulation of lymphocyte apoptotic process	4	0.2	2.6	0.93	99
Annotation Cluster 104	Enrichment Score: 1.02
	GOTERM_BP_FAT	ribonucleoside metabolic process	31	0.067	1.4	0.75	75
	GOTERM_BP_FAT	ribonucleoside biosynthetic process	14	0.089	1.6	0.8	84
	GOTERM_BP_FAT	nucleoside metabolic process	32	0.095	1.3	0.81	86
	GOTERM_BP_FAT	purine nucleoside biosynthetic process	12	0.1	1.7	0.82	88
	GOTERM_BP_FAT	purine ribonucleoside biosynthetic process	12	0.1	1.7	0.82	88
	GOTERM_BP_FAT	nucleoside biosynthetic process	14	0.1	1.6	0.82	88
	GOTERM_BP_FAT	glycosyl compound biosynthetic process	14	0.12	1.5	0.85	92
Annotation Cluster 105	Enrichment Score: 1
	GOTERM_BP_FAT	axon extension	15	0.043	1.7	0.65	58
	GOTERM_BP_FAT	semaphorin-plexin signaling pathway	8	0.077	2.1	0.77	79
	GOTERM_BP_FAT	regulation of axon extension involved in axon guidance	7	0.15	1.9	0.89	96
	GOTERM_BP_FAT	regulation of axon guidance	7	0.19	1.8	0.92	98
Annotation Cluster 106	Enrichment Score: 1
	GOTERM_BP_FAT	outflow tract morphogenesis	10	0.064	2	0.74	73
	GOTERM_BP_FAT	atrial septum development	5	0.077	3	0.77	79
	GOTERM_BP_FAT	cardiac atrium development	7	0.084	2.2	0.79	82
	GOTERM_BP_FAT	atrial septum morphogenesis	4	0.11	3.3	0.85	91
	GOTERM_BP_FAT	cardiac atrium morphogenesis	6	0.12	2.2	0.85	92
	GOTERM_BP_FAT	ventricular septum morphogenesis	5	0.18	2.2	0.91	98
Annotation Cluster 107	Enrichment Score: 0.99
	GOTERM_BP_FAT	plasma membrane organization	32	0.064	1.4	0.74	73
	GOTERM_BP_FAT	establishment of protein localization to plasma membrane	18	0.083	1.5	0.79	82
	GOTERM_BP_FAT	protein localization to cell periphery	24	0.19	1.3	0.92	99
Annotation Cluster 108	Enrichment Score: 0.99
	GOTERM_BP_FAT	negative regulation of T cell proliferation	9	0.021	2.5	0.55	34
	GOTERM_BP_FAT	T cell proliferation	21	0.056	1.5	0.71	68
	GOTERM_BP_FAT	negative regulation of mononuclear cell proliferation	9	0.07	2	0.75	76
	GOTERM_BP_FAT	negative regulation of lymphocyte proliferation	9	0.07	2	0.75	76
	GOTERM_BP_FAT	negative regulation of leukocyte proliferation	9	0.089	1.9	0.8	84
	GOTERM_BP_FAT	regulation of T cell proliferation	17	0.13	1.4	0.86	93
	GOTERM_BP_FAT	regulation of cell-cell adhesion	34	0.17	1.2	0.9	97
	GOTERM_BP_FAT	regulation of lymphocyte proliferation	20	0.18	1.3	0.91	98
	GOTERM_BP_FAT	regulation of lymphocyte activation	34	0.18	1.2	0.91	98
	GOTERM_BP_FAT	regulation of mononuclear cell proliferation	20	0.18	1.3	0.92	98
	GOTERM_BP_FAT	leukocyte cell-cell adhesion	43	0.2	1.2	0.93	99
Annotation Cluster 109	Enrichment Score: 0.99
	GOTERM_MF_FAT	protein deacetylase activity	6	0.07	2.6	0.86	70
	GOTERM_MF_FAT	histone deacetylase activity	5	0.12	2.6	0.92	89
	GOTERM_MF_FAT	deacetylase activity	6	0.13	2.2	0.92	89
Annotation Cluster 110	Enrichment Score: 0.97
	GOTERM_BP_FAT	DNA-dependent DNA replication maintenance of fidelity	6	0.09	2.4	0.8	84
	GOTERM_BP_FAT	replication fork protection	3	0.098	5.4	0.82	87
	GOTERM_BP_FAT	negative regulation of DNA-dependent DNA replication	4	0.14	3	0.88	95
Annotation Cluster 111	Enrichment Score: 0.96
	GOTERM_CC_FAT	cytoplasmic vesicle part	25	0.071	1.4	0.67	68
	GOTERM_CC_FAT	cytoplasmic vesicle membrane	22	0.09	1.4	0.74	77
	GOTERM_CC_FAT	vesicle membrane	22	0.2	1.3	0.88	97
Annotation Cluster 112	Enrichment Score: 0.96
	GOTERM_BP_FAT	positive regulation of bone mineralization	7	0.084	2.2	0.79	82
	GOTERM_BP_FAT	positive regulation of biomineral tissue development	7	0.12	2	0.86	93
	GOTERM_BP_FAT	biomineral tissue development	14	0.13	1.5	0.86	93
Annotation Cluster 113	Enrichment Score: 0.95
	GOTERM_BP_FAT	post-embryonic organ morphogenesis	4	0.05	4.5	0.68	64
	GOTERM_BP_FAT	post-embryonic eye morphogenesis	3	0.14	4.5	0.87	95
	GOTERM_BP_FAT	post-embryonic organ development	4	0.14	3	0.88	95
	GOTERM_BP_FAT	post-embryonic morphogenesis	4	0.17	2.8	0.91	97
Annotation Cluster 114	Enrichment Score: 0.94
	GOTERM_MF_FAT	serine-type peptidase activity	21	0.1	1.4	0.91	84
	GOTERM_MF_FAT	serine hydrolase activity	21	0.12	1.4	0.91	87
	GOTERM_MF_FAT	serine-type endopeptidase activity	18	0.12	1.4	0.92	88
Annotation Cluster 115	Enrichment Score: 0.93
	GOTERM_BP_FAT	regulation of cardiac muscle cell contraction	5	0.077	3	0.77	79
	GOTERM_BP_FAT	actin-mediated cell contraction	7	0.096	2.2	0.81	86
	GOTERM_BP_FAT	regulation of heart rate by cardiac conduction	6	0.1	2.3	0.83	89
	GOTERM_BP_FAT	regulation of actin filament-based movement	5	0.11	2.6	0.84	90
	GOTERM_BP_FAT	regulation of cardiac muscle cell action potential	4	0.11	3.3	0.85	91
	GOTERM_BP_FAT	regulation of cardiac muscle contraction	8	0.12	1.9	0.86	93
	GOTERM_BP_FAT	cardiac conduction	7	0.12	2	0.86	93
	GOTERM_BP_FAT	cardiac muscle cell contraction	5	0.15	2.4	0.89	96
	GOTERM_BP_FAT	bundle of His cell to Purkinje myocyte communication	3	0.18	3.8	0.91	98
Annotation Cluster 116	Enrichment Score: 0.93
	GOTERM_BP_FAT	regulation of nucleotide metabolic process	19	0.079	1.5	0.78	81
	GOTERM_BP_FAT	cyclic nucleotide metabolic process	17	0.14	1.4	0.88	95
	GOTERM_BP_FAT	regulation of purine nucleotide metabolic process	17	0.14	1.4	0.88	95
Annotation Cluster 117	Enrichment Score: 0.93
	GOTERM_BP_FAT	maintenance of protein location in cell	11	0.088	1.8	0.8	84
	GOTERM_BP_FAT	maintenance of protein location	11	0.14	1.6	0.87	94
	GOTERM_BP_FAT	maintenance of location in cell	12	0.14	1.6	0.88	95
Annotation Cluster 118	Enrichment Score: 0.93
	GOTERM_BP_FAT	semaphorin-plexin signaling pathway	8	0.077	2.1	0.77	79
	GOTERM_MF_FAT	semaphorin receptor activity	4	0.11	3.3	0.91	85
	GOTERM_BP_FAT	semaphorin-plexin signaling pathway involved in axon guidance	4	0.14	3	0.88	95
	GOTERM_BP_FAT	semaphorin-plexin signaling pathway involved in neuron projection guidance	4	0.17	2.8	0.91	97
Annotation Cluster 119	Enrichment Score: 0.92
	GOTERM_BP_FAT	regulation of DNA recombination	11	0.036	2.1	0.62	51
	GOTERM_BP_FAT	positive regulation of DNA recombination	6	0.042	3	0.65	57
	GOTERM_BP_FAT	positive regulation of adaptive immune response based on somatic recombination of immune receptors built from immunoglobulin superfamily domains	12	0.059	1.8	0.72	70
	GOTERM_BP_FAT	positive regulation of adaptive immune response	12	0.071	1.8	0.76	77
	GOTERM_BP_FAT	B cell mediated immunity	12	0.071	1.8	0.76	77
	GOTERM_BP_FAT	regulation of B cell mediated immunity	8	0.098	2	0.82	87
	GOTERM_BP_FAT	regulation of immunoglobulin mediated immune response	8	0.098	2	0.82	87
	GOTERM_BP_FAT	positive regulation of isotype switching	5	0.11	2.6	0.84	90
	GOTERM_BP_FAT	regulation of adaptive immune response based on somatic recombination of immune receptors built from immunoglobulin superfamily domains	15	0.11	1.5	0.85	91
	GOTERM_BP_FAT	regulation of isotype switching	6	0.12	2.2	0.85	92
	GOTERM_BP_FAT	immunoglobulin mediated immune response	11	0.12	1.6	0.86	93
	GOTERM_BP_FAT	somatic diversification of immunoglobulins	8	0.14	1.8	0.87	94
	GOTERM_BP_FAT	isotype switching	7	0.14	2	0.87	95
	GOTERM_BP_FAT	somatic diversification of immunoglobulins involved in immune response	7	0.14	2	0.87	95
	GOTERM_BP_FAT	somatic recombination of immunoglobulin genes involved in immune response	7	0.14	2	0.87	95
	GOTERM_BP_FAT	somatic diversification of immune receptors	9	0.15	1.7	0.88	96
	GOTERM_BP_FAT	positive regulation of B cell mediated immunity	6	0.16	2.1	0.89	96
	GOTERM_BP_FAT	positive regulation of immunoglobulin mediated immune response	6	0.16	2.1	0.89	96
	GOTERM_BP_FAT	regulation of adaptive immune response	15	0.18	1.4	0.91	98
	GOTERM_BP_FAT	positive regulation of B cell activation	10	0.18	1.6	0.91	98
	GOTERM_BP_FAT	positive regulation of production of molecular mediator of immune response	10	0.18	1.6	0.91	98
	GOTERM_BP_FAT	immunoglobulin production involved in immunoglobulin mediated immune response	7	0.19	1.8	0.92	98
	GOTERM_BP_FAT	somatic cell DNA recombination	8	0.2	1.7	0.92	99
	GOTERM_BP_FAT	regulation of immunoglobulin production	8	0.2	1.7	0.92	99
	GOTERM_BP_FAT	somatic diversification of immune receptors via germline recombination within a single locus	8	0.2	1.7	0.92	99
Annotation Cluster 120	Enrichment Score: 0.92
	GOTERM_BP_FAT	forelimb morphogenesis	8	0.058	2.2	0.72	69
	GOTERM_BP_FAT	limb morphogenesis	18	0.14	1.4	0.87	94
	GOTERM_BP_FAT	appendage morphogenesis	18	0.14	1.4	0.87	94
	GOTERM_BP_FAT	appendage development	20	0.15	1.4	0.89	96
	GOTERM_BP_FAT	limb development	20	0.15	1.4	0.89	96
Annotation Cluster 121	Enrichment Score: 0.91
	GOTERM_BP_FAT	purine-containing compound catabolic process	7	0.084	2.2	0.79	82
	GOTERM_BP_FAT	nucleotide catabolic process	7	0.11	2.1	0.84	90
	GOTERM_BP_FAT	purine nucleotide catabolic process	5	0.2	2.1	0.93	99
Annotation Cluster 122	Enrichment Score: 0.91
	GOTERM_BP_FAT	female sex differentiation	13	0.077	1.7	0.77	79
	GOTERM_BP_FAT	sex differentiation	25	0.11	1.4	0.84	90
	GOTERM_BP_FAT	female gonad development	11	0.11	1.7	0.85	91
	GOTERM_BP_FAT	development of primary female sexual characteristics	11	0.11	1.7	0.85	91
	GOTERM_BP_FAT	ovarian follicle development	7	0.12	2	0.86	93
	GOTERM_BP_FAT	ovulation cycle	9	0.13	1.8	0.87	94
	GOTERM_BP_FAT	gonad development	19	0.17	1.3	0.91	97
	GOTERM_BP_FAT	development of primary sexual characteristics	19	0.18	1.3	0.91	98
Annotation Cluster 123	Enrichment Score: 0.9
	GOTERM_BP_FAT	G2/M transition of mitotic cell cycle	13	0.043	1.9	0.65	58
	GOTERM_BP_FAT	mitotic G2/M transition checkpoint	5	0.094	2.8	0.81	86
	GOTERM_BP_FAT	mitotic DNA integrity checkpoint	9	0.11	1.8	0.84	90
	GOTERM_BP_FAT	cell cycle G2/M phase transition	13	0.12	1.6	0.85	91
	GOTERM_BP_FAT	mitotic DNA damage checkpoint	8	0.14	1.8	0.87	94
	GOTERM_BP_FAT	G2 DNA damage checkpoint	6	0.17	2	0.91	98
	GOTERM_BP_FAT	negative regulation of G2/M transition of mitotic cell cycle	5	0.18	2.2	0.91	98
	GOTERM_BP_FAT	regulation of G2/M transition of mitotic cell cycle	8	0.2	1.7	0.92	99
	GOTERM_BP_FAT	negative regulation of cell cycle G2/M phase transition	5	0.2	2.1	0.93	99
Annotation Cluster 124	Enrichment Score: 0.9
	GOTERM_BP_FAT	regulation of vascular endothelial growth factor signaling pathway	4	0.091	3.6	0.81	85
	GOTERM_BP_FAT	regulation of cellular response to vascular endothelial growth factor stimulus	4	0.11	3.3	0.85	91
	GOTERM_BP_FAT	cellular response to vascular endothelial growth factor stimulus	6	0.19	1.9	0.92	99
Annotation Cluster 125	Enrichment Score: 0.9
	GOTERM_BP_FAT	negative regulation of cell communication	96	0.12	1.1	0.86	92
	GOTERM_BP_FAT	negative regulation of signaling	96	0.13	1.1	0.86	93
	GOTERM_BP_FAT	negative regulation of response to stimulus	114	0.13	1.1	0.87	94
Annotation Cluster 126	Enrichment Score: 0.89
	GOTERM_BP_FAT	plasma membrane organization	32	0.064	1.4	0.74	73
	GOTERM_BP_FAT	single-organism membrane organization	67	0.17	1.1	0.9	97
	GOTERM_BP_FAT	membrane organization	73	0.2	1.1	0.92	99
Annotation Cluster 127	Enrichment Score: 0.88
	GOTERM_CC_FAT	ribonucleoprotein granule	18	0.13	1.4	0.81	87
	GOTERM_CC_FAT	cytoplasmic ribonucleoprotein granule	17	0.13	1.4	0.81	88
	GOTERM_CC_FAT	cytoplasmic mRNA processing body	10	0.14	1.7	0.83	91
Annotation Cluster 128	Enrichment Score: 0.87
	GOTERM_BP_FAT	interleukin-1 secretion	7	0.072	2.3	0.76	77
	GOTERM_BP_FAT	regulation of interleukin-1 secretion	5	0.18	2.2	0.91	98
	GOTERM_BP_FAT	interleukin-1 beta secretion	5	0.2	2.1	0.93	99
Annotation Cluster 129	Enrichment Score: 0.86
	GOTERM_MF_FAT	fatty-acyl-CoA binding	6	0.096	2.4	0.9	81
	GOTERM_MF_FAT	oxidoreductase activity, acting on the CH-CH group of donors	9	0.11	1.8	0.91	85
	GOTERM_MF_FAT	oxidoreductase activity, acting on the CH-CH group of donors, with a flavin as acceptor	4	0.19	2.6	0.95	97
	GOTERM_MF_FAT	acyl-CoA dehydrogenase activity	4	0.19	2.6	0.95	97
Annotation Cluster 130	Enrichment Score: 0.86
	GOTERM_BP_FAT	high-density lipoprotein particle remodeling	4	0.11	3.3	0.85	91
	GOTERM_BP_FAT	regulation of plasma lipoprotein particle levels	8	0.15	1.8	0.89	96
	GOTERM_BP_FAT	protein-lipid complex subunit organization	6	0.16	2.1	0.89	96
Annotation Cluster 131	Enrichment Score: 0.85
	GOTERM_MF_FAT	fatty acid synthase activity	4	0.086	3.7	0.89	77
	GOTERM_BP_FAT	fatty acid elongation, polyunsaturated fatty acid	3	0.098	5.4	0.82	87
	GOTERM_BP_FAT	fatty acid elongation, unsaturated fatty acid	3	0.14	4.5	0.87	95
	GOTERM_BP_FAT	very long-chain fatty acid metabolic process	6	0.14	2.2	0.87	95
	GOTERM_MF_FAT	fatty acid elongase activity	3	0.17	3.9	0.95	95
	GOTERM_MF_FAT	3-oxo-lignoceronyl-CoA synthase activity	3	0.17	3.9	0.95	95
	GOTERM_MF_FAT	3-oxo-cerotoyl-CoA synthase activity	3	0.17	3.9	0.95	95
	GOTERM_MF_FAT	3-oxo-arachidoyl-CoA synthase activity	3	0.17	3.9	0.95	95
	GOTERM_BP_FAT	fatty acid elongation, saturated fatty acid	3	0.18	3.8	0.91	98
Annotation Cluster 132	Enrichment Score: 0.84
	GOTERM_BP_FAT	ventricular cardiac muscle cell development	4	0.091	3.6	0.81	85
	GOTERM_BP_FAT	cardiac muscle cell development	7	0.12	2	0.86	93
	GOTERM_BP_FAT	cardiac cell development	7	0.15	1.9	0.89	96
	GOTERM_BP_FAT	striated muscle cell development	14	0.18	1.4	0.91	98
	GOTERM_BP_FAT	muscle cell development	15	0.2	1.4	0.92	99
Annotation Cluster 133	Enrichment Score: 0.84
	GOTERM_BP_FAT	aorta development	7	0.12	2	0.86	93
	GOTERM_BP_FAT	artery morphogenesis	8	0.15	1.8	0.89	96
	GOTERM_BP_FAT	artery development	10	0.15	1.6	0.89	96
	GOTERM_BP_FAT	aorta morphogenesis	5	0.15	2.4	0.89	96
Annotation Cluster 134	Enrichment Score: 0.83
	GOTERM_BP_FAT	Schwann cell development	5	0.094	2.8	0.81	86
	GOTERM_BP_FAT	peripheral nervous system axon ensheathment	4	0.17	2.8	0.91	97
	GOTERM_BP_FAT	myelination in peripheral nervous system	4	0.17	2.8	0.91	97
	GOTERM_BP_FAT	Schwann cell differentiation	5	0.18	2.2	0.91	98
Annotation Cluster 135	Enrichment Score: 0.8
	GOTERM_BP_FAT	positive regulation of cholesterol efflux	4	0.11	3.3	0.85	91
	GOTERM_BP_FAT	protein-lipid complex subunit organization	6	0.16	2.1	0.89	96
	GOTERM_BP_FAT	positive regulation of sterol transport	4	0.17	2.8	0.91	97
	GOTERM_BP_FAT	positive regulation of cholesterol transport	4	0.17	2.8	0.91	97
	GOTERM_BP_FAT	regulation of cholesterol efflux	4	0.2	2.6	0.93	99
Annotation Cluster 136	Enrichment Score: 0.8
	GOTERM_BP_FAT	establishment of epithelial cell apical/basal polarity	3	0.14	4.5	0.87	95
	GOTERM_BP_FAT	establishment of monopolar cell polarity	4	0.14	3	0.88	95
	GOTERM_BP_FAT	establishment or maintenance of monopolar cell polarity	4	0.17	2.8	0.91	97
	GOTERM_BP_FAT	establishment of epithelial cell polarity	4	0.2	2.6	0.93	99
Annotation Cluster 137	Enrichment Score: 0.79
	GOTERM_BP_FAT	phospholipid translocation	3	0.14	4.5	0.87	95
	GOTERM_BP_FAT	phospholipid transport	6	0.17	2	0.91	98
	GOTERM_BP_FAT	lipid translocation	3	0.18	3.8	0.91	98
519 were not clustered.

## Sheet: PF-SF
Annotation Cluster 1	Enrichment Score: 1.76		Count	P_Value	Fold Change	Benjamini	FDR		Input	list of DEGs from PF-SF (154 DEGs) converted into ENTRZ IDs using biomaRt (both down- and up-regulated) (128 ENTREZs)
	GOTERM_BP_FAT	sex differentiation	7	0.0018	5.4	0.68	3		DAVID categories selected	GOTERM_FAT BP, GOTERM_FAT CC, GOTERM_FAT MF and KEGG pathways
	GOTERM_BP_FAT	reproductive process	15	0.0018	2.5	0.58	3.1		Current background	Felis catus
	GOTERM_BP_FAT	reproduction	15	0.0019	2.5	0.51	3.2		DAVID IDs identified from biomaRt ENTREZ input (128 ENTREZs)	128
	GOTERM_BP_FAT	single organism reproductive process	13	0.0076	2.4	0.87	12		Similarity Term Overlap	3
	GOTERM_BP_FAT	fertilization	5	0.0086	6.1	0.87	14		Similarity Threshold	0.6
	GOTERM_BP_FAT	gonad development	5	0.017	5	0.92	25		Initial Group Membership	3
	GOTERM_BP_FAT	development of primary sexual characteristics	5	0.017	5	0.91	26		Final Group Membership	3
	GOTERM_BP_FAT	single fertilization	4	0.018	7.1	0.9	27		Multiple Linkage Threshold	0.5
	GOTERM_BP_FAT	developmental process involved in reproduction	9	0.019	2.7	0.9	28		EASE	0.2
	GOTERM_BP_FAT	reproductive structure development	7	0.024	3.1	0.91	34
	GOTERM_BP_FAT	reproductive system development	7	0.025	3.1	0.91	36
	GOTERM_BP_FAT	regulation of reproductive process	4	0.033	5.7	0.93	43
	GOTERM_BP_FAT	regulation of systemic arterial blood pressure	3	0.061	7.4	0.94	66
	GOTERM_BP_FAT	multi-organism reproductive process	8	0.073	2.2	0.95	73
	GOTERM_BP_FAT	sexual reproduction	7	0.1	2.1	0.97	85
	GOTERM_BP_FAT	regulation of blood pressure	3	0.17	4	0.97	96
Annotation Cluster 2	Enrichment Score: 1.73
	GOTERM_MF_FAT	phospholipase activity	4	0.013	8	0.87	16
	GOTERM_MF_FAT	phosphoric diester hydrolase activity	4	0.018	7.1	0.76	22
	GOTERM_MF_FAT	lipase activity	4	0.026	6.2	0.8	30
Annotation Cluster 3	Enrichment Score: 1.7
	GOTERM_BP_FAT	cellular response to chemical stimulus	20	0.015	1.7	0.93	23
	GOTERM_BP_FAT	cellular response to organic substance	17	0.017	1.9	0.93	25
	GOTERM_BP_FAT	response to organic substance	19	0.032	1.6	0.94	42
Annotation Cluster 4	Enrichment Score: 1.52
	GOTERM_MF_FAT	ion binding	31	0.015	1.5	0.78	18
	GOTERM_MF_FAT	metal ion binding	28	0.04	1.4	0.83	42
	GOTERM_MF_FAT	cation binding	28	0.045	1.4	0.79	46
Annotation Cluster 5	Enrichment Score: 1.38
	KEGG_PATHWAY	Sphingolipid signaling pathway	5	0.015	5.2	0.93	17
	KEGG_PATHWAY	Fc gamma R-mediated phagocytosis	4	0.026	6.1	0.8	28
	KEGG_PATHWAY	Choline metabolism in cancer	3	0.19	3.7	0.66	92
Annotation Cluster 6	Enrichment Score: 1.31
	KEGG_PATHWAY	Fc gamma R-mediated phagocytosis	4	0.026	6.1	0.8	28
	KEGG_PATHWAY	Leukocyte transendothelial migration	4	0.06	4.4	0.53	53
	KEGG_PATHWAY	Focal adhesion	5	0.077	3	0.55	63
Annotation Cluster 7	Enrichment Score: 1.27
	GOTERM_BP_FAT	cell adhesion	17	0.001	2.5	0.86	1.8
	GOTERM_BP_FAT	biological adhesion	17	0.0011	2.5	0.65	1.9
	GOTERM_BP_FAT	cell-cell adhesion	11	0.014	2.4	0.95	22
	GOTERM_BP_FAT	regulation of cell adhesion	9	0.02	2.6	0.9	30
	GOTERM_BP_FAT	single organism cell adhesion	9	0.057	2.1	0.94	63
	GOTERM_BP_FAT	single organismal cell-cell adhesion	8	0.088	2.1	0.96	79
	GOTERM_BP_FAT	regulation of cell activation	6	0.094	2.5	0.96	81
	GOTERM_BP_FAT	regulation of cell-cell adhesion	5	0.13	2.6	0.97	91
	GOTERM_BP_FAT	regulation of lymphocyte activation	5	0.13	2.5	0.97	91
	GOTERM_BP_FAT	cell activation	8	0.15	1.8	0.96	94
	GOTERM_BP_FAT	regulation of T cell activation	4	0.17	2.8	0.97	96
	GOTERM_BP_FAT	regulation of leukocyte activation	5	0.19	2.2	0.97	97
	GOTERM_BP_FAT	regulation of leukocyte cell-cell adhesion	4	0.19	2.6	0.97	97
	GOTERM_BP_FAT	regulation of immune system process	10	0.19	1.5	0.97	97
	GOTERM_BP_FAT	immune response	9	0.2	1.6	0.97	98
Annotation Cluster 8	Enrichment Score: 1.25
	KEGG_PATHWAY	Sphingolipid signaling pathway	5	0.015	5.2	0.93	17
	KEGG_PATHWAY	Inflammatory mediator regulation of TRP channels	4	0.033	5.5	0.59	34
	KEGG_PATHWAY	Phosphatidylinositol signaling system	4	0.04	5.1	0.61	40
	KEGG_PATHWAY	Cholinergic synapse	4	0.051	4.7	0.58	48
	KEGG_PATHWAY	Thyroid hormone signaling pathway	4	0.057	4.5	0.54	52
	KEGG_PATHWAY	Oxytocin signaling pathway	4	0.1	3.5	0.57	73
	KEGG_PATHWAY	Inositol phosphate metabolism	3	0.11	5.3	0.58	75
	KEGG_PATHWAY	Calcium signaling pathway	4	0.16	2.9	0.63	88
Annotation Cluster 9	Enrichment Score: 1.25
	GOTERM_BP_FAT	cytosolic transport	4	0.037	5.4	0.92	48
	GOTERM_BP_FAT	endosomal transport	5	0.039	3.9	0.92	49
	GOTERM_BP_FAT	vacuolar transport	5	0.064	3.3	0.93	68
	GOTERM_BP_FAT	Golgi vesicle transport	4	0.11	3.4	0.97	86
Annotation Cluster 10	Enrichment Score: 1.24
	GOTERM_CC_FAT	extracellular region	34	0.026	1.4	0.94	29
	GOTERM_CC_FAT	extracellular region part	32	0.034	1.4	0.91	35
	GOTERM_CC_FAT	membrane-bounded vesicle	28	0.061	1.4	0.93	55
	GOTERM_CC_FAT	extracellular exosome	22	0.19	1.3	0.95	93
Annotation Cluster 11	Enrichment Score: 1.23
	KEGG_PATHWAY	Sphingolipid signaling pathway	5	0.015	5.2	0.93	17
	KEGG_PATHWAY	VEGF signaling pathway	3	0.078	6.3	0.54	63
	KEGG_PATHWAY	HIF-1 signaling pathway	3	0.18	3.9	0.65	91
Annotation Cluster 12	Enrichment Score: 1.17
	GOTERM_BP_FAT	gonad development	5	0.017	5	0.92	25
	GOTERM_BP_FAT	development of primary sexual characteristics	5	0.017	5	0.91	26
	GOTERM_BP_FAT	ovulation cycle process	3	0.046	8.7	0.93	55
	GOTERM_BP_FAT	ovulation cycle	3	0.049	8.3	0.94	58
	GOTERM_BP_FAT	development of primary female sexual characteristics	3	0.077	6.5	0.95	74
	GOTERM_BP_FAT	female gonad development	3	0.077	6.5	0.95	74
	GOTERM_BP_FAT	female gamete generation	3	0.093	5.8	0.96	81
	GOTERM_BP_FAT	rhythmic process	4	0.095	3.6	0.96	82
	GOTERM_BP_FAT	female sex differentiation	3	0.1	5.5	0.96	83
	GOTERM_BP_FAT	multicellular organismal reproductive process	6	0.19	2	0.97	97
	GOTERM_BP_FAT	multicellular organism reproduction	6	0.2	1.9	0.97	98
Annotation Cluster 13	Enrichment Score: 1.15
	GOTERM_MF_FAT	serine hydrolase activity	5	0.028	4.3	0.76	31
	GOTERM_MF_FAT	serine-type endopeptidase activity	4	0.071	4.1	0.89	62
	GOTERM_MF_FAT	serine-type peptidase activity	4	0.1	3.5	0.92	77
	GOTERM_MF_FAT	endopeptidase activity	6	0.13	2.2	0.95	84
Annotation Cluster 14	Enrichment Score: 1.14
	GOTERM_BP_FAT	regulation of angiogenesis	5	0.029	4.3	0.93	40
	GOTERM_BP_FAT	regulation of vasculature development	5	0.037	3.9	0.93	48
	GOTERM_BP_FAT	endothelial cell migration	4	0.053	4.7	0.94	60
	GOTERM_BP_FAT	epithelial cell migration	4	0.13	3.2	0.97	91
	GOTERM_BP_FAT	epithelium migration	4	0.13	3.1	0.97	92
	GOTERM_BP_FAT	tissue migration	4	0.14	3	0.96	93
Annotation Cluster 15	Enrichment Score: 1.14
	GOTERM_BP_FAT	epithelial cell proliferation	6	0.036	3.3	0.93	46
	GOTERM_BP_FAT	regulation of epithelial cell proliferation	5	0.063	3.3	0.94	67
	GOTERM_BP_FAT	positive regulation of epithelial cell proliferation	3	0.17	3.9	0.97	96
Annotation Cluster 16	Enrichment Score: 1.12
	KEGG_PATHWAY	ErbB signaling pathway	4	0.03	5.8	0.67	31
	KEGG_PATHWAY	Focal adhesion	5	0.077	3	0.55	63
	KEGG_PATHWAY	Proteoglycans in cancer	4	0.2	2.6	0.66	93
Annotation Cluster 17	Enrichment Score: 1.09
	KEGG_PATHWAY	Serotonergic synapse	4	0.046	4.9	0.57	44
	KEGG_PATHWAY	Cholinergic synapse	4	0.051	4.7	0.58	48
	KEGG_PATHWAY	Glutamatergic synapse	4	0.053	4.6	0.53	49
	KEGG_PATHWAY	Circadian entrainment	3	0.17	4	0.64	89
	KEGG_PATHWAY	Retrograde endocannabinoid signaling	3	0.18	3.9	0.65	91
Annotation Cluster 18	Enrichment Score: 1.09
	GOTERM_CC_FAT	somatodendritic compartment	7	0.022	3.2	0.99	24
	GOTERM_CC_FAT	neuron projection	8	0.064	2.2	0.9	57
	GOTERM_CC_FAT	dendrite	4	0.17	2.7	0.95	91
	GOTERM_CC_FAT	neuron part	9	0.18	1.6	0.95	92
Annotation Cluster 19	Enrichment Score: 1.07
	GOTERM_BP_FAT	phosphorus metabolic process	22	0.032	1.6	0.93	43
	GOTERM_BP_FAT	regulation of phosphate metabolic process	15	0.042	1.7	0.93	52
	GOTERM_BP_FAT	regulation of phosphorus metabolic process	15	0.042	1.7	0.91	52
	GOTERM_BP_FAT	phosphate-containing compound metabolic process	21	0.055	1.5	0.94	62
	GOTERM_BP_FAT	phosphorylation	16	0.057	1.6	0.94	63
	GOTERM_BP_FAT	regulation of phosphorylation	13	0.064	1.7	0.94	67
	GOTERM_BP_FAT	regulation of molecular function	17	0.074	1.5	0.95	73
	GOTERM_BP_FAT	positive regulation of phosphorus metabolic process	10	0.084	1.9	0.96	78
	GOTERM_BP_FAT	positive regulation of phosphate metabolic process	10	0.084	1.9	0.96	78
	GOTERM_BP_FAT	protein phosphorylation	14	0.086	1.6	0.96	78
	GOTERM_BP_FAT	positive regulation of phosphorylation	9	0.11	1.9	0.97	85
	GOTERM_BP_FAT	regulation of protein phosphorylation	11	0.15	1.6	0.96	94
	GOTERM_BP_FAT	positive regulation of response to stimulus	14	0.16	1.4	0.96	95
	GOTERM_BP_FAT	regulation of catalytic activity	12	0.16	1.5	0.96	95
	GOTERM_BP_FAT	positive regulation of protein phosphorylation	8	0.18	1.7	0.97	96
	GOTERM_BP_FAT	positive regulation of molecular function	10	0.19	1.5	0.97	97
Annotation Cluster 20	Enrichment Score: 1.06
	GOTERM_BP_FAT	regulation of angiogenesis	5	0.029	4.3	0.93	40
	GOTERM_BP_FAT	regulation of vasculature development	5	0.037	3.9	0.93	48
	GOTERM_BP_FAT	angiogenesis	6	0.059	2.8	0.94	65
	GOTERM_BP_FAT	regulation of anatomical structure morphogenesis	10	0.08	1.9	0.95	76
	GOTERM_BP_FAT	vasculature development	7	0.11	2.1	0.96	87
	GOTERM_BP_FAT	blood vessel morphogenesis	6	0.11	2.3	0.96	87
	GOTERM_BP_FAT	positive regulation of angiogenesis	3	0.14	4.6	0.96	92
	GOTERM_BP_FAT	positive regulation of vasculature development	3	0.16	4.1	0.96	95
	GOTERM_BP_FAT	blood vessel development	6	0.2	1.9	0.97	98
Annotation Cluster 21	Enrichment Score: 0.92
	GOTERM_BP_FAT	regulation of anatomical structure morphogenesis	10	0.08	1.9	0.95	76
	GOTERM_BP_FAT	regulation of anatomical structure size	6	0.11	2.3	0.96	87
	GOTERM_BP_FAT	regulation of cellular component size	5	0.14	2.5	0.96	92
	GOTERM_BP_FAT	regulation of cell morphogenesis	6	0.17	2	0.97	96
Annotation Cluster 22	Enrichment Score: 0.91
	GOTERM_MF_FAT	monooxygenase activity	3	0.09	5.9	0.91	72
	GOTERM_MF_FAT	heme binding	3	0.14	4.6	0.95	86
	GOTERM_MF_FAT	tetrapyrrole binding	3	0.15	4.2	0.95	90
Annotation Cluster 23	Enrichment Score: 0.85
	GOTERM_BP_FAT	regulation of cell morphogenesis involved in differentiation	5	0.11	2.7	0.96	87
	GOTERM_BP_FAT	developmental growth involved in morphogenesis	4	0.11	3.4	0.96	87
	GOTERM_BP_FAT	regulation of cell projection organization	6	0.14	2.2	0.97	92
	GOTERM_BP_FAT	regulation of neuron projection development	5	0.14	2.5	0.96	93
	GOTERM_BP_FAT	regulation of cell morphogenesis	6	0.17	2	0.97	96
	GOTERM_BP_FAT	regulation of nervous system development	7	0.19	1.8	0.97	97
Annotation Cluster 24	Enrichment Score: 0.84
	GOTERM_BP_FAT	regulation of cell activation	6	0.094	2.5	0.96	81
	GOTERM_BP_FAT	regulation of lymphocyte activation	5	0.13	2.5	0.97	91
	GOTERM_BP_FAT	positive regulation of cell adhesion	5	0.13	2.5	0.97	91
	GOTERM_BP_FAT	positive regulation of lymphocyte proliferation	3	0.16	4.2	0.96	95
	GOTERM_BP_FAT	positive regulation of mononuclear cell proliferation	3	0.16	4.1	0.96	95
	GOTERM_BP_FAT	positive regulation of leukocyte proliferation	3	0.17	3.9	0.97	96
	GOTERM_BP_FAT	regulation of leukocyte activation	5	0.19	2.2	0.97	97
Annotation Cluster 25	Enrichment Score: 0.84
	GOTERM_BP_FAT	chemotaxis	6	0.14	2.2	0.97	92
	GOTERM_BP_FAT	taxis	6	0.14	2.2	0.96	93
	GOTERM_BP_FAT	locomotion	12	0.16	1.5	0.96	95
Annotation Cluster 26	Enrichment Score: 0.83
	GOTERM_BP_FAT	movement of cell or subcellular component	14	0.11	1.6	0.97	85
	GOTERM_BP_FAT	locomotion	12	0.16	1.5	0.96	95
	GOTERM_BP_FAT	regulation of cell motility	7	0.19	1.8	0.97	97
Annotation Cluster 27	Enrichment Score: 0.79
	GOTERM_BP_FAT	response to lipopolysaccharide	4	0.13	3.1	0.97	92
	GOTERM_BP_FAT	response to molecule of bacterial origin	4	0.16	2.9	0.96	94
	GOTERM_BP_FAT	cellular response to lipopolysaccharide	3	0.16	4.2	0.96	95
	GOTERM_BP_FAT	cellular response to molecule of bacterial origin	3	0.18	3.9	0.97	96
	GOTERM_BP_FAT	response to lipid	6	0.18	2	0.97	97
65 were not clustered.
