# Supplementary material for: Signalling pathways and mechanistic cues highlighted by transcriptomic analysis of primordial, primary, and secondary ovarian follicles in domestic cat
Source: Sci Rep. 2021 Jan 29;11:2683. doi: 10.1038/s41598-021-82051-4 (PMC7846758; doi:10.1038/s41598-021-82051-4)
Supplement: Supplementary file 3 — Supplementary Data S3. [file 41598_2021_82051_MOESM3_ESM.xlsx]

## Sheet: Annotation
Input ID	Gene ID	Type	Tax ID	Homologene Gene ID	Homologene Gene Tax ID	Gene Symbol	Description	Biological Process (GO)	Kinase Class (UniProt)	Protein Function (Protein Atlas)	Subcellular Location (Protein Atlas)	Drug (DrugBank)	Canonical Pathways	Hallmark Gene Sets	GO:0043062 extracellular structure organi	hsa04512 ECM-receptor interaction	GO:0007169 transmembrane receptor protein	R-HSA-556833 Metabolism of lipids	GO:0051321 meiotic cell cycle	GO:0000280 nuclear division	GO:0000904 cell morphogenesis involved in	GO:0003012 muscle system process	GO:0007507 heart development	GO:0010035 response to inorganic substanc	GO:0048729 tissue morphogenesis	GO:0031589 cell-substrate adhesion	GO:0031099 regeneration	hsa05414 Dilated cardiomyopathy	GO:0071363 cellular response to growth fa	GO:0048732 gland development	GO:0071417 cellular response to organonit	GO:0090407 organophosphate biosynthetic p	GO:0044282 small molecule catabolic proce	R-HSA-1566948 Elastic fibre formation
ENSG00000150551	116372	ensembl_gene_id	H. sapiens	116372	H. sapiens	LYPD1	LY6/PLAUR domain containing 1	GO:1903077 negative regulation of protein localization to plasma membrane;GO:0095500 acetylcholine receptor signaling pathway;GO:1904376 negative regulation of protein localization to cell periphery							0.0	0.0	0.0	0.0	0.0	0.0	0.0	0.0	0.0	0.0	0.0	0.0	0.0	0.0	0.0	0.0	1.0	0.0	0.0	0.0
ENSG00000165182	254158	ensembl_gene_id	H. sapiens	254158	H. sapiens	CXorf58	chromosome X open reading frame 58								0.0	0.0	0.0	0.0	0.0	0.0	0.0	0.0	0.0	0.0	0.0	0.0	0.0	0.0	0.0	0.0	0.0	0.0	0.0	0.0
ENSG00000138802	10427	ensembl_gene_id	H. sapiens	10427	H. sapiens	SEC24B	SEC24 homolog B, COPII coat complex component	GO:0090178 regulation of establishment of planar polarity involved in neural tube closure;GO:0060088 auditory receptor cell stereocilium organization;GO:1901301 regulation of cargo loading into COPII-coated vesicle			Nucleus;Vesicles(Approved)				0.0	0.0	0.0	1.0	0.0	0.0	1.0	0.0	1.0	0.0	1.0	0.0	0.0	0.0	0.0	0.0	0.0	0.0	0.0	0.0
ENSG00000083444	5351	ensembl_gene_id	H. sapiens	5351	H. sapiens	PLOD1	procollagen-lysine,2-oxoglutarate 5-dioxygenase 1	GO:0046947 hydroxylysine biosynthetic process;GO:0046946 hydroxylysine metabolic process;GO:0017185 peptidyl-lysine hydroxylation		Enzymes/ENZYME proteins/Oxidoreductases	Nucleoplasm;Vesicles(Uncertain)	Vitamin C (Protein homodimerization activity);Succinic acid (Protein homodimerization activity)	(M3468)NABA ECM REGULATORS; (M5885)NABA MATRISOME ASSOCIATED; (M5889)NABA MATRISOME	(M5937)HALLMARK GLYCOLYSIS; (M5930)HALLMARK EPITHELIAL MESENCHYMAL TRANSITION	1.0	1.0	0.0	0.0	0.0	0.0	0.0	0.0	0.0	0.0	0.0	0.0	0.0	0.0	0.0	0.0	0.0	1.0	1.0	0.0
ENSG00000172771	90288	ensembl_gene_id	H. sapiens	90288	H. sapiens	EFCAB12	EF-hand calcium binding domain 12								0.0	0.0	0.0	0.0	0.0	0.0	0.0	0.0	0.0	0.0	0.0	0.0	0.0	0.0	0.0	0.0	0.0	0.0	0.0	0.0
ENSG00000163913	55764	ensembl_gene_id	H. sapiens	55764	H. sapiens	IFT122	intraflagellar transport 122	GO:0021914 negative regulation of smoothened signaling pathway involved in ventral spinal cord patterning;GO:0021910 smoothened signaling pathway involved in ventral spinal cord patterning;GO:0060831 smoothened signaling pathway involved in dorsal/ventral neural tube patterning			Cytosol;Nucleoplasm(Supported)				0.0	0.0	0.0	0.0	0.0	0.0	0.0	0.0	1.0	0.0	1.0	0.0	0.0	0.0	0.0	0.0	0.0	0.0	0.0	0.0
ENSG00000004399	23129	ensembl_gene_id	H. sapiens	23129	H. sapiens	PLXND1	plexin D1	GO:0060666 dichotomous subdivision of terminal units involved in salivary gland branching;GO:1902287 semaphorin-plexin signaling pathway involved in axon guidance;GO:1902285 semaphorin-plexin signaling pathway involved in neuron projection guidance					(M5880)NABA ECM AFFILIATED; (M5885)NABA MATRISOME ASSOCIATED; (M5889)NABA MATRISOME		0.0	0.0	0.0	0.0	0.0	0.0	1.0	0.0	1.0	0.0	1.0	1.0	0.0	0.0	0.0	1.0	0.0	0.0	0.0	0.0
ENSG00000205403	3426	ensembl_gene_id	H. sapiens	3426	H. sapiens	CFI	complement factor I	GO:0006958 complement activation, classical pathway;GO:0030449 regulation of complement activation;GO:0002455 humoral immune response mediated by circulating immunoglobulin		Enzymes/{ENZYME proteins/Hydrolases,Peptidases/Serine-type peptidases}				(M5946)HALLMARK COAGULATION	0.0	0.0	0.0	0.0	0.0	0.0	0.0	0.0	0.0	0.0	0.0	0.0	0.0	0.0	0.0	0.0	0.0	0.0	0.0	0.0
ENSG00000285330						None	None	None	None	None	None	None	None	None	nan	nan	nan	nan	nan	nan	nan	nan	nan	nan	nan	nan	nan	nan	nan	nan	nan	nan	nan	nan
ENSG00000078246	7289	ensembl_gene_id	H. sapiens	7289	H. sapiens	TULP3	TUB like protein 3	GO:1901621 negative regulation of smoothened signaling pathway involved in dorsal/ventral neural tube patterning;GO:0021914 negative regulation of smoothened signaling pathway involved in ventral spinal cord patterning;GO:1901620 regulation of smoothened signaling pathway involved in dorsal/ventral neural tube patterning			Nucleoli;Nucleus;Plasma membrane(Supported)				0.0	0.0	0.0	0.0	0.0	0.0	0.0	0.0	0.0	0.0	1.0	0.0	0.0	0.0	0.0	0.0	0.0	0.0	0.0	0.0
ENSG00000203910	388649	ensembl_gene_id	H. sapiens	388649	H. sapiens	C1orf146	chromosome 1 open reading frame 146								0.0	0.0	0.0	0.0	0.0	0.0	0.0	0.0	0.0	0.0	0.0	0.0	0.0	0.0	0.0	0.0	0.0	0.0	0.0	0.0
ENSG00000104044	4948	ensembl_gene_id	H. sapiens	4948	H. sapiens	OCA2	OCA2 melanosomal transmembrane protein	GO:0015828 tyrosine transport;GO:0006726 eye pigment biosynthetic process;GO:0015801 aromatic amino acid transport		Transporters/Electrochemical Potential-driven transporters					0.0	0.0	0.0	0.0	0.0	0.0	0.0	0.0	0.0	0.0	0.0	0.0	0.0	0.0	0.0	0.0	0.0	0.0	0.0	0.0
ENSG00000163950	7884	ensembl_gene_id	H. sapiens	7884	H. sapiens	SLBP	stem-loop binding protein	GO:0006398 mRNA 3'-end processing by stem-loop binding and cleavage;GO:0006406 mRNA export from nucleus;GO:0071427 mRNA-containing ribonucleoprotein complex export from nucleus			Cytosol;Nucleoli;Nucleus(Supported)			(M5925)HALLMARK E2F TARGETS	0.0	0.0	0.0	0.0	0.0	0.0	0.0	0.0	0.0	0.0	0.0	0.0	0.0	0.0	0.0	0.0	0.0	0.0	0.0	0.0
N/A						None	None	None	None	None	None	None	None	None	nan	nan	nan	nan	nan	nan	nan	nan	nan	nan	nan	nan	nan	nan	nan	nan	nan	nan	nan	nan
ENSG00000123384	4035	ensembl_gene_id	H. sapiens	4035	H. sapiens	LRP1	LDL receptor related protein 1	GO:0048694 positive regulation of collateral sprouting of injured axon;GO:0048693 regulation of collateral sprouting of injured axon;GO:0048691 positive regulation of axon extension involved in regeneration		CD markers	Vesicles(Supported)Nucleoplasm(Approved)	Antihemophilic Factor (Recombinant) (Receptor activity);Tenecteplase (Receptor activity);Coagulation Factor IX (Recombinant) (Receptor activity)	(M17761)ST WNT BETA CATENIN PATHWAY; (M159)PID AMB2 NEUTROPHILS PATHWAY; (M174)PID UPA UPAR PATHWAY	(M5946)HALLMARK COAGULATION; (M5921)HALLMARK COMPLEMENT; (M5930)HALLMARK EPITHELIAL MESENCHYMAL TRANSITION	1.0	0.0	1.0	0.0	0.0	0.0	1.0	0.0	0.0	0.0	0.0	1.0	1.0	0.0	0.0	0.0	1.0	0.0	0.0	0.0
ENSG00000151655	3698	ensembl_gene_id	H. sapiens	3698	H. sapiens	ITIH2	inter-alpha-trypsin inhibitor heavy chain 2	GO:0030212 hyaluronan metabolic process;GO:1903510 mucopolysaccharide metabolic process;GO:0010951 negative regulation of endopeptidase activity			Golgi apparatus(Approved)		(M3468)NABA ECM REGULATORS; (M5885)NABA MATRISOME ASSOCIATED; (M5889)NABA MATRISOME		0.0	0.0	0.0	0.0	0.0	0.0	0.0	0.0	0.0	0.0	0.0	0.0	0.0	0.0	0.0	0.0	0.0	0.0	0.0	0.0
ENSG00000174606	90806	ensembl_gene_id	H. sapiens	90806	H. sapiens	ANGEL2	angel homolog 2	GO:0070935 3'-UTR-mediated mRNA stabilization;GO:0048255 mRNA stabilization;GO:1902373 negative regulation of mRNA catabolic process			Mitochondria;Nucleoplasm(Approved)				0.0	0.0	0.0	0.0	0.0	0.0	0.0	0.0	0.0	0.0	0.0	0.0	0.0	0.0	0.0	0.0	0.0	0.0	0.0	0.0
ENSG00000089199	1114	ensembl_gene_id	H. sapiens	1114	H. sapiens	CHGB	chromogranin B	GO:0043687 post-translational protein modification;GO:0006464 cellular protein modification process;GO:0036211 protein modification process			Vesicles(Enhanced)				0.0	0.0	0.0	0.0	0.0	0.0	0.0	0.0	0.0	0.0	0.0	0.0	0.0	0.0	0.0	0.0	0.0	0.0	0.0	0.0
ENSG00000164309	202333	ensembl_gene_id	H. sapiens	202333	H. sapiens	CMYA5	cardiomyopathy associated 5								0.0	0.0	0.0	0.0	0.0	0.0	0.0	0.0	0.0	0.0	0.0	0.0	0.0	0.0	0.0	0.0	0.0	0.0	0.0	0.0
ENSG00000106355	23658	ensembl_gene_id	H. sapiens	23658	H. sapiens	LSM5	LSM5 homolog, U6 small nuclear RNA and mRNA degradation associated	GO:0043928 exonucleolytic nuclear-transcribed mRNA catabolic process involved in deadenylation-dependent decay;GO:0000291 nuclear-transcribed mRNA catabolic process, exonucleolytic;GO:0000288 nuclear-transcribed mRNA catabolic process, deadenylation-dependent decay							0.0	0.0	0.0	0.0	0.0	0.0	0.0	0.0	0.0	0.0	0.0	0.0	0.0	0.0	0.0	0.0	0.0	0.0	0.0	0.0
ENSG00000104313	2138	ensembl_gene_id	H. sapiens	2138	H. sapiens	EYA1	EYA transcriptional coactivator and phosphatase 1	GO:0072513 positive regulation of secondary heart field cardioblast proliferation;GO:0001658 branching involved in ureteric bud morphogenesis;GO:0003266 regulation of secondary heart field cardioblast proliferation		Enzymes/ENZYME proteins/Hydrolases	Nuclear bodies;Nucleoplasm(Supported)				0.0	0.0	0.0	0.0	0.0	0.0	1.0	0.0	1.0	0.0	1.0	0.0	0.0	0.0	0.0	0.0	0.0	0.0	0.0	0.0
ENSG00000073598	54752	ensembl_gene_id	H. sapiens	54752	H. sapiens	FNDC8	fibronectin type III domain containing 8						(M3008)NABA ECM GLYCOPROTEINS; (M5884)NABA CORE MATRISOME; (M5889)NABA MATRISOME		1.0	0.0	0.0	0.0	0.0	0.0	0.0	0.0	0.0	0.0	0.0	0.0	0.0	0.0	0.0	0.0	0.0	0.0	0.0	0.0
ENSG00000135480	3855	ensembl_gene_id	H. sapiens	3855	H. sapiens	KRT7	keratin 7	GO:0070268 cornification;GO:0031424 keratinization;GO:0030216 keratinocyte differentiation				Primaquine (Structural molecule activity);HspE7 (Structural molecule activity)			0.0	0.0	0.0	0.0	0.0	0.0	0.0	0.0	0.0	0.0	0.0	0.0	0.0	0.0	0.0	0.0	0.0	0.0	0.0	0.0
ENSG00000184937	7490	ensembl_gene_id	H. sapiens	7490	H. sapiens	WT1	WT1 transcription factor	GO:0072302 negative regulation of metanephric glomerular mesangial cell proliferation;GO:0072301 regulation of metanephric glomerular mesangial cell proliferation;GO:2001076 positive regulation of metanephric ureteric bud development		Transcription factors/Zinc-coordinating DNA-binding domains	Nucleoplasm(Supported)		(M105)PID TELOMERASE PATHWAY; (M19)PID P73PATHWAY		1.0	0.0	0.0	0.0	0.0	0.0	0.0	0.0	1.0	0.0	1.0	0.0	0.0	0.0	0.0	1.0	1.0	0.0	0.0	0.0
ENSG00000205356	25851	ensembl_gene_id	H. sapiens	25851	H. sapiens	TECPR1	tectonin beta-propeller repeat containing 1	GO:0097352 autophagosome maturation;GO:0016236 macroautophagy;GO:0032984 protein-containing complex disassembly			Vesicles(Supported)				0.0	0.0	0.0	0.0	0.0	0.0	0.0	0.0	0.0	0.0	0.0	0.0	0.0	0.0	0.0	0.0	0.0	0.0	0.0	0.0
ENSG00000006453	55971	ensembl_gene_id	H. sapiens	55971	H. sapiens	BAIAP2L1	BAR/IMD domain containing adaptor protein 2 like 1	GO:0046626 regulation of insulin receptor signaling pathway;GO:2000251 positive regulation of actin cytoskeleton reorganization;GO:0051764 actin crosslink formation			Cytosol;Plasma membrane(Enhanced)				0.0	0.0	1.0	0.0	0.0	0.0	0.0	0.0	0.0	0.0	0.0	0.0	0.0	0.0	0.0	0.0	1.0	0.0	0.0	0.0
ENSG00000166578	115811	ensembl_gene_id	H. sapiens	115811	H. sapiens	IQCD	IQ motif containing D				Nucleus(Approved)				0.0	0.0	0.0	0.0	0.0	0.0	0.0	0.0	0.0	0.0	0.0	0.0	0.0	0.0	0.0	0.0	0.0	0.0	0.0	0.0
ENSG00000152779	387700	ensembl_gene_id	H. sapiens	387700	H. sapiens	SLC16A12	solute carrier family 16 member 12	GO:0015881 creatine transmembrane transport;GO:0003333 amino acid transmembrane transport;GO:0072337 modified amino acid transport			Mitochondria(Approved)				0.0	0.0	0.0	0.0	0.0	0.0	0.0	0.0	0.0	0.0	0.0	0.0	0.0	0.0	0.0	0.0	0.0	0.0	0.0	0.0
ENSG00000265107	2702	ensembl_gene_id	H. sapiens	2702	H. sapiens	GJA5	gap junction protein alpha 5	GO:0098906 regulation of Purkinje myocyte action potential;GO:1900133 regulation of renin secretion into blood stream;GO:0098905 regulation of bundle of His cell action potential						(M5909)HALLMARK MYOGENESIS	0.0	0.0	0.0	0.0	0.0	0.0	0.0	1.0	1.0	0.0	0.0	0.0	0.0	0.0	0.0	0.0	0.0	0.0	0.0	0.0
ENSG00000072952	10335	ensembl_gene_id	H. sapiens	10335	H. sapiens	MRVI1	murine retrovirus integration site 1 homolog				Cytosol;Nuclear bodies(Approved)				0.0	0.0	0.0	0.0	0.0	0.0	0.0	0.0	0.0	0.0	0.0	0.0	0.0	0.0	0.0	0.0	0.0	0.0	0.0	0.0
ENSG00000132153	22907	ensembl_gene_id	H. sapiens	22907	H. sapiens	DHX30	DExH-box helicase 30	GO:1902775 mitochondrial large ribosomal subunit assembly;GO:0061668 mitochondrial ribosome assembly;GO:0000027 ribosomal large subunit assembly		Enzymes/ENZYME proteins/Hydrolases	Cytosol;Mitochondria(Supported)				0.0	0.0	0.0	0.0	0.0	0.0	0.0	0.0	0.0	0.0	0.0	0.0	0.0	0.0	0.0	0.0	0.0	0.0	0.0	0.0
ENSG00000163328	151556	ensembl_gene_id	H. sapiens	151556	H. sapiens	GPR155	G protein-coupled receptor 155	GO:0050890 cognition;GO:0050877 nervous system process;GO:0055085 transmembrane transport			Cytosol(Approved)Nuclear bodies(Uncertain)				0.0	0.0	0.0	0.0	0.0	0.0	0.0	0.0	0.0	0.0	0.0	0.0	0.0	0.0	0.0	0.0	0.0	0.0	0.0	0.0
ENSG00000157985	116987	ensembl_gene_id	H. sapiens	116987	H. sapiens	AGAP1	ArfGAP with GTPase domain, ankyrin repeat and PH domain 1	GO:0043547 positive regulation of GTPase activity;GO:0043087 regulation of GTPase activity;GO:0051345 positive regulation of hydrolase activity							0.0	0.0	0.0	0.0	0.0	0.0	0.0	0.0	0.0	0.0	0.0	0.0	0.0	0.0	0.0	0.0	0.0	0.0	0.0	0.0
ENSG00000105612	1777	ensembl_gene_id	H. sapiens	1777	H. sapiens	DNASE2	deoxyribonuclease 2, lysosomal	GO:0006309 apoptotic DNA fragmentation;GO:0030262 apoptotic nuclear changes;GO:0000737 DNA catabolic process, endonucleolytic		Enzymes/ENZYME proteins/Hydrolases					0.0	0.0	0.0	0.0	0.0	0.0	0.0	0.0	0.0	0.0	0.0	0.0	0.0	0.0	0.0	0.0	0.0	0.0	0.0	0.0
ENSG00000134508	91768	ensembl_gene_id	H. sapiens	91768	H. sapiens	CABLES1	Cdk5 and Abl enzyme substrate 1	GO:0051301 cell division;GO:0051726 regulation of cell cycle;GO:0007049 cell cycle			Nuclear bodies;Nucleus(Supported)		(M142)PID AJDISS 2PATHWAY; (M256)PID TAP63 PATHWAY		0.0	0.0	0.0	0.0	0.0	0.0	0.0	0.0	0.0	0.0	0.0	0.0	0.0	0.0	0.0	0.0	0.0	0.0	0.0	0.0
ENSG00000141452	29919	ensembl_gene_id	H. sapiens	29919	H. sapiens	RMC1	regulator of MON1-CCZ1	GO:0010506 regulation of autophagy;GO:0006914 autophagy;GO:0061919 process utilizing autophagic mechanism			Nucleus(Uncertain)				0.0	0.0	0.0	0.0	0.0	0.0	0.0	0.0	0.0	0.0	0.0	0.0	0.0	0.0	0.0	0.0	0.0	0.0	0.0	0.0
ENSG00000136717	274	ensembl_gene_id	H. sapiens	274	H. sapiens	BIN1	bridging integrator 1	GO:1903946 negative regulation of ventricular cardiac muscle cell action potential;GO:1904878 negative regulation of calcium ion transmembrane transport via high voltage-gated calcium channel;GO:0106135 negative regulation of cardiac muscle cell contraction			Cytosol(Supported)		(M67)PID ARF6 TRAFFICKING PATHWAY; (M19)PID P73PATHWAY	(M5893)HALLMARK MITOTIC SPINDLE; (M5909)HALLMARK MYOGENESIS	0.0	0.0	0.0	0.0	0.0	0.0	1.0	1.0	1.0	0.0	0.0	0.0	0.0	0.0	0.0	0.0	0.0	0.0	0.0	0.0
ENSG00000113734	662	ensembl_gene_id	H. sapiens	662	H. sapiens	BNIP1	BCL2 interacting protein 1	GO:0016320 endoplasmic reticulum membrane fusion;GO:0097194 execution phase of apoptosis;GO:0006890 retrograde vesicle-mediated transport, Golgi to ER			Endoplasmic reticulum(Supported)				0.0	0.0	0.0	0.0	0.0	0.0	0.0	0.0	0.0	0.0	0.0	0.0	0.0	0.0	0.0	0.0	0.0	0.0	0.0	0.0
ENSG00000183072	1482	ensembl_gene_id	H. sapiens	1482	H. sapiens	NKX2-5	NK2 homeobox 5	GO:0060929 atrioventricular node cell fate commitment;GO:0003168 Purkinje myocyte differentiation;GO:0060928 atrioventricular node cell development		Transcription factors/Helix-turn-helix domains	Cytosol;Nucleoplasm(Approved)		(M2)PID SMAD2 3NUCLEAR PATHWAY	(M5941)HALLMARK UV RESPONSE UP	0.0	0.0	0.0	0.0	0.0	0.0	1.0	1.0	1.0	0.0	1.0	0.0	0.0	0.0	1.0	1.0	0.0	0.0	0.0	0.0
ENSG00000186094	84871	ensembl_gene_id	H. sapiens	84871	H. sapiens	AGBL4	ATP/GTP binding protein like 4	GO:0035609 C-terminal protein deglutamylation;GO:0035610 protein side chain deglutamylation;GO:0035608 protein deglutamylation		Enzymes/Peptidases/Metallopeptidases					0.0	0.0	0.0	0.0	0.0	0.0	0.0	0.0	0.0	0.0	0.0	0.0	0.0	0.0	0.0	0.0	0.0	0.0	0.0	0.0
ENSG00000081803	93664	ensembl_gene_id	H. sapiens	93664	H. sapiens	CADPS2	calcium dependent secretion activator 2	GO:0016082 synaptic vesicle priming;GO:1990504 dense core granule exocytosis;GO:0016079 synaptic vesicle exocytosis			Vesicles(Supported)Nucleoplasm(Uncertain)				0.0	0.0	0.0	0.0	0.0	0.0	0.0	0.0	0.0	0.0	0.0	0.0	0.0	0.0	0.0	0.0	0.0	0.0	0.0	0.0
ENSG00000012660	60481	ensembl_gene_id	H. sapiens	60481	H. sapiens	ELOVL5	ELOVL fatty acid elongase 5	GO:0035338 long-chain fatty-acyl-CoA biosynthetic process;GO:0034626 fatty acid elongation, polyunsaturated fatty acid;GO:0034625 fatty acid elongation, monounsaturated fatty acid		Enzymes/ENZYME proteins/Transferases	Endoplasmic reticulum(Enhanced)			(M5908)HALLMARK ANDROGEN RESPONSE; (M5949)HALLMARK PEROXISOME; (M5935)HALLMARK FATTY ACID METABOLISM	0.0	0.0	0.0	1.0	0.0	0.0	0.0	0.0	0.0	0.0	0.0	0.0	0.0	0.0	0.0	0.0	0.0	1.0	0.0	0.0
ENSG00000150773	120379	ensembl_gene_id	H. sapiens	120379	H. sapiens	PIH1D2	PIH1 domain containing 2	GO:0000492 box C/D snoRNP assembly;GO:0000491 small nucleolar ribonucleoprotein complex assembly;GO:0006364 rRNA processing			Cytosol;Nucleoplasm(Uncertain)				0.0	0.0	0.0	0.0	0.0	0.0	0.0	0.0	0.0	0.0	0.0	0.0	0.0	0.0	0.0	0.0	0.0	0.0	0.0	0.0
ENSG00000204592	3133	ensembl_gene_id	H. sapiens	3133	H. sapiens	HLA-E	major histocompatibility complex, class I, E	GO:0001815 positive regulation of antibody-dependent cellular cytotoxicity;GO:0001813 regulation of antibody-dependent cellular cytotoxicity;GO:0001798 positive regulation of type IIa hypersensitivity			Vesicles(Approved)			(M5950)HALLMARK ALLOGRAFT REJECTION	0.0	0.0	0.0	0.0	0.0	0.0	0.0	0.0	0.0	0.0	0.0	1.0	0.0	0.0	0.0	0.0	0.0	0.0	0.0	0.0
ENSG00000095627	56165	ensembl_gene_id	H. sapiens	56165	H. sapiens	TDRD1	tudor domain containing 1	GO:0043046 DNA methylation involved in gamete generation;GO:0034587 piRNA metabolic process;GO:0006306 DNA methylation							0.0	0.0	0.0	0.0	1.0	0.0	0.0	0.0	0.0	0.0	0.0	0.0	0.0	0.0	0.0	0.0	0.0	0.0	0.0	0.0
ENSG00000169129	84632	ensembl_gene_id	H. sapiens	84632	H. sapiens	AFAP1L2	actin filament associated protein 1 like 2	GO:0045742 positive regulation of epidermal growth factor receptor signaling pathway;GO:0061098 positive regulation of protein tyrosine kinase activity;GO:1901186 positive regulation of ERBB signaling pathway			Cytosol;Plasma membrane(Supported)			(M5916)HALLMARK APICAL SURFACE	0.0	0.0	1.0	0.0	0.0	0.0	0.0	0.0	0.0	0.0	0.0	0.0	0.0	0.0	0.0	0.0	0.0	0.0	0.0	0.0
ENSG00000189056	5649	ensembl_gene_id	H. sapiens	5649	H. sapiens	RELN	reelin	GO:1902078 positive regulation of lateral motor column neuron migration;GO:1902076 regulation of lateral motor column neuron migration;GO:0021819 layer formation in cerebral cortex			Focal adhesion sites;Plasma membrane(Approved)		(M163)PID LIS1 PATHWAY; (M69)PID REELIN PATHWAY; (M3008)NABA ECM GLYCOPROTEINS	(M5953)HALLMARK KRAS SIGNALING UP	1.0	1.0	0.0	0.0	0.0	0.0	1.0	1.0	0.0	0.0	0.0	0.0	0.0	0.0	0.0	0.0	0.0	0.0	0.0	0.0
ENSG00000134030	9811	ensembl_gene_id	H. sapiens	9811	H. sapiens	CTIF	cap binding complex dependent translation initiation factor	GO:0000184 nuclear-transcribed mRNA catabolic process, nonsense-mediated decay;GO:0006446 regulation of translational initiation;GO:0000956 nuclear-transcribed mRNA catabolic process		Transporters/Transporter channels and pores	Cytosol(Supported)				0.0	0.0	0.0	0.0	0.0	0.0	0.0	0.0	0.0	0.0	0.0	0.0	0.0	0.0	0.0	0.0	0.0	0.0	0.0	0.0
ENSG00000166292	55273	ensembl_gene_id	H. sapiens	55273	H. sapiens	TMEM100	transmembrane protein 100	GO:2001214 positive regulation of vasculogenesis;GO:0060842 arterial endothelial cell differentiation;GO:0003198 epithelial to mesenchymal transition involved in endocardial cushion formation			Nucleoplasm(Uncertain)			(M5953)HALLMARK KRAS SIGNALING UP	0.0	0.0	0.0	0.0	0.0	0.0	0.0	1.0	1.0	0.0	1.0	0.0	0.0	0.0	1.0	0.0	0.0	0.0	0.0	0.0
ENSG00000182809	1397	ensembl_gene_id	H. sapiens	1397	H. sapiens	CRIP2	cysteine rich protein 2	GO:0030097 hemopoiesis;GO:0048534 hematopoietic or lymphoid organ development;GO:0008284 positive regulation of cell proliferation			Nucleoli;Nucleus;Plasma membrane(Approved)			(M5946)HALLMARK COAGULATION	0.0	0.0	0.0	0.0	0.0	0.0	0.0	0.0	0.0	0.0	0.0	0.0	0.0	0.0	0.0	0.0	0.0	0.0	0.0	0.0
ENSG00000133641	91298	ensembl_gene_id	H. sapiens	91298	H. sapiens	C12orf29	chromosome 12 open reading frame 29	GO:0002244 hematopoietic progenitor cell differentiation;GO:0030097 hemopoiesis;GO:0048534 hematopoietic or lymphoid organ development			Vesicles(Approved)				0.0	0.0	0.0	0.0	0.0	0.0	0.0	0.0	0.0	0.0	0.0	0.0	0.0	0.0	0.0	0.0	0.0	0.0	0.0	0.0
ENSG00000134684	8565	ensembl_gene_id	H. sapiens	8565	H. sapiens	YARS1	tyrosyl-tRNA synthetase 1	GO:0006437 tyrosyl-tRNA aminoacylation;GO:0006418 tRNA aminoacylation for protein translation;GO:0043039 tRNA aminoacylation		Enzymes/ENZYME proteins/Ligase	Cytosol(Enhanced)	L-Tyrosine (Tyrosine-trna ligase activity);Beta-(2-Naphthyl)-Alanine (Tyrosine-trna ligase activity);Tyrosinal (Tyrosine-trna ligase activity);N6-ISOPENTENYL-ADENOSINE-5'-MONOPHOSPHATE (Tyrosine-trna ligase activity);PARA-(BENZOYL)-PHENYLALANINE (Tyrosine-trna ligase activity);4-(2,2,2-TRIFLUOROETHYL)-L-PHENYLALANINE (Tyrosine-trna ligase activity)			0.0	0.0	0.0	0.0	0.0	0.0	0.0	0.0	0.0	0.0	0.0	0.0	0.0	0.0	0.0	0.0	0.0	0.0	1.0	0.0
ENSG00000107745	10367	ensembl_gene_id	H. sapiens	10367	H. sapiens	MICU1	mitochondrial calcium uptake 1	GO:1900069 regulation of cellular hyperosmotic salinity response;GO:0051561 positive regulation of mitochondrial calcium ion concentration;GO:0036444 calcium import into the mitochondrion		Transporters/Accessory Factors Involved in Transport	Mitochondria(Supported)				0.0	0.0	0.0	0.0	0.0	0.0	0.0	0.0	0.0	0.0	0.0	0.0	0.0	0.0	0.0	0.0	0.0	0.0	0.0	0.0
ENSG00000165675	10495	ensembl_gene_id	H. sapiens	10495	H. sapiens	ENOX2	ecto-NOX disulfide-thiol exchanger 2	GO:0007624 ultradian rhythm;GO:0048511 rhythmic process;GO:0040008 regulation of growth			Actin filaments;Nucleus(Approved)	Phenoxodiol (Protein disulfide oxidoreductase activity)			0.0	0.0	0.0	0.0	0.0	0.0	0.0	0.0	0.0	0.0	0.0	0.0	0.0	0.0	0.0	0.0	0.0	0.0	0.0	0.0
ENSG00000198208	83694	ensembl_gene_id	H. sapiens	83694	H. sapiens	RPS6KL1	ribosomal protein S6 kinase like 1	GO:0006468 protein phosphorylation;GO:0016310 phosphorylation;GO:0006796 phosphate-containing compound metabolic process	Other	Enzymes/{ENZYME proteins/Transferases,Kinases}	Nucleoplasm(Approved)				0.0	0.0	0.0	0.0	0.0	0.0	0.0	0.0	0.0	0.0	0.0	0.0	0.0	0.0	0.0	0.0	0.0	0.0	0.0	0.0
ENSG00000188153	1287	ensembl_gene_id	H. sapiens	1287	H. sapiens	COL4A5	collagen type IV alpha 5 chain	GO:0038063 collagen-activated tyrosine kinase receptor signaling pathway;GO:0038065 collagen-activated signaling pathway;GO:0007528 neuromuscular junction development			Lipid droplets(Uncertain)		(M5887)NABA BASEMENT MEMBRANES; (M53)PID INTEGRIN3 PATHWAY; (M3005)NABA COLLAGENS		1.0	1.0	1.0	0.0	0.0	0.0	1.0	0.0	0.0	0.0	0.0	0.0	0.0	0.0	0.0	0.0	0.0	0.0	0.0	0.0
ENSG00000164619	168667	ensembl_gene_id	H. sapiens	168667	H. sapiens	BMPER	BMP binding endothelial regulator	GO:1903672 positive regulation of sprouting angiogenesis;GO:0002043 blood vessel endothelial cell proliferation involved in sprouting angiogenesis;GO:0001657 ureteric bud development					(M3008)NABA ECM GLYCOPROTEINS; (M5884)NABA CORE MATRISOME; (M5889)NABA MATRISOME		1.0	0.0	0.0	0.0	0.0	0.0	0.0	0.0	0.0	0.0	0.0	0.0	0.0	0.0	1.0	0.0	0.0	0.0	0.0	0.0
ENSG00000115380	2202	ensembl_gene_id	H. sapiens	2202	H. sapiens	EFEMP1	EGF containing fibulin extracellular matrix protein 1	GO:0048050 post-embryonic eye morphogenesis;GO:0032331 negative regulation of chondrocyte differentiation;GO:0061037 negative regulation of cartilage development			Mitochondria(Uncertain)		(M3008)NABA ECM GLYCOPROTEINS; (M5884)NABA CORE MATRISOME; (M5889)NABA MATRISOME	(M5942)HALLMARK UV RESPONSE DN	1.0	0.0	1.0	0.0	0.0	0.0	0.0	0.0	0.0	0.0	0.0	0.0	0.0	0.0	0.0	0.0	0.0	0.0	0.0	1.0
ENSG00000055813	114800	ensembl_gene_id	H. sapiens	114800	H. sapiens	CCDC85A	coiled-coil domain containing 85A								0.0	0.0	0.0	0.0	0.0	0.0	0.0	0.0	0.0	0.0	0.0	0.0	0.0	0.0	0.0	0.0	0.0	0.0	0.0	0.0
ENSG00000117245	57576	ensembl_gene_id	H. sapiens	57576	H. sapiens	KIF17	kinesin family member 17	GO:0098971 anterograde dendritic transport of neurotransmitter receptor complex;GO:0098937 anterograde dendritic transport;GO:0098935 dendritic transport			Nucleoplasm;Plasma membrane(Approved)				0.0	0.0	0.0	0.0	0.0	0.0	0.0	0.0	0.0	0.0	0.0	0.0	0.0	0.0	0.0	0.0	0.0	0.0	0.0	0.0
ENSG00000151240	22982	ensembl_gene_id	H. sapiens	22982	H. sapiens	DIP2C	disco interacting protein 2 homolog C	GO:0008150 biological_process			Cytosol;Nucleoplasm;Vesicles(Approved)				0.0	0.0	0.0	0.0	0.0	0.0	0.0	0.0	0.0	0.0	0.0	0.0	0.0	0.0	0.0	0.0	0.0	0.0	0.0	0.0
ENSG00000170542	5272	ensembl_gene_id	H. sapiens	5272	H. sapiens	SERPINB9	serpin family B member 9	GO:0033668 negative regulation by symbiont of host apoptotic process;GO:0042270 protection from natural killer cell mediated cytotoxicity;GO:0052041 negative regulation by symbiont of host programmed cell death			Cytosol(Supported)Nucleoplasm(Approved)		(M3468)NABA ECM REGULATORS; (M5885)NABA MATRISOME ASSOCIATED; (M5889)NABA MATRISOME		0.0	0.0	0.0	0.0	0.0	0.0	0.0	0.0	0.0	0.0	0.0	0.0	0.0	0.0	0.0	0.0	0.0	0.0	0.0	0.0
ENSG00000141905	4782	ensembl_gene_id	H. sapiens	4782	H. sapiens	NFIC	nuclear factor I C	GO:0042475 odontogenesis of dentin-containing tooth;GO:0042476 odontogenesis;GO:0000122 negative regulation of transcription by RNA polymerase II		Transcription factors	Nucleus(Enhanced)Nucleoli fibrillar center(Supported)		(M285)PID HNF3A PATHWAY		0.0	0.0	0.0	0.0	0.0	0.0	0.0	0.0	0.0	0.0	0.0	0.0	0.0	0.0	0.0	0.0	0.0	0.0	0.0	0.0
ENSG00000131196	4772	ensembl_gene_id	H. sapiens	4772	H. sapiens	NFATC1	nuclear factor of activated T cells 1	GO:1905064 negative regulation of vascular smooth muscle cell differentiation;GO:0003184 pulmonary valve morphogenesis;GO:0003180 aortic valve morphogenesis		Transcription factors/Immunoglobulin fold	Nuclear bodies;Nucleoplasm(Supported)	Pseudoephedrine (Transcriptional activator activity, rna polymerase ii distal enhancer sequence-specific binding)	(M235)PID TCR CALCIUM PATHWAY; (M65)PID FRA PATHWAY; (M8626)SIG BCR SIGNALING PATHWAY		0.0	0.0	0.0	0.0	0.0	0.0	0.0	0.0	1.0	0.0	0.0	0.0	0.0	0.0	0.0	0.0	0.0	0.0	0.0	0.0
ENSG00000078070	56922	ensembl_gene_id	H. sapiens	56922	H. sapiens	MCCC1	methylcrotonoyl-CoA carboxylase 1	GO:0006552 leucine catabolic process;GO:0006768 biotin metabolic process;GO:0006551 leucine metabolic process		Enzymes/ENZYME proteins/Ligase	Mitochondria(Enhanced)	Biotin (Methylcrotonoyl-coa carboxylase activity)		(M5905)HALLMARK ADIPOGENESIS	0.0	0.0	0.0	0.0	0.0	0.0	0.0	0.0	0.0	0.0	0.0	0.0	0.0	0.0	0.0	0.0	0.0	1.0	1.0	0.0
ENSG00000181523	6448	ensembl_gene_id	H. sapiens	6448	H. sapiens	SGSH	N-sulfoglucosamine sulfohydrolase	GO:0030200 heparan sulfate proteoglycan catabolic process;GO:0030167 proteoglycan catabolic process;GO:0006027 glycosaminoglycan catabolic process		Enzymes/ENZYME proteins/Hydrolases					0.0	0.0	0.0	0.0	0.0	0.0	0.0	0.0	0.0	0.0	0.0	0.0	0.0	0.0	0.0	0.0	0.0	0.0	0.0	0.0
ENSG00000106348	3614	ensembl_gene_id	H. sapiens	3614	H. sapiens	IMPDH1	inosine monophosphate dehydrogenase 1	GO:0006177 GMP biosynthetic process;GO:0006183 GTP biosynthetic process;GO:0046037 GMP metabolic process		Enzymes/ENZYME proteins/Oxidoreductases	Cytosol;Rods & Rings(Supported)	NADH (Rna binding);Mycophenolate mofetil (Rna binding);Ribavirin (Rna binding);Mycophenolic acid (Rna binding);Mercaptopurine (Rna binding);6-Chloropurine Riboside, 5'-Monophosphate (Rna binding);VX-148 (Rna binding)			0.0	0.0	0.0	0.0	0.0	0.0	0.0	0.0	0.0	0.0	0.0	0.0	0.0	0.0	0.0	0.0	0.0	1.0	0.0	0.0
ENSG00000172572	5139	ensembl_gene_id	H. sapiens	5139	H. sapiens	PDE3A	phosphodiesterase 3A	GO:0060282 positive regulation of oocyte development;GO:0060281 regulation of oocyte development;GO:0071321 cellular response to cGMP		Enzymes/ENZYME proteins/Hydrolases	Cytosol(Supported)	Milrinone (Metal ion binding);Anagrelide (Metal ion binding);Theophylline (Metal ion binding);Levosimendan (Metal ion binding);Cilostazol (Metal ion binding);Aminophylline (Metal ion binding);Oxtriphylline (Metal ion binding);Amrinone (Metal ion binding);Enoximone (Metal ion binding);Ibudilast (Metal ion binding);Tofisopam (Metal ion binding)			0.0	0.0	0.0	0.0	1.0	1.0	1.0	1.0	0.0	0.0	0.0	0.0	0.0	0.0	1.0	0.0	1.0	0.0	0.0	0.0
ENSG00000036672	9099	ensembl_gene_id	H. sapiens	9099	H. sapiens	USP2	ubiquitin specific peptidase 2	GO:0043153 entrainment of circadian clock by photoperiod;GO:0045475 locomotor rhythm;GO:0009649 entrainment of circadian clock		Enzymes/{ENZYME proteins/Hydrolases,Peptidases/Cysteine-type peptidases}	Cytosol(Supported)Plasma membrane(Approved)				0.0	0.0	0.0	0.0	0.0	0.0	0.0	0.0	1.0	0.0	0.0	0.0	0.0	0.0	0.0	0.0	0.0	0.0	0.0	0.0
ENSG00000053501	55850	ensembl_gene_id	H. sapiens	55850	H. sapiens	USE1	unconventional SNARE in the ER 1	GO:0006890 retrograde vesicle-mediated transport, Golgi to ER;GO:0007041 lysosomal transport;GO:0006888 ER to Golgi vesicle-mediated transport							0.0	0.0	0.0	0.0	0.0	0.0	0.0	0.0	0.0	0.0	0.0	0.0	0.0	0.0	0.0	0.0	0.0	0.0	0.0	0.0
ENSG00000168671	167127	ensembl_gene_id	H. sapiens	167127	H. sapiens	UGT3A2	UDP glycosyltransferase family 3 member A2	GO:0071412 cellular response to genistein;GO:0071413 cellular response to hydroxyisoflavone;GO:1905546 cellular response to phenylpropanoid		Enzymes/ENZYME proteins/Transferases	Cytosol;Nucleus(Approved)				0.0	0.0	0.0	0.0	0.0	0.0	0.0	0.0	0.0	0.0	0.0	0.0	0.0	0.0	0.0	0.0	1.0	0.0	0.0	0.0
ENSG00000164188	202151	ensembl_gene_id	H. sapiens	202151	H. sapiens	RANBP3L	RAN binding protein 3 like	GO:1901706 mesenchymal cell differentiation involved in bone development;GO:0045663 positive regulation of myoblast differentiation;GO:0045668 negative regulation of osteoblast differentiation			Nucleoplasm(Uncertain)				0.0	0.0	0.0	0.0	0.0	0.0	0.0	0.0	1.0	0.0	0.0	0.0	0.0	0.0	0.0	0.0	0.0	0.0	0.0	0.0
ENSG00000105223	23646	ensembl_gene_id	H. sapiens	23646	H. sapiens	PLD3	phospholipase D family member 3	GO:0016042 lipid catabolic process;GO:0006629 lipid metabolic process;GO:1901575 organic substance catabolic process		Enzymes/ENZYME proteins/Hydrolases			(M15743)ST GA12 PATHWAY; (M7416)ST GAQ PATHWAY; (M12645)ST GA13 PATHWAY		0.0	0.0	0.0	1.0	0.0	0.0	0.0	0.0	0.0	0.0	0.0	0.0	0.0	0.0	0.0	0.0	0.0	0.0	0.0	0.0
ENSG00000160460	57731	ensembl_gene_id	H. sapiens	57731	H. sapiens	SPTBN4	spectrin beta, non-erythrocytic 4	GO:0045162 clustering of voltage-gated sodium channels;GO:0010459 negative regulation of heart rate;GO:0021952 central nervous system projection neuron axonogenesis			Nucleoli;Nucleus(Approved)				0.0	1.0	0.0	0.0	0.0	0.0	1.0	1.0	0.0	0.0	0.0	0.0	0.0	0.0	0.0	0.0	0.0	0.0	0.0	0.0
ENSG00000090006	8425	ensembl_gene_id	H. sapiens	8425	H. sapiens	LTBP4	latent transforming growth factor beta binding protein 4	GO:0030252 growth hormone secretion;GO:0017015 regulation of transforming growth factor beta receptor signaling pathway;GO:1903844 regulation of cellular response to transforming growth factor beta stimulus					(M3008)NABA ECM GLYCOPROTEINS; (M5884)NABA CORE MATRISOME; (M5889)NABA MATRISOME		1.0	0.0	0.0	0.0	0.0	0.0	0.0	0.0	0.0	0.0	0.0	0.0	0.0	0.0	1.0	0.0	0.0	0.0	0.0	1.0
ENSG00000145864	2561	ensembl_gene_id	H. sapiens	2561	H. sapiens	GABRB2	gamma-aminobutyric acid type A receptor beta2 subunit	GO:0071420 cellular response to histamine;GO:1904862 inhibitory synapse assembly;GO:0034776 response to histamine		Transporters/Transporter channels and pores		Temazepam (Inhibitory extracellular ligand-gated ion channel activity);Adinazolam (Inhibitory extracellular ligand-gated ion channel activity);Midazolam (Inhibitory extracellular ligand-gated ion channel activity);Flurazepam (Inhibitory extracellular ligand-gated ion channel activity);Halazepam (Inhibitory extracellular ligand-gated ion channel activity);Propofol (Inhibitory extracellular ligand-…			0.0	0.0	1.0	0.0	0.0	0.0	0.0	0.0	0.0	0.0	0.0	0.0	0.0	0.0	0.0	0.0	1.0	0.0	0.0	0.0
ENSG00000128311	7263	ensembl_gene_id	H. sapiens	7263	H. sapiens	TST	thiosulfate sulfurtransferase	GO:0035928 rRNA import into mitochondrion;GO:0009440 cyanate catabolic process;GO:0019346 transsulfuration		Enzymes/ENZYME proteins/Transferases	Mitochondria(Supported)	S-Mercaptocysteine (Thiosulfate sulfurtransferase activity)		(M5941)HALLMARK UV RESPONSE UP; (M5905)HALLMARK ADIPOGENESIS; (M5907)HALLMARK ESTROGEN RESPONSE LATE	0.0	0.0	0.0	0.0	0.0	0.0	0.0	0.0	0.0	0.0	0.0	0.0	0.0	0.0	0.0	0.0	0.0	0.0	1.0	0.0
ENSG00000137094	25822	ensembl_gene_id	H. sapiens	25822	H. sapiens	DNAJB5	DnaJ heat shock protein family (Hsp40) member B5	GO:0051085 chaperone cofactor-dependent protein refolding;GO:0051084 'de novo' posttranslational protein folding;GO:0006458 'de novo' protein folding			Cytosol;Nucleus(Approved)				0.0	0.0	0.0	0.0	0.0	0.0	0.0	0.0	0.0	0.0	0.0	0.0	0.0	0.0	0.0	0.0	0.0	0.0	0.0	0.0
ENSG00000165280	7415	ensembl_gene_id	H. sapiens	7415	H. sapiens	VCP	valosin containing protein	GO:1903007 positive regulation of Lys63-specific deubiquitinase activity;GO:1903006 positive regulation of protein K63-linked deubiquitination;GO:0072389 flavin adenine dinucleotide catabolic process		Enzymes/ENZYME proteins/Hydrolases;Transporters/Primary Active Transporters	Cytosol;Nucleoplasm(Enhanced)	Phosphoaminophosphonic Acid-Adenylate Ester			0.0	0.0	0.0	0.0	0.0	0.0	0.0	0.0	0.0	1.0	0.0	0.0	0.0	0.0	0.0	0.0	0.0	1.0	0.0	0.0
ENSG00000186166	338657	ensembl_gene_id	H. sapiens	338657	H. sapiens	CCDC84	coiled-coil domain containing 84				Nucleus(Approved)				0.0	0.0	0.0	0.0	0.0	0.0	0.0	0.0	0.0	0.0	0.0	0.0	0.0	0.0	0.0	0.0	0.0	0.0	0.0	0.0
ENSG00000150977	196383	ensembl_gene_id	H. sapiens	196383	H. sapiens	RILPL2	Rab interacting lysosomal protein like 2	GO:1903445 protein transport from ciliary membrane to plasma membrane;GO:0032594 protein transport within lipid bilayer;GO:0003382 epithelial cell morphogenesis			Cytosol(Supported)				0.0	0.0	0.0	0.0	0.0	0.0	1.0	0.0	0.0	0.0	0.0	0.0	0.0	0.0	0.0	0.0	0.0	0.0	0.0	0.0
ENSG00000188026	353116	ensembl_gene_id	H. sapiens	353116	H. sapiens	RILPL1	Rab interacting lysosomal protein like 1	GO:1903445 protein transport from ciliary membrane to plasma membrane;GO:0032594 protein transport within lipid bilayer;GO:0003382 epithelial cell morphogenesis			Cytosol;Nucleoplasm;Plasma membrane(Approved)				0.0	0.0	0.0	0.0	0.0	0.0	1.0	0.0	0.0	0.0	0.0	0.0	0.0	0.0	0.0	0.0	0.0	0.0	0.0	0.0
ENSG00000172367	79849	ensembl_gene_id	H. sapiens	79849	H. sapiens	PDZD3	PDZ domain containing 3	GO:0031283 negative regulation of guanylate cyclase activity;GO:0031282 regulation of guanylate cyclase activity;GO:1900372 negative regulation of purine nucleotide biosynthetic process						(M5915)HALLMARK APICAL JUNCTION	0.0	0.0	0.0	0.0	0.0	0.0	0.0	0.0	0.0	0.0	0.0	0.0	0.0	0.0	0.0	0.0	0.0	1.0	0.0	0.0
ENSG00000166228	5092	ensembl_gene_id	H. sapiens	5092	H. sapiens	PCBD1	pterin-4 alpha-carbinolamine dehydratase 1	GO:0006559 L-phenylalanine catabolic process;GO:0006729 tetrahydrobiopterin biosynthetic process;GO:1902222 erythrose 4-phosphate/phosphoenolpyruvate family amino acid catabolic process		Enzymes/ENZYME proteins/Lyases	Cytosol;Nucleoplasm(Enhanced)	7,8-Dihydrobiopterin (Transcription coactivator activity)		(M5935)HALLMARK FATTY ACID METABOLISM	0.0	0.0	0.0	0.0	0.0	0.0	0.0	0.0	0.0	0.0	0.0	0.0	0.0	0.0	0.0	0.0	0.0	1.0	1.0	0.0
ENSG00000107872	79176	ensembl_gene_id	H. sapiens	79176	H. sapiens	FBXL15	F-box and leucine rich repeat protein 15	GO:0030513 positive regulation of BMP signaling pathway;GO:0031146 SCF-dependent proteasomal ubiquitin-dependent protein catabolic process;GO:0030510 regulation of BMP signaling pathway							0.0	0.0	0.0	0.0	0.0	0.0	0.0	0.0	0.0	0.0	0.0	0.0	0.0	0.0	1.0	0.0	0.0	0.0	0.0	0.0
ENSG00000140600	6457	ensembl_gene_id	H. sapiens	6457	H. sapiens	SH3GL3	SH3 domain containing GRB2 like 3, endophilin A3	GO:1900186 negative regulation of clathrin-dependent endocytosis;GO:2000369 regulation of clathrin-dependent endocytosis;GO:0048261 negative regulation of receptor-mediated endocytosis							0.0	1.0	1.0	0.0	0.0	0.0	1.0	0.0	0.0	0.0	0.0	0.0	0.0	0.0	0.0	0.0	0.0	0.0	0.0	0.0
ENSG00000156218	57188	ensembl_gene_id	H. sapiens	57188	H. sapiens	ADAMTSL3	ADAMTS like 3	GO:0006508 proteolysis;GO:0019538 protein metabolic process;GO:1901564 organonitrogen compound metabolic process			Vesicles(Approved)		(M3468)NABA ECM REGULATORS; (M5885)NABA MATRISOME ASSOCIATED; (M5889)NABA MATRISOME		0.0	0.0	0.0	0.0	0.0	0.0	0.0	0.0	0.0	0.0	0.0	0.0	0.0	0.0	0.0	0.0	0.0	0.0	0.0	0.0
ENSG00000120306	84418	ensembl_gene_id	H. sapiens	84418	H. sapiens	CYSTM1	cysteine rich transmembrane module containing 1	GO:0043312 neutrophil degranulation;GO:0002283 neutrophil activation involved in immune response;GO:0042119 neutrophil activation							0.0	0.0	0.0	0.0	0.0	0.0	0.0	0.0	0.0	0.0	0.0	0.0	0.0	0.0	0.0	0.0	0.0	0.0	0.0	0.0
ENSG00000198832	140606	ensembl_gene_id	H. sapiens	140606	H. sapiens	SELENOM	selenoprotein M	GO:0035934 corticosterone secretion;GO:0035933 glucocorticoid secretion;GO:0035930 corticosteroid hormone secretion			Cytosol;Nucleoplasm(Approved)				0.0	0.0	0.0	0.0	0.0	0.0	0.0	0.0	0.0	1.0	0.0	0.0	0.0	0.0	0.0	0.0	0.0	0.0	0.0	0.0
ENSG00000100100	113791	ensembl_gene_id	H. sapiens	113791	H. sapiens	PIK3IP1	phosphoinositide-3-kinase interacting protein 1	GO:0043553 negative regulation of phosphatidylinositol 3-kinase activity;GO:0090219 negative regulation of lipid kinase activity;GO:0014067 negative regulation of phosphatidylinositol 3-kinase signaling					(M5883)NABA SECRETED FACTORS; (M5885)NABA MATRISOME ASSOCIATED; (M5889)NABA MATRISOME		0.0	0.0	0.0	1.0	0.0	0.0	0.0	0.0	0.0	0.0	0.0	0.0	0.0	0.0	0.0	0.0	0.0	0.0	0.0	0.0
ENSG00000184708	56478	ensembl_gene_id	H. sapiens	56478	H. sapiens	EIF4ENIF1	eukaryotic translation initiation factor 4E nuclear import factor 1	GO:0045665 negative regulation of neuron differentiation;GO:0017148 negative regulation of translation;GO:0051168 nuclear export			Vesicles(Enhanced)				0.0	0.0	0.0	0.0	0.0	0.0	1.0	0.0	0.0	0.0	0.0	0.0	0.0	0.0	0.0	0.0	0.0	0.0	0.0	0.0
ENSG00000241878	23761	ensembl_gene_id	H. sapiens	23761	H. sapiens	PISD	phosphatidylserine decarboxylase	GO:0006646 phosphatidylethanolamine biosynthetic process;GO:0046337 phosphatidylethanolamine metabolic process;GO:0016540 protein autoprocessing		Enzymes/ENZYME proteins/Lyases	Cytosol;Golgi apparatus(Approved)	Phosphatidyl serine (Phosphatidylserine decarboxylase activity)	(M285)PID HNF3A PATHWAY		0.0	0.0	0.0	1.0	0.0	0.0	0.0	0.0	0.0	0.0	0.0	0.0	0.0	0.0	0.0	0.0	0.0	1.0	0.0	0.0
ENSG00000100170	6523	ensembl_gene_id	H. sapiens	6523	H. sapiens	SLC5A1	solute carrier family 5 member 1	GO:0106001 intestinal hexose absorption;GO:1904659 glucose transmembrane transport;GO:0050892 intestinal absorption		Transporters/Electrochemical Potential-driven transporters	Nucleoplasm;Vesicles(Approved)	Canagliflozin (Glucose:sodium symporter activity)			0.0	0.0	0.0	0.0	0.0	0.0	0.0	0.0	0.0	0.0	0.0	0.0	0.0	0.0	0.0	0.0	0.0	0.0	0.0	0.0
ENSG00000102221	9767	ensembl_gene_id	H. sapiens	9767	H. sapiens	JADE3	jade family PHD finger 3	GO:0043983 histone H4-K12 acetylation;GO:0043982 histone H4-K8 acetylation;GO:0043981 histone H4-K5 acetylation			Nucleoli;Nucleus(Approved)				0.0	0.0	0.0	0.0	0.0	0.0	0.0	0.0	0.0	0.0	0.0	0.0	0.0	0.0	0.0	0.0	0.0	0.0	0.0	0.0
ENSG00000102226	8237	ensembl_gene_id	H. sapiens	8237	H. sapiens	USP11	ubiquitin specific peptidase 11	GO:0016579 protein deubiquitination;GO:0070646 protein modification by small protein removal;GO:0006511 ubiquitin-dependent protein catabolic process						(M5946)HALLMARK COAGULATION; (M5898)HALLMARK DNA REPAIR	0.0	0.0	0.0	0.0	0.0	0.0	0.0	0.0	0.0	0.0	0.0	0.0	0.0	0.0	0.0	0.0	0.0	0.0	0.0	0.0
ENSG00000148123	54886	ensembl_gene_id	H. sapiens	54886	H. sapiens	PLPPR1	phospholipid phosphatase related 1	GO:0046839 phospholipid dephosphorylation;GO:0030258 lipid modification;GO:0006644 phospholipid metabolic process			Nucleoplasm(Supported)				0.0	0.0	0.0	1.0	0.0	0.0	0.0	0.0	0.0	0.0	0.0	0.0	0.0	0.0	0.0	0.0	0.0	0.0	0.0	0.0
ENSG00000014216	823	ensembl_gene_id	H. sapiens	823	H. sapiens	CAPN1	calpain 1	GO:0060056 mammary gland involution;GO:0070268 cornification;GO:2000310 regulation of NMDA receptor activity		Enzymes/{ENZYME proteins/Hydrolases,Peptidases/Cysteine-type peptidases}	Cytosol(Supported)	N-[N-[1-Hydroxycarboxyethyl-Carbonyl]Leucylamino-Butyl]-Guanidine (Calcium-dependent cysteine-type endopeptidase activity);CBZ-LEU-LEU-TYR-CH2F (Calcium-dependent cysteine-type endopeptidase activity);(2S)-4-METHYL-2-(3-PHENYLTHIOUREIDO)-N-((3S)-TETRAHYDRO-2-HYDROXY-3-FURANYL)PENTANAMIDE (Calcium-dependent cysteine-type endopeptidase activity)	(M50)PID PTP1B PATHWAY		1.0	1.0	0.0	0.0	0.0	0.0	0.0	0.0	0.0	0.0	0.0	0.0	0.0	0.0	0.0	1.0	0.0	0.0	0.0	0.0
ENSG00000198951	4668	ensembl_gene_id	H. sapiens	4668	H. sapiens	NAGA	alpha-N-acetylgalactosaminidase	GO:0046477 glycosylceramide catabolic process;GO:0046479 glycosphingolipid catabolic process;GO:0046514 ceramide catabolic process		Enzymes/ENZYME proteins/Hydrolases		Glycerol (Protein homodimerization activity)			0.0	0.0	0.0	0.0	0.0	0.0	0.0	0.0	0.0	0.0	0.0	0.0	0.0	0.0	0.0	0.0	0.0	1.0	0.0	0.0
ENSG00000136044	55198	ensembl_gene_id	H. sapiens	55198	H. sapiens	APPL2	adaptor protein, phosphotyrosine interacting with PH domain and leucine zipper 2	GO:1905451 positive regulation of Fc-gamma receptor signaling pathway involved in phagocytosis;GO:1905303 positive regulation of macropinocytosis;GO:0034143 regulation of toll-like receptor 4 signaling pathway							0.0	0.0	0.0	0.0	0.0	0.0	0.0	0.0	0.0	0.0	0.0	0.0	0.0	0.0	1.0	0.0	1.0	0.0	0.0	0.0
ENSG00000187955	7373	ensembl_gene_id	H. sapiens	7373	H. sapiens	COL14A1	collagen type XIV alpha 1 chain	GO:0003429 growth plate cartilage chondrocyte morphogenesis;GO:0003414 chondrocyte morphogenesis involved in endochondral bone morphogenesis;GO:0003422 growth plate cartilage morphogenesis			Vesicles(Approved)		(M3005)NABA COLLAGENS; (M198)PID SYNDECAN 1 PATHWAY; (M160)PID AVB3 INTEGRIN PATHWAY		1.0	1.0	0.0	0.0	0.0	0.0	1.0	0.0	0.0	0.0	1.0	0.0	0.0	0.0	0.0	0.0	0.0	0.0	0.0	0.0
ENSG00000175110	56945	ensembl_gene_id	H. sapiens	56945	H. sapiens	MRPS22	mitochondrial ribosomal protein S22	GO:0070126 mitochondrial translational termination;GO:0070125 mitochondrial translational elongation;GO:0006415 translational termination		Ribosomal proteins	Mitochondria(Supported)			(M5936)HALLMARK OXIDATIVE PHOSPHORYLATION	0.0	0.0	0.0	0.0	0.0	0.0	0.0	0.0	0.0	0.0	0.0	0.0	0.0	0.0	0.0	0.0	0.0	0.0	0.0	0.0
ENSG00000104687	2936	ensembl_gene_id	H. sapiens	2936	H. sapiens	GSR	glutathione-disulfide reductase	GO:0015949 nucleobase-containing small molecule interconversion;GO:0098869 cellular oxidant detoxification;GO:1990748 cellular detoxification		Enzymes/ENZYME proteins/Oxidoreductases	Cytosol(Supported)Plasma membrane(Approved)	Glutathione (Nadp binding);NADH (Nadp binding);Carmustine (Nadp binding);3,6-Dihydroxy-Xanthene-9-Propionic Acid (Nadp binding);3-Sulfinoalanine (Nadp binding);Glutathionylspermidine Disulfide (Nadp binding);3-(Prop-2-Ene-1-Sulfinyl)-Propene-1-Thiol (Nadp binding);Flavin adenine dinucleotide (Nadp binding);Oxidized Glutathione Disulfide (Nadp binding);Meta-Nitro-Tyrosine (Nadp binding);2-(2-PHENY…		(M5938)HALLMARK REACTIVE OXIGEN SPECIES PATHWAY; (M5908)HALLMARK ANDROGEN RESPONSE; (M5902)HALLMARK APOPTOSIS	0.0	0.0	0.0	0.0	0.0	0.0	0.0	0.0	0.0	0.0	0.0	0.0	0.0	0.0	0.0	0.0	0.0	1.0	0.0	0.0
ENSG00000095370	10044	ensembl_gene_id	H. sapiens	10044	H. sapiens	SH2D3C	SH2 domain containing 3C	GO:0033138 positive regulation of peptidyl-serine phosphorylation;GO:0033135 regulation of peptidyl-serine phosphorylation;GO:0007254 JNK cascade							0.0	0.0	0.0	0.0	0.0	0.0	0.0	0.0	0.0	0.0	0.0	0.0	0.0	0.0	0.0	0.0	0.0	0.0	0.0	0.0
ENSG00000113758	1627	ensembl_gene_id	H. sapiens	1627	H. sapiens	DBN1	drebrin 1	GO:0061003 positive regulation of dendritic spine morphogenesis;GO:1902685 positive regulation of receptor localization to synapse;GO:0045773 positive regulation of axon extension			Actin filaments(Supported)Plasma membrane(Approved)				0.0	0.0	0.0	0.0	0.0	0.0	1.0	0.0	0.0	0.0	1.0	0.0	0.0	0.0	0.0	0.0	0.0	0.0	0.0	0.0
ENSG00000146540	84310	ensembl_gene_id	H. sapiens	84310	H. sapiens	C7orf50	chromosome 7 open reading frame 50				Nucleoli;Nucleus(Approved)				0.0	0.0	0.0	0.0	0.0	0.0	0.0	0.0	0.0	0.0	0.0	0.0	0.0	0.0	0.0	0.0	0.0	0.0	0.0	0.0
ENSG00000142192	351	ensembl_gene_id	H. sapiens	351	H. sapiens	APP	amyloid beta precursor protein	GO:0051563 smooth endoplasmic reticulum calcium ion homeostasis;GO:0002265 astrocyte activation involved in immune response;GO:0045821 positive regulation of glycolytic process		Transporters/Transporter channels and pores	Golgi apparatus;Vesicles(Approved)	L-methionine (R)-S-oxide (Transition metal ion binding);CAD106 (Transition metal ion binding);Mito-4509 (Transition metal ion binding);Florbetaben (18F) (Transition metal ion binding);Florbetapir (18F) (Transition metal ion binding);Flutemetamol (18F) (Transition metal ion binding)	(M33)PID GLYPICAN 1PATHWAY; (M220)PID CASPASE PATHWAY; (M153)PID P75 NTR PATHWAY	(M5944)HALLMARK ANGIOGENESIS; (M5916)HALLMARK APICAL SURFACE; (M5902)HALLMARK APOPTOSIS	1.0	1.0	1.0	0.0	0.0	0.0	1.0	1.0	0.0	1.0	0.0	0.0	0.0	0.0	1.0	0.0	1.0	1.0	0.0	0.0
ENSG00000138674	22872	ensembl_gene_id	H. sapiens	22872	H. sapiens	SEC31A	SEC31 homolog A, COPII coat complex component	GO:0048208 COPII vesicle coating;GO:0090110 cargo loading into COPII-coated vesicle;GO:0048207 vesicle targeting, rough ER to cis-Golgi		Transporters/Primary Active Transporters	Vesicles(Supported)Cytosol(Approved)			(M5910)HALLMARK PROTEIN SECRETION; (M5922)HALLMARK UNFOLDED PROTEIN RESPONSE	0.0	0.0	0.0	0.0	0.0	0.0	0.0	0.0	0.0	1.0	0.0	0.0	0.0	0.0	0.0	0.0	0.0	0.0	0.0	0.0
ENSG00000134057	891	ensembl_gene_id	H. sapiens	891	H. sapiens	CCNB1	cyclin B1	GO:0090266 regulation of mitotic cell cycle spindle assembly checkpoint;GO:1905448 positive regulation of mitochondrial ATP synthesis coupled electron transport;GO:2000775 histone H3-S10 phosphorylation involved in chromosome condensation		Transporters/Transporter channels and pores	Cytosol(Enhanced)		(M176)PID FOXM1 PATHWAY; (M129)PID PLK1 PATHWAY; (M136)PID FOXO PATHWAY		0.0	0.0	0.0	0.0	0.0	1.0	0.0	0.0	1.0	1.0	1.0	0.0	1.0	0.0	0.0	0.0	0.0	1.0	0.0	0.0
ENSG00000164303	133121	ensembl_gene_id	H. sapiens	133121	H. sapiens	ENPP6	ectonucleotide pyrophosphatase/phosphodiesterase 6	GO:0019695 choline metabolic process;GO:0046475 glycerophospholipid catabolic process;GO:0009395 phospholipid catabolic process		Enzymes/ENZYME proteins/Hydrolases	Golgi apparatus(Approved)				0.0	0.0	0.0	1.0	0.0	0.0	0.0	0.0	0.0	0.0	0.0	0.0	0.0	0.0	0.0	0.0	0.0	1.0	0.0	0.0
ENSG00000100784	9252	ensembl_gene_id	H. sapiens	9252	H. sapiens	RPS6KA5	ribosomal protein S6 kinase A5	GO:0043990 histone H2A-S1 phosphorylation;GO:0043988 histone H3-S28 phosphorylation;GO:0043987 histone H3-S10 phosphorylation	AGC Ser/Thr protein kinase family	Enzymes/{ENZYME proteins/Transferases,Kinases/AGC Ser/Thr protein kinases}	Nucleoplasm(Enhanced)		(M56)PID LPA4 PATHWAY; (M270)PID MAPK TRK PATHWAY; (M229)PID P38 ALPHA BETA DOWNSTREAM PATHWAY	(M5901)HALLMARK G2M CHECKPOINT	0.0	1.0	1.0	0.0	0.0	0.0	1.0	0.0	0.0	0.0	0.0	0.0	0.0	0.0	0.0	0.0	0.0	0.0	0.0	0.0
ENSG00000015133	440193	ensembl_gene_id	H. sapiens	440193	H. sapiens	CCDC88C	coiled-coil domain containing 88C	GO:0031648 protein destabilization;GO:0031122 cytoplasmic microtubule organization;GO:0030705 cytoskeleton-dependent intracellular transport			Nucleoli fibrillar center;Nucleus(Approved)				0.0	0.0	0.0	0.0	0.0	0.0	0.0	0.0	0.0	0.0	0.0	0.0	0.0	0.0	0.0	0.0	0.0	0.0	0.0	0.0
ENSG00000145431	56034	ensembl_gene_id	H. sapiens	56034	H. sapiens	PDGFC	platelet derived growth factor C	GO:0007171 activation of transmembrane receptor protein tyrosine kinase activity;GO:0031954 positive regulation of protein autophosphorylation;GO:0014068 positive regulation of phosphatidylinositol 3-kinase signaling		RAS pathway related proteins	Cytosol;Plasma membrane(Supported)		(M5883)NABA SECRETED FACTORS; (M5885)NABA MATRISOME ASSOCIATED; (M5889)NABA MATRISOME	(M5897)HALLMARK IL6 JAK STAT3 SIGNALING	0.0	1.0	1.0	0.0	0.0	0.0	0.0	0.0	0.0	0.0	0.0	0.0	0.0	1.0	0.0	0.0	1.0	0.0	0.0	0.0
ENSG00000105173	898	ensembl_gene_id	H. sapiens	898	H. sapiens	CCNE1	cyclin E1	GO:0030521 androgen receptor signaling pathway;GO:1900087 positive regulation of G1/S transition of mitotic cell cycle;GO:0007129 synapsis			Nucleoplasm(Enhanced)		(M3686)SA REG CASCADE OF CYCLIN EXPR; (M11)PID PRL SIGNALING EVENTS PATHWAY; (M258)PID BARD1 PATHWAY	(M5941)HALLMARK UV RESPONSE UP; (M5947)HALLMARK IL2 STAT5 SIGNALING; (M5925)HALLMARK E2F TARGETS	0.0	1.0	0.0	0.0	1.0	1.0	0.0	0.0	0.0	0.0	0.0	0.0	0.0	0.0	0.0	0.0	1.0	0.0	0.0	0.0
ENSG00000100593	145501	ensembl_gene_id	H. sapiens	145501	H. sapiens	ISM2	isthmin 2				Nucleoplasm(Supported)		(M5883)NABA SECRETED FACTORS; (M5885)NABA MATRISOME ASSOCIATED; (M5889)NABA MATRISOME		0.0	0.0	0.0	0.0	0.0	0.0	0.0	0.0	0.0	0.0	0.0	0.0	0.0	0.0	0.0	0.0	0.0	0.0	0.0	0.0
ENSG00000148604	5995	ensembl_gene_id	H. sapiens	5995	H. sapiens	RGR	retinal G protein coupled receptor	GO:0009584 detection of visible light;GO:0007602 phototransduction;GO:0018298 protein-chromophore linkage		G-protein coupled receptors/{GPCRs excl olfactory receptors,Opsins}					0.0	0.0	0.0	0.0	0.0	0.0	0.0	0.0	0.0	0.0	0.0	0.0	0.0	0.0	0.0	0.0	0.0	0.0	0.0	0.0
ENSG00000053328	728464	ensembl_gene_id	H. sapiens	728464	H. sapiens	METTL24	methyltransferase like 24	GO:0032259 methylation;GO:0008152 metabolic process;GO:0008150 biological_process							0.0	0.0	0.0	0.0	0.0	0.0	0.0	0.0	0.0	0.0	0.0	0.0	0.0	0.0	0.0	0.0	0.0	0.0	0.0	0.0
ENSG00000112984	10112	ensembl_gene_id	H. sapiens	10112	H. sapiens	KIF20A	kinesin family member 20A	GO:0061952 midbody abscission;GO:1902410 mitotic cytokinetic process;GO:0032506 cytokinetic process			Cleavage furrow;Cytokinetic bridge(Supported)Nucleoplasm(Approved)		(M14)PID AURORA B PATHWAY; (M129)PID PLK1 PATHWAY	(M5937)HALLMARK GLYCOLYSIS; (M5907)HALLMARK ESTROGEN RESPONSE LATE	0.0	0.0	0.0	0.0	0.0	0.0	0.0	0.0	0.0	0.0	0.0	0.0	0.0	0.0	0.0	0.0	0.0	0.0	0.0	0.0
ENSG00000156711	5603	ensembl_gene_id	H. sapiens	5603	H. sapiens	MAPK13	mitogen-activated protein kinase 13	GO:0072740 cellular response to anisomycin;GO:1903936 cellular response to sodium arsenite;GO:0072709 cellular response to sorbitol	CMGC Ser/Thr protein kinase family	Enzymes/{ENZYME proteins/Transferases,Kinases/CMGC Ser/Thr protein kinases}	Cytosol;Nucleoli;Nucleus(Approved)	KC706 (Protein serine/threonine kinase activity)	(M209)PID P38 GAMMA DELTA PATHWAY; (M12705)SIG CD40PATHWAYMAP; (M12012)ST P38 MAPK PATHWAY	(M5915)HALLMARK APICAL JUNCTION; (M5907)HALLMARK ESTROGEN RESPONSE LATE	0.0	0.0	1.0	0.0	0.0	0.0	1.0	0.0	0.0	1.0	0.0	0.0	0.0	0.0	0.0	0.0	1.0	0.0	0.0	0.0
ENSG00000135047	1514	ensembl_gene_id	H. sapiens	1514	H. sapiens	CTSL	cathepsin L	GO:0071888 macrophage apoptotic process;GO:0002224 toll-like receptor signaling pathway;GO:0045616 regulation of keratinocyte differentiation		Enzymes/{ENZYME proteins/Hydrolases,Peptidases/Cysteine-type peptidases}		Cysteinesulfonic Acid (Serpin family protein binding);BIPHENYL-4-YL-ACETALDEHYDE (Serpin family protein binding)	(M3468)NABA ECM REGULATORS; (M5885)NABA MATRISOME ASSOCIATED; (M5889)NABA MATRISOME	(M5921)HALLMARK COMPLEMENT	1.0	1.0	0.0	0.0	0.0	0.0	0.0	0.0	0.0	0.0	0.0	0.0	0.0	0.0	0.0	0.0	1.0	0.0	0.0	0.0
ENSG00000144908	10840	ensembl_gene_id	H. sapiens	10840	H. sapiens	ALDH1L1	aldehyde dehydrogenase 1 family member L1	GO:0009258 10-formyltetrahydrofolate catabolic process;GO:0009397 folic acid-containing compound catabolic process;GO:0009256 10-formyltetrahydrofolate metabolic process		Enzymes/ENZYME proteins/Oxidoreductases	Cytosol(Enhanced)	Tetrahydrofolic acid (Methyltransferase activity)		(M5945)HALLMARK HEME METABOLISM	0.0	0.0	0.0	0.0	0.0	0.0	0.0	0.0	0.0	0.0	0.0	0.0	0.0	0.0	0.0	0.0	0.0	1.0	1.0	0.0
ENSG00000165973	4745	ensembl_gene_id	H. sapiens	4745	H. sapiens	NELL1	neural EGFL like 1	GO:0033689 negative regulation of osteoblast proliferation;GO:0030501 positive regulation of bone mineralization;GO:0070169 positive regulation of biomineral tissue development					(M3008)NABA ECM GLYCOPROTEINS; (M5884)NABA CORE MATRISOME; (M5889)NABA MATRISOME		1.0	0.0	0.0	0.0	0.0	0.0	0.0	0.0	0.0	0.0	0.0	0.0	0.0	0.0	0.0	0.0	0.0	0.0	0.0	0.0
ENSG00000162782	163589	ensembl_gene_id	H. sapiens	163589	H. sapiens	TDRD5	tudor domain containing 5	GO:0030719 P granule organization;GO:0007315 pole plasm assembly;GO:0007314 oocyte anterior/posterior axis specification							0.0	0.0	0.0	0.0	0.0	0.0	0.0	0.0	0.0	0.0	0.0	0.0	0.0	0.0	0.0	0.0	0.0	0.0	0.0	0.0
ENSG00000170876	79188	ensembl_gene_id	H. sapiens	79188	H. sapiens	TMEM43	transmembrane protein 43	GO:0071763 nuclear membrane organization;GO:0006998 nuclear envelope organization;GO:0006997 nucleus organization							0.0	0.0	0.0	0.0	0.0	0.0	0.0	0.0	0.0	0.0	0.0	0.0	0.0	0.0	0.0	0.0	0.0	0.0	0.0	0.0
ENSG00000104450	6674	ensembl_gene_id	H. sapiens	6674	H. sapiens	SPAG1	sperm associated antigen 1	GO:0070286 axonemal dynein complex assembly;GO:0035082 axoneme assembly;GO:0007338 single fertilization			Cytosol(Supported)				0.0	0.0	0.0	0.0	0.0	0.0	0.0	0.0	0.0	0.0	0.0	0.0	0.0	0.0	0.0	0.0	0.0	0.0	0.0	0.0
ENSG00000174226	169166	ensembl_gene_id	H. sapiens	169166	H. sapiens	SNX31	sorting nexin 31	GO:1990126 retrograde transport, endosome to plasma membrane;GO:0098876 vesicle-mediated transport to the plasma membrane;GO:0016197 endosomal transport		Transporters	Cytosol;Golgi apparatus;Nucleoplasm(Approved)				0.0	0.0	0.0	0.0	0.0	0.0	0.0	0.0	0.0	0.0	0.0	0.0	0.0	0.0	0.0	0.0	0.0	0.0	0.0	0.0
ENSG00000164761	4982	ensembl_gene_id	H. sapiens	4982	H. sapiens	TNFRSF11B	TNF receptor superfamily member 11b	GO:0042489 negative regulation of odontogenesis of dentin-containing tooth;GO:0042483 negative regulation of odontogenesis;GO:0045779 negative regulation of bone resorption						(M5915)HALLMARK APICAL JUNCTION; (M5930)HALLMARK EPITHELIAL MESENCHYMAL TRANSITION	1.0	0.0	0.0	0.0	0.0	0.0	0.0	0.0	0.0	1.0	0.0	0.0	0.0	0.0	0.0	0.0	0.0	0.0	0.0	0.0
ENSG00000175063	11065	ensembl_gene_id	H. sapiens	11065	H. sapiens	UBE2C	ubiquitin conjugating enzyme E2 C	GO:1904668 positive regulation of ubiquitin protein ligase activity;GO:0031536 positive regulation of exit from mitosis;GO:0010994 free ubiquitin chain polymerization		Enzymes/ENZYME proteins/Transferases	Cytosol;Plasma membrane(Enhanced)			(M5901)HALLMARK G2M CHECKPOINT	0.0	0.0	0.0	0.0	0.0	1.0	0.0	0.0	0.0	0.0	0.0	0.0	0.0	0.0	0.0	0.0	0.0	0.0	0.0	0.0
ENSG00000064601	5476	ensembl_gene_id	H. sapiens	5476	H. sapiens	CTSA	cathepsin A	GO:1904715 negative regulation of chaperone-mediated autophagy;GO:1904714 regulation of chaperone-mediated autophagy;GO:0061684 chaperone-mediated autophagy		Enzymes/{ENZYME proteins/Hydrolases,Peptidases/Serine-type peptidases}	Vesicles(Enhanced)		(M3468)NABA ECM REGULATORS; (M5885)NABA MATRISOME ASSOCIATED; (M5889)NABA MATRISOME		0.0	0.0	0.0	1.0	0.0	0.0	0.0	0.0	0.0	0.0	0.0	0.0	0.0	0.0	0.0	0.0	0.0	0.0	0.0	0.0
ENSG00000100979	5360	ensembl_gene_id	H. sapiens	5360	H. sapiens	PLTP	phospholipid transfer protein	GO:0010875 positive regulation of cholesterol efflux;GO:0010189 vitamin E biosynthetic process;GO:0032376 positive regulation of cholesterol transport		Transporters/Transporter channels and pores					1.0	0.0	0.0	0.0	0.0	0.0	0.0	0.0	0.0	0.0	0.0	0.0	0.0	0.0	0.0	0.0	0.0	0.0	0.0	0.0
ENSG00000172795	167227	ensembl_gene_id	H. sapiens	167227	H. sapiens	DCP2	decapping mRNA 2	GO:1904872 regulation of telomerase RNA localization to Cajal body;GO:0032211 negative regulation of telomere maintenance via telomerase;GO:0000290 deadenylation-dependent decapping of nuclear-transcribed mRNA		Enzymes/ENZYME proteins/Hydrolases	Cell Junctions;Cytoplasmic bodies;Nucleoplasm(Approved)			(M5922)HALLMARK UNFOLDED PROTEIN RESPONSE	0.0	0.0	0.0	0.0	0.0	0.0	0.0	0.0	0.0	0.0	0.0	0.0	0.0	0.0	0.0	0.0	0.0	0.0	0.0	0.0
ENSG00000179772	2307	ensembl_gene_id	H. sapiens	2307	H. sapiens	FOXS1	forkhead box S1	GO:0040018 positive regulation of multicellular organism growth;GO:0050885 neuromuscular process controlling balance;GO:0040014 regulation of multicellular organism growth		Transcription factors/Helix-turn-helix domains	Cytosol;Nucleoplasm(Approved)				0.0	0.0	0.0	0.0	0.0	0.0	0.0	0.0	0.0	0.0	0.0	0.0	0.0	0.0	0.0	0.0	0.0	0.0	0.0	0.0
ENSG00000131044	164395	ensembl_gene_id	H. sapiens	164395	H. sapiens	TTLL9	tubulin tyrosine ligase like 9	GO:0006464 cellular protein modification process;GO:0036211 protein modification process;GO:0043412 macromolecule modification			Microtubules;Nucleoplasm(Uncertain)				0.0	0.0	0.0	0.0	0.0	0.0	0.0	0.0	0.0	0.0	0.0	0.0	0.0	0.0	0.0	0.0	0.0	0.0	0.0	0.0
ENSG00000080644	1136	ensembl_gene_id	H. sapiens	1136	H. sapiens	CHRNA3	cholinergic receptor nicotinic alpha 3 subunit	GO:0014056 regulation of acetylcholine secretion, neurotransmission;GO:0060084 synaptic transmission involved in micturition;GO:0014055 acetylcholine secretion, neurotransmission				Nicotine (Ligand-gated ion channel activity);Dextromethorphan (Ligand-gated ion channel activity);Galantamine (Ligand-gated ion channel activity);Levamisole (Ligand-gated ion channel activity);Ethanol (Ligand-gated ion channel activity);Pentolinium (Ligand-gated ion channel activity);Bupropion (Ligand-gated ion channel activity);Levomethadyl Acetate (Ligand-gated ion channel activity);Varenicline…			0.0	0.0	1.0	0.0	0.0	0.0	1.0	1.0	0.0	0.0	0.0	0.0	0.0	0.0	0.0	0.0	1.0	0.0	0.0	0.0
ENSG00000117971	1143	ensembl_gene_id	H. sapiens	1143	H. sapiens	CHRNB4	cholinergic receptor nicotinic beta 4 subunit	GO:0060084 synaptic transmission involved in micturition;GO:0051971 positive regulation of transmission of nerve impulse;GO:0035095 behavioral response to nicotine				Nicotine (Ligand-gated ion channel activity);Dextromethorphan (Ligand-gated ion channel activity);Galantamine (Ligand-gated ion channel activity);Ethanol (Ligand-gated ion channel activity);Pentolinium (Ligand-gated ion channel activity);Levomethadyl Acetate (Ligand-gated ion channel activity)			0.0	0.0	0.0	0.0	0.0	0.0	0.0	1.0	0.0	0.0	0.0	0.0	0.0	0.0	0.0	0.0	0.0	0.0	0.0	0.0
ENSG00000182481	3838	ensembl_gene_id	H. sapiens	3838	H. sapiens	KPNA2	karyopherin subunit alpha 2	GO:0075506 entry of viral genome into host nucleus through nuclear pore complex via importin;GO:0075732 viral penetration into host nucleus;GO:1902594 multi-organism nuclear import		Transporters/Transporter channels and pores	Cytosol;Nucleoplasm(Enhanced)		(M228)PID SMAD2 3PATHWAY; (M91)PID TCPTP PATHWAY; (M113)PID NFAT 3PATHWAY	(M5901)HALLMARK G2M CHECKPOINT; (M5926)HALLMARK MYC TARGETS V1; (M5925)HALLMARK E2F TARGETS	0.0	0.0	0.0	0.0	1.0	0.0	0.0	0.0	0.0	0.0	0.0	0.0	0.0	0.0	0.0	0.0	0.0	0.0	0.0	0.0
ENSG00000196503	132946	ensembl_gene_id	H. sapiens	132946	H. sapiens	ARL9	ADP ribosylation factor like GTPase 9				Mitochondria;Nucleoli(Approved)				0.0	0.0	0.0	0.0	0.0	0.0	0.0	0.0	0.0	0.0	0.0	0.0	0.0	0.0	0.0	0.0	0.0	0.0	0.0	0.0
ENSG00000183844	54097	ensembl_gene_id	H. sapiens	54097	H. sapiens	FAM3B	family with sequence similarity 3 member B	GO:0030073 insulin secretion;GO:0030072 peptide hormone secretion;GO:0042593 glucose homeostasis			Vesicles(Approved)				0.0	0.0	0.0	0.0	0.0	0.0	0.0	0.0	0.0	0.0	0.0	0.0	0.0	0.0	0.0	0.0	0.0	0.0	0.0	0.0
ENSG00000012171	7869	ensembl_gene_id	H. sapiens	7869	H. sapiens	SEMA3B	semaphorin 3B	GO:0048843 negative regulation of axon extension involved in axon guidance;GO:0061643 chemorepulsion of axon;GO:0048841 regulation of axon extension involved in axon guidance					(M5880)NABA ECM AFFILIATED; (M5885)NABA MATRISOME ASSOCIATED; (M5889)NABA MATRISOME	(M5892)HALLMARK CHOLESTEROL HOMEOSTASIS; (M5907)HALLMARK ESTROGEN RESPONSE LATE; (M5953)HALLMARK KRAS SIGNALING UP	0.0	0.0	0.0	0.0	0.0	0.0	1.0	0.0	0.0	0.0	0.0	0.0	0.0	0.0	0.0	0.0	0.0	0.0	0.0	0.0
ENSG00000004838	51364	ensembl_gene_id	H. sapiens	51364	H. sapiens	ZMYND10	zinc finger MYND-type containing 10	GO:1905505 positive regulation of motile cilium assembly;GO:1905503 regulation of motile cilium assembly;GO:0036159 inner dynein arm assembly			Cytosol;Plasma membrane(Approved)				0.0	0.0	0.0	0.0	0.0	0.0	1.0	0.0	0.0	0.0	0.0	0.0	0.0	0.0	0.0	0.0	0.0	0.0	0.0	0.0
ENSG00000121691	847	ensembl_gene_id	H. sapiens	847	H. sapiens	CAT	catalase	GO:0033591 response to L-ascorbic acid;GO:0033197 response to vitamin E;GO:0001657 ureteric bud development		Enzymes/ENZYME proteins/Oxidoreductases	Cytosol;Vesicles(Supported)	Fomepizole (Receptor binding)	(M136)PID FOXO PATHWAY	(M5938)HALLMARK REACTIVE OXIGEN SPECIES PATHWAY; (M5949)HALLMARK PEROXISOME; (M5948)HALLMARK BILE ACID METABOLISM	0.0	0.0	0.0	1.0	0.0	0.0	0.0	0.0	0.0	1.0	0.0	0.0	0.0	0.0	1.0	0.0	1.0	1.0	0.0	0.0
ENSG00000105048	7138	ensembl_gene_id	H. sapiens	7138	H. sapiens	TNNT1	troponin T1, slow skeletal type	GO:0031444 slow-twitch skeletal muscle fiber contraction;GO:0014883 transition between fast and slow fiber;GO:0014721 twitch skeletal muscle contraction			Cytosol;Golgi apparatus;Nucleus(Approved)			(M5909)HALLMARK MYOGENESIS	0.0	0.0	0.0	0.0	0.0	0.0	0.0	1.0	1.0	0.0	0.0	0.0	0.0	0.0	0.0	0.0	0.0	0.0	0.0	0.0
ENSG00000008283	1534	ensembl_gene_id	H. sapiens	1534	H. sapiens	CYB561	cytochrome b561	GO:0022900 electron transport chain;GO:0006091 generation of precursor metabolites and energy;GO:0055114 oxidation-reduction process		Transporters/Transport Electron Carriers					0.0	0.0	0.0	0.0	0.0	0.0	0.0	0.0	0.0	0.0	0.0	0.0	0.0	0.0	0.0	0.0	0.0	1.0	0.0	0.0
ENSG00000178498	196403	ensembl_gene_id	H. sapiens	196403	H. sapiens	DTX3	deltex E3 ubiquitin ligase 3	GO:0007219 Notch signaling pathway;GO:0016567 protein ubiquitination;GO:0032446 protein modification by small protein conjugation		Enzymes/ENZYME proteins/Transferases	Golgi apparatus;Nucleoli;Nucleus(Approved)				0.0	0.0	0.0	0.0	0.0	0.0	0.0	0.0	0.0	0.0	0.0	0.0	0.0	0.0	0.0	0.0	0.0	0.0	0.0	0.0
ENSG00000188342	2963	ensembl_gene_id	H. sapiens	2963	H. sapiens	GTF2F2	general transcription factor IIF subunit 2	GO:0050434 positive regulation of viral transcription;GO:0046782 regulation of viral transcription;GO:0006370 7-methylguanosine mRNA capping		Enzymes/ENZYME proteins/Hydrolases	Microtubules;Nucleus(Supported)				0.0	0.0	1.0	0.0	0.0	0.0	0.0	0.0	0.0	0.0	0.0	0.0	0.0	0.0	1.0	0.0	0.0	0.0	0.0	0.0
ENSG00000260027	3217	ensembl_gene_id	H. sapiens	3217	H. sapiens	HOXB7	homeobox B7	GO:0090190 positive regulation of branching involved in ureteric bud morphogenesis;GO:0090189 regulation of branching involved in ureteric bud morphogenesis;GO:0001658 branching involved in ureteric bud morphogenesis		Transcription factors/Helix-turn-helix domains	Nuclear bodies;Nucleoplasm(Supported)Cytosol(Uncertain)				0.0	0.0	0.0	0.0	0.0	0.0	0.0	0.0	0.0	0.0	1.0	0.0	0.0	0.0	0.0	0.0	0.0	0.0	0.0	0.0
ENSG00000144642	27303	ensembl_gene_id	H. sapiens	27303	H. sapiens	RBMS3	RNA binding motif single stranded interacting protein 3	GO:0002357 defense response to tumor cell;GO:0002347 response to tumor cell;GO:0090090 negative regulation of canonical Wnt signaling pathway			Vesicles(Approved)				0.0	0.0	0.0	0.0	0.0	0.0	0.0	0.0	0.0	0.0	0.0	0.0	0.0	0.0	0.0	0.0	0.0	0.0	0.0	0.0
ENSG00000102230	9468	ensembl_gene_id	H. sapiens	9468	H. sapiens	PCYT1B	phosphate cytidylyltransferase 1, choline, beta	GO:0006657 CDP-choline pathway;GO:0001541 ovarian follicle development;GO:0006656 phosphatidylcholine biosynthetic process		Enzymes/ENZYME proteins/Transferases		Choline (Choline-phosphate cytidylyltransferase activity)			0.0	0.0	0.0	1.0	0.0	0.0	0.0	0.0	0.0	0.0	0.0	0.0	0.0	0.0	0.0	0.0	0.0	1.0	0.0	0.0
ENSG00000126561	6776	ensembl_gene_id	H. sapiens	6776	H. sapiens	STAT5A	signal transducer and activator of transcription 5A	GO:0060397 JAK-STAT cascade involved in growth hormone signaling pathway;GO:0038113 interleukin-9-mediated signaling pathway;GO:0038110 interleukin-2-mediated signaling pathway		Transcription factors/Immunoglobulin fold	Cytosol;Nucleoplasm(Enhanced)		(M135)PID IL5 PATHWAY; (M36)PID IL27 PATHWAY; (M182)PID IL3 PATHWAY	(M5890)HALLMARK TNFA SIGNALING VIA NFKB; (M5905)HALLMARK ADIPOGENESIS	0.0	1.0	1.0	0.0	0.0	0.0	0.0	0.0	0.0	0.0	0.0	0.0	0.0	0.0	0.0	1.0	1.0	0.0	0.0	0.0
ENSG00000168610	6774	ensembl_gene_id	H. sapiens	6774	H. sapiens	STAT3	signal transducer and activator of transcription 3	GO:0072540 T-helper 17 cell lineage commitment;GO:1902728 positive regulation of growth factor dependent skeletal muscle satellite cell proliferation;GO:0002295 T-helper cell lineage commitment		Transcription factors/Immunoglobulin fold	Cytosol;Nucleoplasm(Supported)		(M9174)ST STAT3 PATHWAY; (M36)PID IL27 PATHWAY; (M290)PID IL12 STAT4 PATHWAY	(M5897)HALLMARK IL6 JAK STAT3 SIGNALING; (M5913)HALLMARK INTERFERON GAMMA RESPONSE	0.0	1.0	1.0	0.0	0.0	0.0	0.0	0.0	0.0	0.0	0.0	0.0	0.0	0.0	0.0	0.0	1.0	1.0	0.0	0.0
ENSG00000132561	4147	ensembl_gene_id	H. sapiens	4147	H. sapiens	MATN2	matrilin 2	GO:0003429 growth plate cartilage chondrocyte morphogenesis;GO:0003414 chondrocyte morphogenesis involved in endochondral bone morphogenesis;GO:0031104 dendrite regeneration					(M3008)NABA ECM GLYCOPROTEINS; (M5884)NABA CORE MATRISOME; (M5889)NABA MATRISOME	(M5930)HALLMARK EPITHELIAL MESENCHYMAL TRANSITION	1.0	0.0	0.0	0.0	0.0	0.0	1.0	0.0	0.0	0.0	1.0	0.0	1.0	0.0	0.0	0.0	0.0	0.0	0.0	0.0
ENSG00000172878	254042	ensembl_gene_id	H. sapiens	254042	H. sapiens	METAP1D	methionyl aminopeptidase type 1D, mitochondrial	GO:0070084 protein initiator methionine removal;GO:0018206 peptidyl-methionine modification;GO:0031365 N-terminal protein amino acid modification		Enzymes/{ENZYME proteins/Hydrolases,Peptidases/Metallopeptidases}	Vesicles(Supported)				0.0	0.0	0.0	0.0	0.0	0.0	0.0	0.0	0.0	0.0	0.0	0.0	0.0	0.0	0.0	0.0	0.0	0.0	0.0	0.0
ENSG00000108840	10014	ensembl_gene_id	H. sapiens	10014	H. sapiens	HDAC5	histone deacetylase 5	GO:0090051 negative regulation of cell migration involved in sprouting angiogenesis;GO:2000615 regulation of histone H3-K9 acetylation;GO:0043970 histone H3-K9 acetylation		Enzymes/ENZYME proteins/Hydrolases	Cytosol;Nuclear speckles(Supported)Golgi apparatus(Approved)		(M30)PID HDAC CLASSII PATHWAY; (M101)PID HDAC CLASSI PATHWAY	(M5895)HALLMARK WNT BETA CATENIN SIGNALING; (M5909)HALLMARK MYOGENESIS	0.0	0.0	0.0	0.0	0.0	0.0	0.0	0.0	1.0	0.0	0.0	0.0	0.0	0.0	0.0	0.0	1.0	0.0	0.0	0.0
ENSG00000185215	7127	ensembl_gene_id	H. sapiens	7127	H. sapiens	TNFAIP2	TNF alpha induced protein 2	GO:0051601 exocyst localization;GO:0034629 cellular protein-containing complex localization;GO:0001525 angiogenesis		Transporters/Transporter channels and pores	Cytosol;Golgi apparatus;Nuclear membrane;Nucleus(Approved)			(M5890)HALLMARK TNFA SIGNALING VIA NFKB; (M5913)HALLMARK INTERFERON GAMMA RESPONSE	0.0	0.0	0.0	0.0	0.0	0.0	0.0	0.0	0.0	0.0	0.0	0.0	0.0	0.0	0.0	0.0	0.0	0.0	0.0	0.0
ENSG00000077943	8516	ensembl_gene_id	H. sapiens	8516	H. sapiens	ITGA8	integrin subunit alpha 8	GO:2000721 positive regulation of transcription from RNA polymerase II promoter involved in smooth muscle cell differentiation;GO:0030511 positive regulation of transforming growth factor beta receptor signaling pathway;GO:1903846 positive regulation of cellular response to transforming growth factor beta stimulus					(M47)PID INTEGRIN CS PATHWAY; (M67)PID ARF6 TRAFFICKING PATHWAY; (M18)PID INTEGRIN1 PATHWAY		1.0	1.0	0.0	0.0	0.0	0.0	1.0	0.0	1.0	0.0	1.0	1.0	0.0	1.0	1.0	0.0	0.0	0.0	0.0	1.0
ENSG00000171435	283455	ensembl_gene_id	H. sapiens	283455	H. sapiens	KSR2	kinase suppressor of ras 2	GO:0120162 positive regulation of cold-induced thermogenesis;GO:0120161 regulation of cold-induced thermogenesis;GO:0106106 cold-induced thermogenesis	TKL Ser/Thr protein kinase family	Enzymes/{ENZYME proteins/Transferases,Kinases/TKL Ser/Thr protein kinases};RAS pathway related proteins					0.0	0.0	0.0	0.0	0.0	0.0	0.0	0.0	0.0	0.0	0.0	0.0	0.0	0.0	0.0	0.0	0.0	0.0	0.0	0.0
ENSG00000198796	115701	ensembl_gene_id	H. sapiens	115701	H. sapiens	ALPK2	alpha kinase 2	GO:0003308 negative regulation of Wnt signaling pathway involved in heart development;GO:0003307 regulation of Wnt signaling pathway involved in heart development;GO:1905223 epicardium morphogenesis	Atypical: Alpha-type protein kinase family	Enzymes/Kinases/Atypical kinases	Cytosol(Approved)				0.0	0.0	0.0	0.0	0.0	0.0	0.0	0.0	1.0	0.0	0.0	0.0	0.0	0.0	0.0	0.0	0.0	0.0	0.0	0.0
ENSG00000160255	3689	ensembl_gene_id	H. sapiens	3689	H. sapiens	ITGB2	integrin subunit beta 2	GO:0043315 positive regulation of neutrophil degranulation;GO:0045963 negative regulation of dopamine metabolic process;GO:2000363 positive regulation of prostaglandin-E synthase activity		CD markers	Plasma membrane(Approved)	Simvastatin (Protein kinase binding)	(M47)PID INTEGRIN CS PATHWAY; (M169)PID INTEGRIN2 PATHWAY; (M159)PID AMB2 NEUTROPHILS PATHWAY	(M5953)HALLMARK KRAS SIGNALING UP; (M5924)HALLMARK MTORC1 SIGNALING; (M5950)HALLMARK ALLOGRAFT REJECTION	1.0	1.0	0.0	1.0	0.0	0.0	1.0	0.0	0.0	0.0	0.0	1.0	0.0	1.0	0.0	0.0	0.0	0.0	0.0	0.0
ENSG00000187091	5333	ensembl_gene_id	H. sapiens	5333	H. sapiens	PLCD1	phospholipase C delta 1	GO:0060716 labyrinthine layer blood vessel development;GO:0032959 inositol trisphosphate biosynthetic process;GO:0060711 labyrinthine layer development		Enzymes/ENZYME proteins/Hydrolases	Microtubules(Approved)	D-Myo-Inositol-1,4,5-Triphosphate (Signal transducer activity);D-Myo-Inositol-2,4,5-Trisphosphate (Signal transducer activity)			0.0	0.0	0.0	1.0	0.0	0.0	0.0	0.0	0.0	0.0	1.0	0.0	0.0	0.0	0.0	0.0	0.0	1.0	0.0	0.0
ENSG00000131067	2686	ensembl_gene_id	H. sapiens	2686	H. sapiens	GGT7	gamma-glutamyltransferase 7	GO:1901750 leukotriene D4 biosynthetic process;GO:1901748 leukotriene D4 metabolic process;GO:0019370 leukotriene biosynthetic process		Enzymes/ENZYME proteins/{Hydrolases,Transferases}	Nucleus;Vesicles(Approved)				0.0	0.0	0.0	0.0	0.0	0.0	0.0	0.0	0.0	0.0	0.0	0.0	0.0	0.0	0.0	0.0	0.0	1.0	0.0	0.0
ENSG00000105185	9141	ensembl_gene_id	H. sapiens	9141	H. sapiens	PDCD5	programmed cell death 5	GO:1903638 positive regulation of protein import into mitochondrial outer membrane;GO:1903636 regulation of protein import into mitochondrial outer membrane;GO:1903645 negative regulation of chaperone-mediated protein folding			Cytosol;Nucleus(Approved)				0.0	0.0	0.0	0.0	0.0	0.0	0.0	0.0	0.0	0.0	0.0	0.0	0.0	0.0	1.0	0.0	0.0	0.0	0.0	0.0
ENSG00000136824	10592	ensembl_gene_id	H. sapiens	10592	H. sapiens	SMC2	structural maintenance of chromosomes 2	GO:0010032 meiotic chromosome condensation;GO:0007076 mitotic chromosome condensation;GO:0051383 kinetochore organization			Nucleoli;Nucleus(Supported)		(M14)PID AURORA B PATHWAY	(M5901)HALLMARK G2M CHECKPOINT	0.0	0.0	0.0	0.0	1.0	1.0	0.0	0.0	0.0	0.0	0.0	0.0	0.0	0.0	0.0	0.0	0.0	0.0	0.0	0.0
ENSG00000196199	54737	ensembl_gene_id	H. sapiens	54737	H. sapiens	MPHOSPH8	M-phase phosphoprotein 8	GO:0045869 negative regulation of single stranded viral RNA replication via double stranded DNA intermediate;GO:0090309 positive regulation of methylation-dependent chromatin silencing;GO:0045091 regulation of single stranded viral RNA replication via double stranded DNA intermediate			Nucleus(Supported)Cytosol;Plasma membrane(Uncertain)				0.0	0.0	0.0	0.0	0.0	0.0	0.0	0.0	0.0	0.0	0.0	0.0	0.0	0.0	0.0	0.0	0.0	0.0	0.0	0.0
ENSG00000144579	58190	ensembl_gene_id	H. sapiens	58190	H. sapiens	CTDSP1	CTD small phosphatase 1	GO:2000134 negative regulation of G1/S transition of mitotic cell cycle;GO:1902807 negative regulation of cell cycle G1/S phase transition;GO:2000045 regulation of G1/S transition of mitotic cell cycle		Enzymes/ENZYME proteins/Hydrolases	Nucleoplasm(Supported)	Aspartate Beryllium Trifluoride (Metal ion binding);Citric Acid (Metal ion binding)	(M228)PID SMAD2 3PATHWAY; (M181)PID BMP PATHWAY; (M58)PID AR PATHWAY		0.0	0.0	0.0	0.0	0.0	0.0	1.0	0.0	0.0	0.0	0.0	0.0	0.0	0.0	0.0	0.0	0.0	0.0	0.0	0.0
ENSG00000135913	57695	ensembl_gene_id	H. sapiens	57695	H. sapiens	USP37	ubiquitin specific peptidase 37	GO:0035871 protein K11-linked deubiquitination;GO:0071108 protein K48-linked deubiquitination;GO:0000082 G1/S transition of mitotic cell cycle		Enzymes/{ENZYME proteins/Hydrolases,Peptidases/Cysteine-type peptidases}	Nucleoli;Nucleus(Approved)				0.0	0.0	0.0	0.0	0.0	0.0	0.0	0.0	0.0	0.0	0.0	0.0	0.0	0.0	0.0	0.0	0.0	0.0	0.0	0.0
ENSG00000138172	51063	ensembl_gene_id	H. sapiens	51063	H. sapiens	CALHM2	calcium homeostasis modulator family member 2	GO:0043065 positive regulation of apoptotic process;GO:0043068 positive regulation of programmed cell death;GO:0010942 positive regulation of cell death		Transporters/Transporter channels and pores	Cytosol;Mitochondria;Nucleoplasm(Approved)				0.0	0.0	0.0	0.0	0.0	0.0	0.0	0.0	0.0	0.0	0.0	0.0	0.0	0.0	0.0	0.0	0.0	0.0	0.0	0.0
ENSG00000144278	114805	ensembl_gene_id	H. sapiens	114805	H. sapiens	GALNT13	polypeptide N-acetylgalactosaminyltransferase 13	GO:0018243 protein O-linked glycosylation via threonine;GO:0018242 protein O-linked glycosylation via serine;GO:0016266 O-glycan processing		Enzymes/ENZYME proteins/Transferases					0.0	0.0	0.0	0.0	0.0	0.0	0.0	0.0	0.0	0.0	0.0	0.0	0.0	0.0	0.0	0.0	0.0	1.0	0.0	0.0
ENSG00000106086	84725	ensembl_gene_id	H. sapiens	84725	H. sapiens	PLEKHA8	pleckstrin homology domain containing A8	GO:1902389 ceramide 1-phosphate transport;GO:0035621 ER to Golgi ceramide transport;GO:0046836 glycolipid transport			Golgi apparatus(Supported)Nucleoplasm(Approved)				0.0	0.0	0.0	1.0	0.0	0.0	0.0	0.0	0.0	0.0	0.0	0.0	0.0	0.0	0.0	0.0	0.0	1.0	0.0	0.0
ENSG00000158258	64084	ensembl_gene_id	H. sapiens	64084	H. sapiens	CLSTN2	calsyntenin 2	GO:0051965 positive regulation of synapse assembly;GO:0050806 positive regulation of synaptic transmission;GO:0007156 homophilic cell adhesion via plasma membrane adhesion molecules			Cell Junctions;Nuclear membrane;Nucleoplasm(Approved)				0.0	0.0	0.0	0.0	0.0	0.0	1.0	0.0	0.0	0.0	0.0	0.0	0.0	0.0	0.0	0.0	0.0	0.0	0.0	0.0
ENSG00000102172	6611	ensembl_gene_id	H. sapiens	6611	H. sapiens	SMS	spermine synthase	GO:0006597 spermine biosynthetic process;GO:0008215 spermine metabolic process;GO:0006596 polyamine biosynthetic process		Enzymes/ENZYME proteins/Transferases	Cytosol;Nuclear bodies(Approved)	Spermine (Spermine synthase activity)		(M5908)HALLMARK ANDROGEN RESPONSE; (M5935)HALLMARK FATTY ACID METABOLISM	0.0	0.0	0.0	1.0	0.0	0.0	0.0	0.0	0.0	0.0	0.0	0.0	0.0	0.0	0.0	0.0	0.0	0.0	1.0	0.0
ENSG00000064787	8537	ensembl_gene_id	H. sapiens	8537	H. sapiens	BCAS1	breast carcinoma amplified sequence 1	GO:0042552 myelination;GO:0008366 axon ensheathment;GO:0007272 ensheathment of neurons			Vesicles(Approved)				0.0	0.0	0.0	0.0	0.0	0.0	0.0	0.0	0.0	0.0	0.0	0.0	0.0	0.0	0.0	0.0	0.0	0.0	0.0	0.0
ENSG00000196839	100	ensembl_gene_id	H. sapiens	100	H. sapiens	ADA	adenosine deaminase	GO:0042323 negative regulation of circadian sleep/wake cycle, non-REM sleep;GO:0006157 deoxyadenosine catabolic process;GO:0060407 negative regulation of penile erection		Enzymes/ENZYME proteins/Hydrolases	Plasma membrane(Supported)Cytosol(Approved)	Pentostatin (Zinc ion binding);Dipyridamole (Zinc ion binding);FR221647 (Zinc ion binding);6-Hydroxy-7,8-Dihydro Purine Nucleoside (Zinc ion binding);FR117016 (Zinc ion binding);FR236913 (Zinc ion binding);6-Hydroxy-1,6-Dihydro Purine Nucleoside (Zinc ion binding);FR233623 (Zinc ion binding);FR239087 (Zinc ion binding);FR230513 (Zinc ion binding);1-Deaza-Adenosine (Zinc ion binding);Purine Ribosi…	(M236)PID DELTA NP63 PATHWAY; (M256)PID TAP63 PATHWAY; (M19)PID P73PATHWAY	(M5898)HALLMARK DNA REPAIR; (M5939)HALLMARK P53 PATHWAY	0.0	0.0	0.0	0.0	0.0	0.0	0.0	1.0	0.0	1.0	1.0	1.0	0.0	0.0	0.0	1.0	0.0	1.0	1.0	0.0
ENSG00000105146	6795	ensembl_gene_id	H. sapiens	6795	H. sapiens	AURKC	aurora kinase C	GO:0051256 mitotic spindle midzone assembly;GO:0035404 histone-serine phosphorylation;GO:0051255 spindle midzone assembly	Other	Enzymes/{ENZYME proteins/Transferases,Kinases}			(M14)PID AURORA B PATHWAY		0.0	0.0	0.0	0.0	1.0	1.0	0.0	0.0	0.0	0.0	0.0	0.0	0.0	0.0	0.0	0.0	0.0	0.0	0.0	0.0
ENSG00000150627	116966	ensembl_gene_id	H. sapiens	116966	H. sapiens	WDR17	WD repeat domain 17				Nuclear speckles(Approved)				0.0	0.0	0.0	0.0	0.0	0.0	0.0	0.0	0.0	0.0	0.0	0.0	0.0	0.0	0.0	0.0	0.0	0.0	0.0	0.0
ENSG00000164176	10085	ensembl_gene_id	H. sapiens	10085	H. sapiens	EDIL3	EGF like repeats and discoidin domains 3	GO:0010811 positive regulation of cell-substrate adhesion;GO:0010810 regulation of cell-substrate adhesion;GO:0045785 positive regulation of cell adhesion					(M212)PID INTEGRIN5 PATHWAY; (M53)PID INTEGRIN3 PATHWAY; (M160)PID AVB3 INTEGRIN PATHWAY	(M5930)HALLMARK EPITHELIAL MESENCHYMAL TRANSITION	1.0	1.0	0.0	0.0	0.0	0.0	0.0	0.0	0.0	0.0	0.0	1.0	0.0	0.0	0.0	0.0	0.0	0.0	0.0	0.0
ENSG00000134571	4607	ensembl_gene_id	H. sapiens	4607	H. sapiens	MYBPC3	myosin binding protein C, cardiac	GO:0032971 regulation of muscle filament sliding;GO:0030241 skeletal muscle myosin thick filament assembly;GO:0030240 skeletal muscle thin filament assembly						(M5909)HALLMARK MYOGENESIS	0.0	0.0	0.0	0.0	0.0	0.0	0.0	1.0	1.0	0.0	1.0	0.0	0.0	1.0	0.0	0.0	0.0	0.0	0.0	0.0
ENSG00000165915	91252	ensembl_gene_id	H. sapiens	91252	H. sapiens	SLC39A13	solute carrier family 39 member 13	GO:0006882 cellular zinc ion homeostasis;GO:0071577 zinc ion transmembrane transport;GO:0055069 zinc ion homeostasis		Transporters/Electrochemical Potential-driven transporters	Cytosol(Uncertain)				0.0	0.0	0.0	0.0	0.0	0.0	0.0	0.0	0.0	1.0	0.0	0.0	0.0	0.0	0.0	0.0	0.0	0.0	0.0	0.0
ENSG00000078549	117	ensembl_gene_id	H. sapiens	117	H. sapiens	ADCYAP1R1	ADCYAP receptor type I	GO:0010524 positive regulation of calcium ion transport into cytosol;GO:0060732 positive regulation of inositol phosphate biosynthetic process;GO:0007202 activation of phospholipase C activity		G-protein coupled receptors/{Family 2 (B) receptors,GPCRs excl olfactory receptors};Transporters	Vesicles(Supported)				0.0	0.0	1.0	0.0	0.0	0.0	0.0	0.0	0.0	0.0	0.0	0.0	0.0	0.0	0.0	0.0	0.0	1.0	0.0	0.0
ENSG00000094631	10013	ensembl_gene_id	H. sapiens	10013	H. sapiens	HDAC6	histone deacetylase 6	GO:0061734 parkin-mediated stimulation of mitophagy in response to mitochondrial depolarization;GO:1901300 positive regulation of hydrogen peroxide-mediated programmed cell death;GO:0098779 positive regulation of mitophagy in response to mitochondrial depolarization		Enzymes/ENZYME proteins/Hydrolases	Nucleoplasm(Supported)	Vorinostat (Zinc ion binding);SB939 (Zinc ion binding);Romidepsin (Zinc ion binding)	(M30)PID HDAC CLASSII PATHWAY; (M101)PID HDAC CLASSI PATHWAY	(M5893)HALLMARK MITOTIC SPINDLE	0.0	0.0	0.0	1.0	0.0	0.0	1.0	0.0	0.0	1.0	0.0	0.0	0.0	0.0	1.0	0.0	1.0	1.0	0.0	0.0
ENSG00000126768	10245	ensembl_gene_id	H. sapiens	10245	H. sapiens	TIMM17B	translocase of inner mitochondrial membrane 17B	GO:0030150 protein import into mitochondrial matrix;GO:0006626 protein targeting to mitochondrion;GO:0044743 protein transmembrane import into intracellular organelle			Microtubules;Mitochondria(Approved)				0.0	0.0	0.0	0.0	0.0	0.0	0.0	0.0	0.0	0.0	0.0	0.0	0.0	0.0	0.0	0.0	0.0	0.0	0.0	0.0
ENSG00000099377	80270	ensembl_gene_id	H. sapiens	80270	H. sapiens	HSD3B7	hydroxy-delta-5-steroid dehydrogenase, 3 beta- and steroid delta-isomerase 7	GO:0035754 B cell chemotaxis;GO:0006707 cholesterol catabolic process;GO:0016127 sterol catabolic process		Enzymes/ENZYME proteins/Oxidoreductases	Lipid droplets(Supported)			(M5949)HALLMARK PEROXISOME; (M5948)HALLMARK BILE ACID METABOLISM	0.0	0.0	0.0	1.0	0.0	0.0	1.0	0.0	0.0	0.0	0.0	0.0	0.0	0.0	0.0	0.0	0.0	1.0	1.0	0.0
ENSG00000168615	8754	ensembl_gene_id	H. sapiens	8754	H. sapiens	ADAM9	ADAM metallopeptidase domain 9	GO:0034241 positive regulation of macrophage fusion;GO:0051549 positive regulation of keratinocyte migration;GO:0034239 regulation of macrophage fusion			Endoplasmic reticulum;Vesicles(Approved)	INCB7839 (Zinc ion binding)	(M3468)NABA ECM REGULATORS; (M5885)NABA MATRISOME ASSOCIATED; (M5889)NABA MATRISOME	(M5946)HALLMARK COAGULATION; (M5921)HALLMARK COMPLEMENT; (M5915)HALLMARK APICAL JUNCTION	1.0	1.0	0.0	0.0	0.0	0.0	0.0	0.0	0.0	1.0	0.0	1.0	0.0	1.0	1.0	0.0	0.0	0.0	0.0	0.0
ENSG00000263001	2969	ensembl_gene_id	H. sapiens	2969	H. sapiens	GTF2I	general transcription factor IIi	GO:0051481 negative regulation of cytosolic calcium ion concentration;GO:0016525 negative regulation of angiogenesis;GO:2000181 negative regulation of blood vessel morphogenesis			Nucleoplasm(Enhanced)				0.0	0.0	0.0	0.0	0.0	0.0	0.0	0.0	0.0	0.0	0.0	0.0	0.0	0.0	0.0	0.0	0.0	0.0	0.0	0.0
ENSG00000088992	54997	ensembl_gene_id	H. sapiens	54997	H. sapiens	TESC	tescalcin	GO:0032417 positive regulation of sodium:proton antiporter activity;GO:0032415 regulation of sodium:proton antiporter activity;GO:0030854 positive regulation of granulocyte differentiation			Cytosol;Nucleus(Supported)				0.0	0.0	0.0	0.0	0.0	0.0	0.0	0.0	0.0	0.0	0.0	1.0	0.0	0.0	0.0	0.0	0.0	0.0	0.0	0.0
ENSG00000147872	123	ensembl_gene_id	H. sapiens	123	H. sapiens	PLIN2	perilipin 2	GO:0015909 long-chain fatty acid transport;GO:0015908 fatty acid transport;GO:0015718 monocarboxylic acid transport			Lipid droplets(Supported)		(M255)PID HIF1 TFPATHWAY	(M5947)HALLMARK IL2 STAT5 SIGNALING; (M5905)HALLMARK ADIPOGENESIS; (M5891)HALLMARK HYPOXIA	0.0	0.0	0.0	1.0	0.0	0.0	0.0	0.0	0.0	0.0	0.0	0.0	0.0	0.0	0.0	0.0	0.0	0.0	0.0	0.0
ENSG00000185627	5719	ensembl_gene_id	H. sapiens	5719	H. sapiens	PSMD13	proteasome 26S subunit, non-ATPase 13	GO:0002223 stimulatory C-type lectin receptor signaling pathway;GO:0002479 antigen processing and presentation of exogenous peptide antigen via MHC class I, TAP-dependent;GO:0002220 innate immune response activating cell surface receptor signaling pathway			Cytosol;Nuclear speckles(Approved)			(M5924)HALLMARK MTORC1 SIGNALING	0.0	0.0	0.0	0.0	1.0	1.0	1.0	0.0	0.0	0.0	1.0	0.0	0.0	0.0	0.0	0.0	0.0	0.0	1.0	0.0
ENSG00000104879	1158	ensembl_gene_id	H. sapiens	1158	H. sapiens	CKM	creatine kinase, M-type	GO:0046314 phosphocreatine biosynthetic process;GO:0006600 creatine metabolic process;GO:0006603 phosphocreatine metabolic process		Enzymes/ENZYME proteins/Transferases		Creatine (Creatine kinase activity);(Diaminomethyl-Methyl-Amino)-Acetic Acid (Creatine kinase activity);D-Arginine (Creatine kinase activity)	(M279)PID RB 1PATHWAY	(M5956)HALLMARK KRAS SIGNALING DN; (M5909)HALLMARK MYOGENESIS	0.0	0.0	0.0	0.0	0.0	0.0	0.0	0.0	0.0	0.0	0.0	0.0	0.0	0.0	0.0	0.0	0.0	1.0	1.0	0.0
ENSG00000135919	5270	ensembl_gene_id	H. sapiens	5270	H. sapiens	SERPINE2	serpin family E member 2	GO:0021683 cerebellar granular layer morphogenesis;GO:0042628 mating plug formation;GO:0061108 seminal vesicle epithelium development					(M3468)NABA ECM REGULATORS; (M5885)NABA MATRISOME ASSOCIATED; (M5889)NABA MATRISOME	(M5930)HALLMARK EPITHELIAL MESENCHYMAL TRANSITION	0.0	0.0	0.0	0.0	0.0	0.0	1.0	0.0	0.0	0.0	0.0	1.0	0.0	0.0	0.0	1.0	0.0	0.0	0.0	0.0
ENSG00000184470	10587	ensembl_gene_id	H. sapiens	10587	H. sapiens	TXNRD2	thioredoxin reductase 2	GO:0000305 response to oxygen radical;GO:0098869 cellular oxidant detoxification;GO:1990748 cellular detoxification		Enzymes/ENZYME proteins/Oxidoreductases	Cytosol;Mitochondria(Supported)	motexafin gadolinium (Thioredoxin-disulfide reductase activity)		(M5938)HALLMARK REACTIVE OXIGEN SPECIES PATHWAY	0.0	0.0	0.0	0.0	0.0	0.0	0.0	0.0	0.0	1.0	0.0	0.0	0.0	0.0	0.0	0.0	0.0	1.0	0.0	0.0
ENSG00000093010	1312	ensembl_gene_id	H. sapiens	1312	H. sapiens	COMT	catechol-O-methyltransferase	GO:0050668 positive regulation of homocysteine metabolic process;GO:0031337 positive regulation of sulfur amino acid metabolic process;GO:0050666 regulation of homocysteine metabolic process		Enzymes/ENZYME proteins/Transferases	Endoplasmic reticulum;Vesicles(Approved)	S-Adenosylmethionine (O-methyltransferase activity);Tolcapone (O-methyltransferase activity);Entacapone (O-methyltransferase activity);3,5-Dinitrocatechol (O-methyltransferase activity);2-Methoxyestradiol (O-methyltransferase activity);BIA (O-methyltransferase activity);N-{3-[5-(6-Amino-Purin-9-Yl)-3,4-Dihydroxy-Tetrahydro-Furan-2-Yl]-Allyl}-2,3-Dihydroxy-5-Nitro-Benzamide (O-methyltransferase ac…		(M5934)HALLMARK XENOBIOTIC METABOLISM	0.0	0.0	0.0	1.0	0.0	0.0	0.0	1.0	0.0	0.0	0.0	0.0	0.0	0.0	0.0	0.0	0.0	0.0	1.0	0.0
ENSG00000183597	128989	ensembl_gene_id	H. sapiens	128989	H. sapiens	TANGO2	transport and golgi organization 2 homolog	GO:0007030 Golgi organization;GO:0009306 protein secretion;GO:0002790 peptide secretion							0.0	0.0	0.0	0.0	0.0	0.0	0.0	0.0	0.0	0.0	0.0	0.0	0.0	0.0	0.0	0.0	0.0	0.0	0.0	0.0
ENSG00000090863	2734	ensembl_gene_id	H. sapiens	2734	H. sapiens	GLG1	golgi glycoprotein 1	GO:0030512 negative regulation of transforming growth factor beta receptor signaling pathway;GO:0010955 negative regulation of protein processing;GO:0032330 regulation of chondrocyte differentiation			Golgi apparatus(Supported)				0.0	0.0	0.0	0.0	0.0	0.0	0.0	0.0	0.0	0.0	0.0	0.0	0.0	0.0	1.0	0.0	0.0	0.0	0.0	0.0
ENSG00000137124	219	ensembl_gene_id	H. sapiens	219	H. sapiens	ALDH1B1	aldehyde dehydrogenase 1 family member B1	GO:0006068 ethanol catabolic process;GO:0006069 ethanol oxidation;GO:0034310 primary alcohol catabolic process		Enzymes/ENZYME proteins/Oxidoreductases	Mitochondria;Nucleoplasm;Vesicles(Supported)	NADH (Aldehyde dehydrogenase (nad) activity)			0.0	0.0	0.0	0.0	0.0	0.0	0.0	0.0	0.0	0.0	0.0	0.0	0.0	0.0	0.0	0.0	0.0	1.0	1.0	0.0
ENSG00000185608	64976	ensembl_gene_id	H. sapiens	64976	H. sapiens	MRPL40	mitochondrial ribosomal protein L40	GO:0070126 mitochondrial translational termination;GO:0070125 mitochondrial translational elongation;GO:0006415 translational termination		Ribosomal proteins	Mitochondria;Nucleoli(Enhanced)			(M5898)HALLMARK DNA REPAIR	0.0	0.0	0.0	0.0	0.0	0.0	0.0	0.0	0.0	0.0	0.0	0.0	0.0	0.0	0.0	0.0	0.0	0.0	0.0	0.0
ENSG00000141298	85464	ensembl_gene_id	H. sapiens	85464	H. sapiens	SSH2	slingshot protein phosphatase 2	GO:0035335 peptidyl-tyrosine dephosphorylation;GO:0006470 protein dephosphorylation;GO:0016311 dephosphorylation		Enzymes/ENZYME proteins/Hydrolases				(M5893)HALLMARK MITOTIC SPINDLE	0.0	0.0	0.0	0.0	0.0	0.0	1.0	0.0	0.0	0.0	0.0	0.0	0.0	1.0	0.0	0.0	0.0	0.0	0.0	0.0
ENSG00000168385	4735	ensembl_gene_id	H. sapiens	4735	H. sapiens	SEPTIN2	septin 2	GO:0061640 cytoskeleton-dependent cytokinesis;GO:0007283 spermatogenesis;GO:0007224 smoothened signaling pathway			Actin filaments(Supported)Nucleus(Approved)		(M81)PID CDC42 PATHWAY		0.0	0.0	0.0	0.0	0.0	0.0	0.0	0.0	0.0	0.0	0.0	0.0	0.0	0.0	0.0	0.0	0.0	0.0	0.0	0.0
ENSG00000072778	37	ensembl_gene_id	H. sapiens	37	H. sapiens	ACADVL	acyl-CoA dehydrogenase very long chain	GO:0033539 fatty acid beta-oxidation using acyl-CoA dehydrogenase;GO:0046322 negative regulation of fatty acid oxidation;GO:0045717 negative regulation of fatty acid biosynthetic process		Enzymes/ENZYME proteins/Oxidoreductases	Mitochondria(Supported)Nucleus(Approved)Nucleoli(Uncertain)		(M106)PID HNF3B PATHWAY	(M5935)HALLMARK FATTY ACID METABOLISM; (M5936)HALLMARK OXIDATIVE PHOSPHORYLATION	0.0	0.0	0.0	1.0	0.0	0.0	0.0	0.0	0.0	0.0	0.0	0.0	0.0	0.0	0.0	0.0	0.0	1.0	1.0	0.0
ENSG00000146453	154197	ensembl_gene_id	H. sapiens	154197	H. sapiens	PNLDC1	PARN like, ribonuclease domain containing 1	GO:0000289 nuclear-transcribed mRNA poly(A) tail shortening;GO:0001825 blastocyst formation;GO:0000184 nuclear-transcribed mRNA catabolic process, nonsense-mediated decay		Enzymes/ENZYME proteins/Hydrolases					0.0	0.0	0.0	0.0	0.0	0.0	0.0	0.0	0.0	0.0	1.0	0.0	0.0	0.0	0.0	0.0	0.0	0.0	0.0	0.0
ENSG00000110237	9828	ensembl_gene_id	H. sapiens	9828	H. sapiens	ARHGEF17	Rho guanine nucleotide exchange factor 17	GO:0035023 regulation of Rho protein signal transduction;GO:0007266 Rho protein signal transduction;GO:0046578 regulation of Ras protein signal transduction			Cytosol(Approved)		(M68)PID RHOA REG PATHWAY		0.0	0.0	0.0	0.0	0.0	0.0	0.0	0.0	0.0	0.0	0.0	0.0	0.0	0.0	0.0	0.0	0.0	0.0	0.0	0.0
ENSG00000117013	9132	ensembl_gene_id	H. sapiens	9132	H. sapiens	KCNQ4	potassium voltage-gated channel subfamily Q member 4	GO:0042472 inner ear morphogenesis;GO:0071805 potassium ion transmembrane transport;GO:0042471 ear morphogenesis		Transporters/Transporter channels and pores;Voltage-gated ion channels/Voltage-Gated Potassium Channels		Ezogabine (Potassium channel activity);ICA-105665 (Potassium channel activity)			0.0	0.0	0.0	0.0	0.0	0.0	0.0	0.0	0.0	0.0	0.0	0.0	0.0	0.0	0.0	0.0	0.0	0.0	0.0	0.0
ENSG00000140848	221184	ensembl_gene_id	H. sapiens	221184	H. sapiens	CPNE2	copine 2	GO:0071277 cellular response to calcium ion;GO:0051592 response to calcium ion;GO:0071248 cellular response to metal ion			Cytosol;Mitochondria;Nucleoplasm(Approved)				0.0	0.0	0.0	0.0	0.0	0.0	0.0	0.0	0.0	1.0	0.0	0.0	0.0	0.0	0.0	0.0	0.0	0.0	0.0	0.0
ENSG00000159259	8208	ensembl_gene_id	H. sapiens	8208	H. sapiens	CHAF1B	chromatin assembly factor 1 subunit B	GO:0006335 DNA replication-dependent nucleosome assembly;GO:0034723 DNA replication-dependent nucleosome organization;GO:0006334 nucleosome assembly			Nucleoplasm(Supported)				0.0	0.0	0.0	0.0	0.0	0.0	0.0	0.0	0.0	0.0	0.0	0.0	0.0	0.0	0.0	0.0	0.0	0.0	0.0	0.0
ENSG00000065308	9697	ensembl_gene_id	H. sapiens	9697	H. sapiens	TRAM2	translocation associated membrane protein 2	GO:0006616 SRP-dependent cotranslational protein targeting to membrane, translocation;GO:0045048 protein insertion into ER membrane;GO:0006614 SRP-dependent cotranslational protein targeting to membrane			Cytosol(Approved)				0.0	0.0	0.0	0.0	0.0	0.0	0.0	0.0	0.0	0.0	0.0	0.0	0.0	0.0	0.0	0.0	0.0	0.0	0.0	0.0
ENSG00000116717	1647	ensembl_gene_id	H. sapiens	1647	H. sapiens	GADD45A	growth arrest and DNA damage inducible alpha	GO:0006977 DNA damage response, signal transduction by p53 class mediator resulting in cell cycle arrest;GO:0072431 signal transduction involved in mitotic G1 DNA damage checkpoint;GO:0000185 activation of MAPKKK activity			Nuclear speckles(Supported)		(M20)PID P38 MKK3 6PATHWAY; (M242)PID AURORA A PATHWAY; (M12012)ST P38 MAPK PATHWAY	(M5902)HALLMARK APOPTOSIS; (M5905)HALLMARK ADIPOGENESIS; (M5930)HALLMARK EPITHELIAL MESENCHYMAL TRANSITION	0.0	0.0	0.0	0.0	0.0	0.0	0.0	0.0	0.0	0.0	0.0	0.0	0.0	0.0	0.0	0.0	0.0	0.0	0.0	0.0
ENSG00000146054	81786	ensembl_gene_id	H. sapiens	81786	H. sapiens	TRIM7	tripartite motif containing 7	GO:0016567 protein ubiquitination;GO:0032446 protein modification by small protein conjugation;GO:0070647 protein modification by small protein conjugation or removal			Cytosol;Nucleoplasm;Vesicles(Approved)				0.0	0.0	0.0	0.0	0.0	0.0	0.0	0.0	0.0	0.0	0.0	0.0	0.0	0.0	0.0	0.0	0.0	0.0	0.0	0.0
ENSG00000108309	10900	ensembl_gene_id	H. sapiens	10900	H. sapiens	RUNDC3A	RUN domain containing 3A	GO:0010753 positive regulation of cGMP-mediated signaling;GO:0010752 regulation of cGMP-mediated signaling;GO:0019934 cGMP-mediated signaling			Vesicles(Approved)				0.0	0.0	0.0	0.0	0.0	0.0	0.0	0.0	0.0	0.0	0.0	0.0	0.0	0.0	0.0	0.0	0.0	0.0	0.0	0.0
ENSG00000175766	253314	ensembl_gene_id	H. sapiens	253314	H. sapiens	EIF4E1B	eukaryotic translation initiation factor 4E family member 1B	GO:0006413 translational initiation;GO:0006417 regulation of translation;GO:0034248 regulation of cellular amide metabolic process							0.0	1.0	0.0	0.0	0.0	0.0	0.0	0.0	0.0	0.0	0.0	0.0	0.0	0.0	0.0	0.0	0.0	0.0	0.0	0.0
ENSG00000148180	2934	ensembl_gene_id	H. sapiens	2934	H. sapiens	GSN	gelsolin	GO:1903906 regulation of plasma membrane raft polarization;GO:0044858 plasma membrane raft polarization;GO:0051127 positive regulation of actin nucleation			Actin filaments(Supported)	Latrunculin A (Protein domain specific binding)	(M63)PID AVB3 OPN PATHWAY; (M266)PID NCADHERIN PATHWAY; (M127)PID ERBB1 RECEPTOR PROXIMAL PATHWAY	(M5946)HALLMARK COAGULATION; (M5902)HALLMARK APOPTOSIS; (M5893)HALLMARK MITOTIC SPINDLE	1.0	0.0	0.0	0.0	0.0	0.0	0.0	1.0	0.0	1.0	0.0	1.0	1.0	1.0	0.0	0.0	0.0	0.0	0.0	0.0
ENSG00000175193	55486	ensembl_gene_id	H. sapiens	55486	H. sapiens	PARL	presenilin associated rhomboid like	GO:1903214 regulation of protein targeting to mitochondrion;GO:0006851 mitochondrial calcium ion transmembrane transport;GO:1903747 regulation of establishment of protein localization to mitochondrion		Enzymes/{ENZYME proteins/Hydrolases,Peptidases/Serine-type peptidases};Transporters	Mitochondria(Approved)				0.0	0.0	0.0	0.0	0.0	0.0	0.0	0.0	0.0	0.0	0.0	0.0	0.0	0.0	0.0	0.0	0.0	0.0	0.0	0.0
ENSG00000283765	55486	ensembl_gene_id	H. sapiens	55486	H. sapiens	PARL	presenilin associated rhomboid like	GO:1903214 regulation of protein targeting to mitochondrion;GO:0006851 mitochondrial calcium ion transmembrane transport;GO:1903747 regulation of establishment of protein localization to mitochondrion		Enzymes/{ENZYME proteins/Hydrolases,Peptidases/Serine-type peptidases};Transporters	Mitochondria(Approved)				0.0	0.0	0.0	0.0	0.0	0.0	0.0	0.0	0.0	0.0	0.0	0.0	0.0	0.0	0.0	0.0	0.0	0.0	0.0	0.0
ENSG00000162878	91461	ensembl_gene_id	H. sapiens	91461	H. sapiens	PKDCC	protein kinase domain containing, cytoplasmic	GO:0042997 negative regulation of Golgi to plasma membrane protein transport;GO:0042996 regulation of Golgi to plasma membrane protein transport;GO:0032332 positive regulation of chondrocyte differentiation	Other	Enzymes/{ENZYME proteins/Transferases,Kinases}					0.0	0.0	0.0	0.0	0.0	0.0	0.0	0.0	0.0	0.0	0.0	0.0	0.0	0.0	0.0	0.0	0.0	0.0	0.0	0.0
ENSG00000144741	115286	ensembl_gene_id	H. sapiens	115286	H. sapiens	SLC25A26	solute carrier family 25 member 26	GO:1901962 S-adenosyl-L-methionine transmembrane transport;GO:0015805 S-adenosyl-L-methionine transport;GO:0051182 coenzyme transport		Transporters/Electrochemical Potential-driven transporters	Mitochondria(Supported)				0.0	0.0	0.0	0.0	0.0	0.0	0.0	0.0	0.0	0.0	0.0	0.0	0.0	0.0	0.0	0.0	0.0	0.0	0.0	0.0
ENSG00000137070	3590	ensembl_gene_id	H. sapiens	3590	H. sapiens	IL11RA	interleukin 11 receptor subunit alpha	GO:0038154 interleukin-11-mediated signaling pathway;GO:0019221 cytokine-mediated signaling pathway;GO:0071345 cellular response to cytokine stimulus				Oprelvekin (Transmembrane signaling receptor activity)			0.0	0.0	0.0	0.0	0.0	0.0	0.0	0.0	0.0	0.0	0.0	0.0	0.0	0.0	0.0	0.0	0.0	0.0	0.0	0.0
ENSG00000258728						None	None	None	None	None	None	None	None	None	nan	nan	nan	nan	nan	nan	nan	nan	nan	nan	nan	nan	nan	nan	nan	nan	nan	nan	nan	nan
ENSG00000177697	977	ensembl_gene_id	H. sapiens	977	H. sapiens	CD151	CD151 molecule (Raph blood group)	GO:0044319 wound healing, spreading of cells;GO:0031581 hemidesmosome assembly;GO:0090505 epiboly involved in wound healing		Blood group antigen proteins;CD markers;Transporters/Accessory Factors Involved in Transport				(M5905)HALLMARK ADIPOGENESIS	1.0	1.0	0.0	0.0	0.0	0.0	0.0	0.0	0.0	0.0	1.0	0.0	0.0	0.0	0.0	0.0	0.0	0.0	0.0	0.0
ENSG00000068903	22933	ensembl_gene_id	H. sapiens	22933	H. sapiens	SIRT2	sirtuin 2	GO:1900195 positive regulation of oocyte maturation;GO:2000777 positive regulation of proteasomal ubiquitin-dependent protein catabolic process involved in cellular response to hypoxia;GO:0070446 negative regulation of oligodendrocyte progenitor proliferation			Cytosol;Nucleoli;Nucleus(Approved)		(M32)PID HDAC CLASSIII PATHWAY; (M101)PID HDAC CLASSI PATHWAY	(M5946)HALLMARK COAGULATION; (M5909)HALLMARK MYOGENESIS	0.0	0.0	1.0	0.0	1.0	1.0	1.0	0.0	1.0	0.0	0.0	0.0	0.0	0.0	1.0	0.0	1.0	0.0	0.0	0.0
ENSG00000137968	204962	ensembl_gene_id	H. sapiens	204962	H. sapiens	SLC44A5	solute carrier family 44 member 5	GO:0006656 phosphatidylcholine biosynthetic process;GO:0046470 phosphatidylcholine metabolic process;GO:0046474 glycerophospholipid biosynthetic process		Transporters/Electrochemical Potential-driven transporters	Cytosol(Approved)				0.0	0.0	0.0	1.0	0.0	0.0	0.0	0.0	0.0	0.0	0.0	0.0	0.0	0.0	0.0	0.0	0.0	1.0	0.0	0.0
ENSG00000100373	7380	ensembl_gene_id	H. sapiens	7380	H. sapiens	UPK3A	uroplakin 3A	GO:0060157 urinary bladder development;GO:0015840 urea transport;GO:0055075 potassium ion homeostasis		Transporters/Accessory Factors Involved in Transport	Nuclear bodies;Nuclear membrane(Uncertain)				0.0	0.0	0.0	0.0	0.0	0.0	0.0	0.0	0.0	0.0	0.0	0.0	0.0	0.0	0.0	0.0	0.0	0.0	0.0	0.0
ENSG00000077935	27127	ensembl_gene_id	H. sapiens	27127	H. sapiens	SMC1B	structural maintenance of chromosomes 1B	GO:0007062 sister chromatid cohesion;GO:0000819 sister chromatid segregation;GO:0098813 nuclear chromosome segregation			Nucleoplasm(Supported)Cytosol(Approved)				0.0	0.0	0.0	0.0	1.0	1.0	0.0	0.0	0.0	0.0	0.0	0.0	0.0	0.0	0.0	0.0	0.0	0.0	0.0	0.0
ENSG00000185736	105	ensembl_gene_id	H. sapiens	105	H. sapiens	ADARB2	adenosine deaminase RNA specific B2 (inactive)	GO:0006382 adenosine to inosine editing;GO:0016553 base conversion or substitution editing;GO:0009451 RNA modification							0.0	0.0	0.0	0.0	0.0	0.0	0.0	0.0	0.0	0.0	0.0	0.0	0.0	0.0	0.0	0.0	0.0	0.0	0.0	0.0
ENSG00000100281	10042	ensembl_gene_id	H. sapiens	10042	H. sapiens	HMGXB4	HMG-box containing 4	GO:0008333 endosome to lysosome transport;GO:0030178 negative regulation of Wnt signaling pathway;GO:0007041 lysosomal transport		Transcription factors/Other all-alpha-helical DNA-binding domains					0.0	0.0	0.0	0.0	0.0	0.0	0.0	0.0	0.0	0.0	0.0	0.0	0.0	0.0	0.0	0.0	0.0	0.0	0.0	0.0
ENSG00000141959	5211	ensembl_gene_id	H. sapiens	5211	H. sapiens	PFKL	phosphofructokinase, liver type	GO:0061621 canonical glycolysis;GO:0061620 glycolytic process through glucose-6-phosphate;GO:0061615 glycolytic process through fructose-6-phosphate		Enzymes/ENZYME proteins/Transferases	Mitochondria;Nucleoli(Approved)		(M255)PID HIF1 TFPATHWAY	(M5905)HALLMARK ADIPOGENESIS; (M5924)HALLMARK MTORC1 SIGNALING; (M5891)HALLMARK HYPOXIA	0.0	0.0	0.0	0.0	0.0	0.0	0.0	0.0	0.0	0.0	0.0	0.0	0.0	0.0	0.0	0.0	0.0	1.0	1.0	0.0
ENSG00000144815	91775	ensembl_gene_id	H. sapiens	91775	H. sapiens	NXPE3	neurexophilin and PC-esterase domain family member 3				Nucleoplasm;Vesicles(Approved)				0.0	0.0	0.0	0.0	0.0	0.0	0.0	0.0	0.0	0.0	0.0	0.0	0.0	0.0	0.0	0.0	0.0	0.0	0.0	0.0
ENSG00000104805	4924	ensembl_gene_id	H. sapiens	4924	H. sapiens	NUCB1	nucleobindin 1	GO:0072718 response to cisplatin;GO:1903533 regulation of protein targeting;GO:0033157 regulation of intracellular protein transport			Golgi apparatus;Microtubules(Supported)				0.0	0.0	0.0	0.0	0.0	0.0	0.0	0.0	0.0	0.0	0.0	0.0	0.0	0.0	0.0	0.0	0.0	0.0	0.0	0.0
ENSG00000149403	2900	ensembl_gene_id	H. sapiens	2900	H. sapiens	GRIK4	glutamate ionotropic receptor kainate type subunit 4	GO:0035235 ionotropic glutamate receptor signaling pathway;GO:0035249 synaptic transmission, glutamatergic;GO:0007215 glutamate receptor signaling pathway		Transporters/Transporter channels and pores		L-Glutamic Acid (Kainate selective glutamate receptor activity)			0.0	0.0	0.0	0.0	0.0	0.0	0.0	0.0	0.0	0.0	0.0	0.0	0.0	0.0	0.0	0.0	0.0	0.0	0.0	0.0
ENSG00000198704	257202	ensembl_gene_id	H. sapiens	257202	H. sapiens	GPX6	glutathione peroxidase 6	GO:0098869 cellular oxidant detoxification;GO:1990748 cellular detoxification;GO:0098754 detoxification		Enzymes/ENZYME proteins/Oxidoreductases		Glutathione (Glutathione peroxidase activity)			0.0	0.0	0.0	0.0	0.0	0.0	0.0	0.0	0.0	0.0	0.0	0.0	0.0	0.0	0.0	0.0	0.0	0.0	0.0	0.0
ENSG00000042445	54884	ensembl_gene_id	H. sapiens	54884	H. sapiens	RETSAT	retinol saturase	GO:0042572 retinol metabolic process;GO:0001523 retinoid metabolic process;GO:0016101 diterpenoid metabolic process		Enzymes/ENZYME proteins/Oxidoreductases	Nucleoli(Approved)	Vitamin A (Oxidoreductase activity)		(M5949)HALLMARK PEROXISOME; (M5948)HALLMARK BILE ACID METABOLISM; (M5935)HALLMARK FATTY ACID METABOLISM	0.0	0.0	0.0	0.0	0.0	0.0	0.0	0.0	0.0	0.0	0.0	0.0	0.0	0.0	0.0	0.0	0.0	0.0	0.0	0.0
ENSG00000115459	84173	ensembl_gene_id	H. sapiens	84173	H. sapiens	ELMOD3	ELMO domain containing 3	GO:0043547 positive regulation of GTPase activity;GO:0043087 regulation of GTPase activity;GO:0051345 positive regulation of hydrolase activity			Mitochondria;Nucleoplasm(Approved)			(M5905)HALLMARK ADIPOGENESIS	0.0	0.0	0.0	0.0	0.0	0.0	0.0	0.0	0.0	0.0	0.0	0.0	0.0	0.0	0.0	0.0	0.0	0.0	0.0	0.0
ENSG00000196177	36	ensembl_gene_id	H. sapiens	36	H. sapiens	ACADSB	acyl-CoA dehydrogenase short/branched chain	GO:0009083 branched-chain amino acid catabolic process;GO:0009081 branched-chain amino acid metabolic process;GO:0009063 cellular amino acid catabolic process		Enzymes/ENZYME proteins/Oxidoreductases	Mitochondria(Supported)	L-Isoleucine (Oxidoreductase activity, acting on the ch-ch group of donors, with a flavin as acceptor);Valproic Acid (Oxidoreductase activity, acting on the ch-ch group of donors, with a flavin as acceptor)		(M5936)HALLMARK OXIDATIVE PHOSPHORYLATION	0.0	0.0	0.0	0.0	0.0	0.0	0.0	0.0	0.0	0.0	0.0	0.0	0.0	0.0	0.0	0.0	0.0	0.0	1.0	0.0
ENSG00000178297	360200	ensembl_gene_id	H. sapiens	360200	H. sapiens	TMPRSS9	transmembrane serine protease 9	GO:0006508 proteolysis;GO:0019538 protein metabolic process;GO:1901564 organonitrogen compound metabolic process		Enzymes/Peptidases/Serine-type peptidases					0.0	0.0	0.0	0.0	0.0	0.0	0.0	0.0	0.0	0.0	0.0	0.0	0.0	0.0	0.0	0.0	0.0	0.0	0.0	0.0
ENSG00000117480	2166	ensembl_gene_id	H. sapiens	2166	H. sapiens	FAAH	fatty acid amide hydrolase	GO:0052651 monoacylglycerol catabolic process;GO:0046462 monoacylglycerol metabolic process;GO:0019369 arachidonic acid metabolic process		Enzymes/ENZYME proteins/Hydrolases	Cytosol(Uncertain)	Acetaminophen (Fatty acid amide hydrolase activity);Thiopental (Fatty acid amide hydrolase activity);Methoxy arachidonyl fluorophosphonate (Fatty acid amide hydrolase activity);1-DODECANOL (Fatty acid amide hydrolase activity);4-(quinolin-3-ylmethyl)piperidine-1-carboxylic acid (Fatty acid amide hydrolase activity);4-(3-{[5-(trifluoromethyl)pyridin-2-yl]oxy}benzyl)piperidine-1-carboxylic acid (Fa…			0.0	0.0	0.0	1.0	0.0	0.0	0.0	0.0	0.0	0.0	0.0	0.0	0.0	0.0	0.0	0.0	0.0	0.0	1.0	0.0
ENSG00000107551	83937	ensembl_gene_id	H. sapiens	83937	H. sapiens	RASSF4	Ras association domain family member 4	GO:0007049 cell cycle;GO:0007165 signal transduction;GO:0023052 signaling			Cell Junctions;Nucleoli;Nucleus(Approved)				0.0	0.0	0.0	0.0	0.0	0.0	0.0	0.0	0.0	0.0	0.0	0.0	0.0	0.0	0.0	0.0	0.0	0.0	0.0	0.0
ENSG00000165512	7570	ensembl_gene_id	H. sapiens	7570	H. sapiens	ZNF22	zinc finger protein 22	GO:0042476 odontogenesis;GO:0009887 animal organ morphogenesis;GO:0006357 regulation of transcription by RNA polymerase II		Transcription factors/Zinc-coordinating DNA-binding domains	Nucleus(Enhanced)				0.0	0.0	0.0	0.0	0.0	0.0	0.0	0.0	0.0	0.0	0.0	0.0	0.0	0.0	0.0	0.0	0.0	0.0	0.0	0.0
ENSG00000141098	81577	ensembl_gene_id	H. sapiens	81577	H. sapiens	GFOD2	glucose-fructose oxidoreductase domain containing 2	GO:0030198 extracellular matrix organization;GO:0043062 extracellular structure organization;GO:0055114 oxidation-reduction process			Nucleoplasm(Supported)Cytosol(Approved)				1.0	0.0	0.0	0.0	0.0	0.0	0.0	0.0	0.0	0.0	0.0	0.0	0.0	0.0	0.0	0.0	0.0	0.0	0.0	0.0
ENSG00000136478	55852	ensembl_gene_id	H. sapiens	55852	H. sapiens	TEX2	testis expressed 2	GO:0006665 sphingolipid metabolic process;GO:0006643 membrane lipid metabolic process;GO:0006869 lipid transport			Nucleus(Approved)				0.0	0.0	0.0	0.0	0.0	0.0	0.0	0.0	0.0	0.0	0.0	0.0	0.0	0.0	0.0	0.0	0.0	0.0	0.0	0.0
ENSG00000258890	90799	ensembl_gene_id	H. sapiens	90799	H. sapiens	CEP95	centrosomal protein 95				Centrosome;Mitotic spindle(Supported)Nucleoplasm;Vesicles(Approved)				0.0	0.0	0.0	0.0	0.0	0.0	0.0	0.0	0.0	0.0	0.0	0.0	0.0	0.0	0.0	0.0	0.0	0.0	0.0	0.0
ENSG00000138778	1062	ensembl_gene_id	H. sapiens	1062	H. sapiens	CENPE	centromere protein E	GO:0099607 lateral attachment of mitotic spindle microtubules to kinetochore;GO:0099606 microtubule plus-end directed mitotic chromosome migration;GO:0007079 mitotic chromosome movement towards spindle pole			Cytosol;Microtubules;Nucleoplasm(Approved)	GSK-923295 (Microtubule motor activity)	(M129)PID PLK1 PATHWAY	(M5893)HALLMARK MITOTIC SPINDLE; (M5901)HALLMARK G2M CHECKPOINT; (M5925)HALLMARK E2F TARGETS	0.0	0.0	0.0	0.0	0.0	1.0	0.0	0.0	0.0	0.0	0.0	0.0	0.0	0.0	0.0	0.0	0.0	0.0	0.0	0.0
ENSG00000137814	55142	ensembl_gene_id	H. sapiens	55142	H. sapiens	HAUS2	HAUS augmin like complex subunit 2	GO:0097711 ciliary basal body-plasma membrane docking;GO:0010389 regulation of G2/M transition of mitotic cell cycle;GO:0007098 centrosome cycle			Centrosome;Cytosol;Nucleoplasm(Approved)				0.0	0.0	0.0	0.0	0.0	0.0	0.0	0.0	0.0	0.0	0.0	0.0	0.0	0.0	0.0	0.0	0.0	0.0	0.0	0.0
ENSG00000180543	85453	ensembl_gene_id	H. sapiens	85453	H. sapiens	TSPYL5	TSPY like 5	GO:0071480 cellular response to gamma radiation;GO:0031398 positive regulation of protein ubiquitination;GO:0071479 cellular response to ionizing radiation			Cytosol;Golgi apparatus(Approved)				0.0	0.0	0.0	0.0	0.0	0.0	0.0	0.0	0.0	0.0	0.0	0.0	0.0	0.0	0.0	0.0	0.0	0.0	0.0	0.0
ENSG00000163947	50650	ensembl_gene_id	H. sapiens	50650	H. sapiens	ARHGEF3	Rho guanine nucleotide exchange factor 3	GO:0035023 regulation of Rho protein signal transduction;GO:0007266 Rho protein signal transduction;GO:0046578 regulation of Ras protein signal transduction			Cytosol(Approved)		(M68)PID RHOA REG PATHWAY	(M5893)HALLMARK MITOTIC SPINDLE	0.0	0.0	0.0	0.0	0.0	0.0	0.0	0.0	0.0	0.0	0.0	0.0	0.0	0.0	0.0	0.0	0.0	0.0	0.0	0.0
ENSG00000187609	54932	ensembl_gene_id	H. sapiens	54932	H. sapiens	EXD3	exonuclease 3'-5' domain containing 3	GO:0090305 nucleic acid phosphodiester bond hydrolysis;GO:0090304 nucleic acid metabolic process;GO:0006139 nucleobase-containing compound metabolic process			Actin filaments;Focal adhesion sites(Approved)				0.0	0.0	0.0	0.0	0.0	0.0	0.0	0.0	0.0	0.0	0.0	0.0	0.0	0.0	0.0	0.0	0.0	0.0	0.0	0.0
ENSG00000167608	147798	ensembl_gene_id	H. sapiens	147798	H. sapiens	TMC4	transmembrane channel like 4	GO:0034220 ion transmembrane transport;GO:0006811 ion transport;GO:0055085 transmembrane transport							0.0	0.0	0.0	0.0	0.0	0.0	0.0	0.0	0.0	0.0	0.0	0.0	0.0	0.0	0.0	0.0	0.0	0.0	0.0	0.0
ENSG00000171004	90161	ensembl_gene_id	H. sapiens	90161	H. sapiens	HS6ST2	heparan sulfate 6-O-sulfotransferase 2	GO:0015015 heparan sulfate proteoglycan biosynthetic process, enzymatic modification;GO:0015012 heparan sulfate proteoglycan biosynthetic process;GO:0030201 heparan sulfate proteoglycan metabolic process			Nucleoplasm(Supported)			(M5937)HALLMARK GLYCOLYSIS	0.0	0.0	0.0	0.0	0.0	0.0	0.0	0.0	0.0	0.0	0.0	0.0	0.0	0.0	0.0	0.0	0.0	1.0	0.0	0.0
ENSG00000182578	1436	ensembl_gene_id	H. sapiens	1436	H. sapiens	CSF1R	colony stimulating factor 1 receptor	GO:0090197 positive regulation of chemokine secretion;GO:0038145 macrophage colony-stimulating factor signaling pathway;GO:0090196 regulation of chemokine secretion	Tyr protein kinase family	CD markers;Enzymes/{ENZYME proteins/Transferases,Kinases/Tyr protein kinases};RAS pathway related proteins	Plasma membrane(Supported)Vesicles(Approved)	Imatinib (Protein homodimerization activity);Sunitinib (Protein homodimerization activity);ABT-869 (Protein homodimerization activity);5-CYANO-FURAN-2-CARBOXYLIC ACID [5-HYDROXYMETHYL-2-(4-METHYL-PIPERIDIN-1-YL)-PHENYL]-AMIDE (Protein homodimerization activity);6-CHLORO-3-(3-METHYLISOXAZOL-5-YL)-4-PHENYLQUINOLIN-2(1H)-ONE (Protein homodimerization activity)	(M91)PID TCPTP PATHWAY; (M50)PID PTP1B PATHWAY; (M160)PID AVB3 INTEGRIN PATHWAY		0.0	1.0	1.0	1.0	0.0	0.0	1.0	0.0	0.0	0.0	1.0	0.0	0.0	0.0	0.0	1.0	0.0	0.0	0.0	0.0
ENSG00000113721	5159	ensembl_gene_id	H. sapiens	5159	H. sapiens	PDGFRB	platelet derived growth factor receptor beta	GO:0035793 positive regulation of metanephric mesenchymal cell migration by platelet-derived growth factor receptor-beta signaling pathway;GO:0072277 metanephric glomerular capillary formation;GO:0072262 metanephric glomerular mesangial cell proliferation involved in metanephros development	Tyr protein kinase family	CD markers;Enzymes/{ENZYME proteins/Transferases,Kinases/Tyr protein kinases};RAS pathway related proteins	Vesicles(Supported)Golgi apparatus(Approved)	Becaplermin (Vascular endothelial growth factor binding);Sorafenib (Vascular endothelial growth factor binding);Imatinib (Vascular endothelial growth factor binding);Dasatinib (Vascular endothelial growth factor binding);Sunitinib (Vascular endothelial growth factor binding);XL999 (Vascular endothelial growth factor binding);XL820 (Vascular endothelial growth factor binding);Pazopanib (Vascular e…	(M103)PID S1P S1P1 PATHWAY; (M55)PID S1P S1P3 PATHWAY; (M72)PID NECTIN PATHWAY	(M5942)HALLMARK UV RESPONSE DN; (M5902)HALLMARK APOPTOSIS; (M5930)HALLMARK EPITHELIAL MESENCHYMAL TRANSITION	0.0	1.0	1.0	1.0	0.0	1.0	1.0	0.0	1.0	1.0	0.0	0.0	0.0	1.0	1.0	0.0	0.0	1.0	0.0	0.0
ENSG00000163131	1520	ensembl_gene_id	H. sapiens	1520	H. sapiens	CTSS	cathepsin S	GO:0034769 basement membrane disassembly;GO:0002224 toll-like receptor signaling pathway;GO:0097067 cellular response to thyroid hormone stimulus		Enzymes/{ENZYME proteins/Hydrolases,Peptidases/Cysteine-type peptidases}	Vesicles(Approved)	Morpholine-4-Carboxylic Acid [1s-(2-Benzyloxy-1r-Cyano-Ethylcarbamoyl)-3-Methyl-Butyl]Amide (Proteoglycan binding);Morpholine-4-Carboxylic Acid (1-(3-Benzenesulfonyl-1-Phenethylallylcarbamoyl)-3-Methylbutyl)-Amide (Proteoglycan binding);Morpholine-4-Carboxylic Acid [1-(2-Benzylsulfanyl-1-Formyl-Ethylcarbamoyl)-2-Phenyl-Ethyl]-Amide (Proteoglycan binding);N-[1-(AMINOMETHYL)CYCLOPROPYL]-3-(MORPHOLI…	(M3468)NABA ECM REGULATORS; (M5885)NABA MATRISOME ASSOCIATED; (M5889)NABA MATRISOME	(M5921)HALLMARK COMPLEMENT; (M5953)HALLMARK KRAS SIGNALING UP; (M5950)HALLMARK ALLOGRAFT REJECTION	1.0	1.0	0.0	0.0	0.0	0.0	0.0	0.0	0.0	0.0	0.0	0.0	0.0	0.0	0.0	0.0	1.0	0.0	0.0	0.0
ENSG00000138152	118663	ensembl_gene_id	H. sapiens	118663	H. sapiens	BTBD16	BTB domain containing 16				Cytosol;Nucleoli(Uncertain)				0.0	0.0	0.0	0.0	0.0	0.0	0.0	0.0	0.0	0.0	0.0	0.0	0.0	0.0	0.0	0.0	0.0	0.0	0.0	0.0
ENSG00000120254	25902	ensembl_gene_id	H. sapiens	25902	H. sapiens	MTHFD1L	methylenetetrahydrofolate dehydrogenase (NADP+ dependent) 1 like	GO:0009257 10-formyltetrahydrofolate biosynthetic process;GO:0048702 embryonic neurocranium morphogenesis;GO:0009256 10-formyltetrahydrofolate metabolic process		Enzymes/ENZYME proteins/Ligase	Mitochondria(Supported)				0.0	0.0	0.0	0.0	0.0	0.0	0.0	0.0	0.0	0.0	1.0	0.0	0.0	0.0	0.0	0.0	0.0	1.0	0.0	0.0
ENSG00000139668	115825	ensembl_gene_id	H. sapiens	115825	H. sapiens	WDFY2	WD repeat and FYVE domain containing 2	GO:0045600 positive regulation of fat cell differentiation;GO:0045598 regulation of fat cell differentiation;GO:0045444 fat cell differentiation							0.0	0.0	0.0	0.0	0.0	0.0	0.0	0.0	0.0	0.0	0.0	0.0	0.0	0.0	0.0	0.0	0.0	0.0	0.0	0.0
ENSG00000133789	23075	ensembl_gene_id	H. sapiens	23075	H. sapiens	SWAP70	switching B cell complex subunit SWAP70	GO:0060754 positive regulation of mast cell chemotaxis;GO:0033633 negative regulation of cell-cell adhesion mediated by integrin;GO:1902309 negative regulation of peptidyl-serine dephosphorylation						(M5947)HALLMARK IL2 STAT5 SIGNALING	0.0	0.0	0.0	0.0	1.0	0.0	1.0	0.0	0.0	0.0	0.0	1.0	0.0	0.0	0.0	0.0	0.0	0.0	0.0	0.0
ENSG00000015413	1800	ensembl_gene_id	H. sapiens	1800	H. sapiens	DPEP1	dipeptidase 1	GO:0072340 cellular lactam catabolic process;GO:0072338 cellular lactam metabolic process;GO:0043154 negative regulation of cysteine-type endopeptidase activity involved in apoptotic process		Enzymes/{ENZYME proteins/Hydrolases,Peptidases/Metallopeptidases}	Cell Junctions(Supported)Nucleus(Uncertain)	Cilastatin (Zinc ion binding)			0.0	0.0	0.0	1.0	0.0	0.0	0.0	0.0	0.0	1.0	0.0	0.0	0.0	0.0	0.0	0.0	1.0	1.0	1.0	0.0
ENSG00000172824	283848	ensembl_gene_id	H. sapiens	283848	H. sapiens	CES4A	carboxylesterase 4A	GO:0016042 lipid catabolic process;GO:0006629 lipid metabolic process;GO:1901575 organic substance catabolic process			Cytosol(Approved)		(M40)PID E2F PATHWAY		0.0	0.0	0.0	0.0	0.0	0.0	0.0	0.0	0.0	0.0	0.0	0.0	0.0	0.0	0.0	0.0	0.0	0.0	0.0	0.0
ENSG00000178718	54913	ensembl_gene_id	H. sapiens	54913	H. sapiens	RPP25	ribonuclease P and MRP subunit p25	GO:0001682 tRNA 5'-leader removal;GO:0099116 tRNA 5'-end processing;GO:0034471 ncRNA 5'-end processing		Enzymes/ENZYME proteins/Hydrolases	Microtubule organizing center;Nucleoplasm(Supported)				0.0	0.0	0.0	0.0	0.0	0.0	0.0	0.0	0.0	0.0	0.0	0.0	0.0	0.0	0.0	0.0	0.0	0.0	0.0	0.0
ENSG00000198794	192683	ensembl_gene_id	H. sapiens	192683	H. sapiens	SCAMP5	secretory carrier membrane protein 5	GO:0045956 positive regulation of calcium ion-dependent exocytosis;GO:1903307 positive regulation of regulated secretory pathway;GO:0050715 positive regulation of cytokine secretion							0.0	0.0	0.0	0.0	0.0	0.0	0.0	0.0	0.0	0.0	0.0	0.0	0.0	0.0	0.0	0.0	0.0	0.0	0.0	0.0
ENSG00000179603	2918	ensembl_gene_id	H. sapiens	2918	H. sapiens	GRM8	glutamate metabotropic receptor 8	GO:0007196 adenylate cyclase-inhibiting G protein-coupled glutamate receptor signaling pathway;GO:0051966 regulation of synaptic transmission, glutamatergic;GO:0007216 G protein-coupled glutamate receptor signaling pathway		G-protein coupled receptors/GPCRs excl olfactory receptors		L-Glutamic Acid (Group iii metabotropic glutamate receptor activity)		(M5951)HALLMARK SPERMATOGENESIS	0.0	0.0	0.0	0.0	0.0	0.0	0.0	0.0	0.0	0.0	0.0	0.0	0.0	0.0	0.0	0.0	0.0	0.0	0.0	0.0
ENSG00000198336	4635	ensembl_gene_id	H. sapiens	4635	H. sapiens	MYL4	myosin light chain 4	GO:0030049 muscle filament sliding;GO:0002026 regulation of the force of heart contraction;GO:0033275 actin-myosin filament sliding			Plasma membrane(Approved)			(M5945)HALLMARK HEME METABOLISM; (M5909)HALLMARK MYOGENESIS	0.0	0.0	0.0	0.0	0.0	0.0	0.0	1.0	0.0	0.0	0.0	0.0	0.0	0.0	0.0	0.0	0.0	0.0	0.0	0.0
ENSG00000113296	7060	ensembl_gene_id	H. sapiens	7060	H. sapiens	THBS4	thrombospondin 4	GO:0090023 positive regulation of neutrophil chemotaxis;GO:0071624 positive regulation of granulocyte chemotaxis;GO:0090022 regulation of neutrophil chemotaxis			Vesicles(Approved)		(M3008)NABA ECM GLYCOPROTEINS; (M5884)NABA CORE MATRISOME; (M5889)NABA MATRISOME		1.0	1.0	1.0	0.0	0.0	0.0	1.0	0.0	0.0	0.0	0.0	0.0	0.0	0.0	0.0	0.0	0.0	0.0	0.0	0.0
ENSG00000164300	256987	ensembl_gene_id	H. sapiens	256987	H. sapiens	SERINC5	serine incorporator 5	GO:0006564 L-serine biosynthetic process;GO:1904219 positive regulation of CDP-diacylglycerol-serine O-phosphatidyltransferase activity;GO:1904222 positive regulation of serine C-palmitoyltransferase activity			Golgi apparatus;Nucleus;Vesicles(Uncertain)				0.0	0.0	0.0	1.0	0.0	0.0	0.0	0.0	0.0	0.0	0.0	0.0	0.0	0.0	0.0	0.0	0.0	1.0	1.0	0.0
ENSG00000178852	124989	ensembl_gene_id	H. sapiens	124989	H. sapiens	EFCAB13	EF-hand calcium binding domain 13				Cytosol;Nucleus(Supported)Nuclear speckles(Approved)				0.0	0.0	0.0	0.0	0.0	0.0	0.0	0.0	0.0	0.0	0.0	0.0	0.0	0.0	0.0	0.0	0.0	0.0	0.0	0.0
ENSG00000172421	146779	ensembl_gene_id	H. sapiens	146779	H. sapiens	EFCAB3	EF-hand calcium binding domain 3								0.0	0.0	0.0	0.0	0.0	0.0	0.0	0.0	0.0	0.0	0.0	0.0	0.0	0.0	0.0	0.0	0.0	0.0	0.0	0.0
ENSG00000147010	30011	ensembl_gene_id	H. sapiens	30011	H. sapiens	SH3KBP1	SH3 domain containing kinase binding protein 1	GO:0042059 negative regulation of epidermal growth factor receptor signaling pathway;GO:1901185 negative regulation of ERBB signaling pathway;GO:0042058 regulation of epidermal growth factor receptor signaling pathway			Cytosol(Supported)		(M214)PID ERBB1 INTERNALIZATION PATHWAY; (M48)PID MET PATHWAY		0.0	1.0	1.0	0.0	0.0	0.0	1.0	0.0	0.0	0.0	0.0	0.0	0.0	0.0	0.0	0.0	0.0	0.0	0.0	0.0
ENSG00000162736	23385	ensembl_gene_id	H. sapiens	23385	H. sapiens	NCSTN	nicastrin	GO:0042986 positive regulation of amyloid precursor protein biosynthetic process;GO:1990926 short-term synaptic potentiation;GO:0035333 Notch receptor processing, ligand-dependent			Cytosol(Approved)		(M251)PID SYNDECAN 3 PATHWAY; (M70)PID PS1 PATHWAY; (M17)PID NOTCH PATHWAY	(M5895)HALLMARK WNT BETA CATENIN SIGNALING	1.0	1.0	1.0	0.0	0.0	0.0	1.0	0.0	0.0	1.0	0.0	0.0	0.0	0.0	0.0	0.0	0.0	1.0	0.0	0.0
ENSG00000170222	56985	ensembl_gene_id	H. sapiens	56985	H. sapiens	ADPRM	ADP-ribose/CDP-alcohol diphosphatase, manganese dependent	GO:0034656 nucleobase-containing small molecule catabolic process;GO:0034655 nucleobase-containing compound catabolic process;GO:0044282 small molecule catabolic process		Enzymes/ENZYME proteins/Hydrolases					0.0	0.0	0.0	1.0	0.0	0.0	0.0	0.0	0.0	0.0	0.0	0.0	0.0	0.0	0.0	0.0	0.0	0.0	1.0	0.0
ENSG00000160191	5152	ensembl_gene_id	H. sapiens	5152	H. sapiens	PDE9A	phosphodiesterase 9A	GO:0046069 cGMP catabolic process;GO:0010613 positive regulation of cardiac muscle hypertrophy;GO:0009214 cyclic nucleotide catabolic process		Enzymes/ENZYME proteins/Hydrolases	Nucleoplasm;Vesicles(Approved)	Gamma-Glutamyl[S-(2-Iodobenzyl)Cysteinyl]Glycine (Metal ion binding);3-isobutyl-1-methyl-7H-xanthine (Metal ion binding)	(M151)PID AR TF PATHWAY		0.0	0.0	0.0	0.0	0.0	0.0	0.0	1.0	0.0	0.0	0.0	0.0	0.0	0.0	0.0	0.0	0.0	1.0	0.0	0.0
ENSG00000184313	374977	ensembl_gene_id	H. sapiens	374977	H. sapiens	MROH7	maestro heat like repeat family member 7								0.0	0.0	0.0	0.0	0.0	0.0	0.0	0.0	0.0	0.0	0.0	0.0	0.0	0.0	0.0	0.0	0.0	0.0	0.0	0.0
ENSG00000271723						None	None	None	None	None	None	None	None	None	nan	nan	nan	nan	nan	nan	nan	nan	nan	nan	nan	nan	nan	nan	nan	nan	nan	nan	nan	nan
ENSG00000154845	9989	ensembl_gene_id	H. sapiens	9989	H. sapiens	PPP4R1	protein phosphatase 4 regulatory subunit 1	GO:0043666 regulation of phosphoprotein phosphatase activity;GO:0035304 regulation of protein dephosphorylation;GO:0010921 regulation of phosphatase activity			Nucleoplasm(Approved)				0.0	0.0	0.0	0.0	0.0	0.0	0.0	0.0	0.0	0.0	0.0	0.0	0.0	0.0	0.0	0.0	0.0	0.0	0.0	0.0
ENSG00000155755	65062	ensembl_gene_id	H. sapiens	65062	H. sapiens	TMEM237	transmembrane protein 237	GO:0030111 regulation of Wnt signaling pathway;GO:0060271 cilium assembly;GO:0044782 cilium organization							0.0	0.0	0.0	0.0	0.0	0.0	0.0	0.0	0.0	0.0	0.0	0.0	0.0	0.0	0.0	0.0	0.0	0.0	0.0	0.0
ENSG00000082126	58538	ensembl_gene_id	H. sapiens	58538	H. sapiens	MPP4	membrane palmitoylated protein 4	GO:0035418 protein localization to synapse;GO:0008104 protein localization;GO:0033036 macromolecule localization			Cytosol(Supported)Actin filaments(Approved)				0.0	0.0	0.0	0.0	0.0	0.0	0.0	0.0	0.0	0.0	0.0	0.0	0.0	0.0	0.0	0.0	0.0	0.0	0.0	0.0
ENSG00000231925	6892	ensembl_gene_id	H. sapiens	6892	H. sapiens	TAPBP	TAP binding protein	GO:0002398 MHC class Ib protein complex assembly;GO:0050823 peptide antigen stabilization;GO:1990668 vesicle fusion with endoplasmic reticulum-Golgi intermediate compartment (ERGIC) membrane						(M5932)HALLMARK INFLAMMATORY RESPONSE; (M5950)HALLMARK ALLOGRAFT REJECTION; (M5913)HALLMARK INTERFERON GAMMA RESPONSE	0.0	0.0	0.0	0.0	0.0	0.0	0.0	0.0	0.0	0.0	0.0	0.0	0.0	0.0	0.0	0.0	0.0	0.0	0.0	0.0
ENSG00000213397	55559	ensembl_gene_id	H. sapiens	55559	H. sapiens	HAUS7	HAUS augmin like complex subunit 7	GO:0097711 ciliary basal body-plasma membrane docking;GO:0010389 regulation of G2/M transition of mitotic cell cycle;GO:0007098 centrosome cycle			Centrosome(Supported)Cytosol;Nucleoli;Plasma membrane(Uncertain)				0.0	0.0	0.0	0.0	0.0	0.0	0.0	0.0	0.0	0.0	0.0	0.0	0.0	0.0	0.0	0.0	0.0	0.0	0.0	0.0
ENSG00000101986	215	ensembl_gene_id	H. sapiens	215	H. sapiens	ABCD1	ATP binding cassette subfamily D member 1	GO:0036113 very long-chain fatty-acyl-CoA catabolic process;GO:0036115 fatty-acyl-CoA catabolic process;GO:0036111 very long-chain fatty-acyl-CoA metabolic process		Transporters/Primary Active Transporters				(M5949)HALLMARK PEROXISOME; (M5948)HALLMARK BILE ACID METABOLISM	0.0	0.0	0.0	1.0	0.0	0.0	0.0	0.0	0.0	0.0	0.0	0.0	0.0	0.0	0.0	0.0	0.0	1.0	1.0	0.0
ENSG00000108578	642	ensembl_gene_id	H. sapiens	642	H. sapiens	BLMH	bleomycin hydrolase	GO:0043418 homocysteine catabolic process;GO:0000098 sulfur amino acid catabolic process;GO:0050667 homocysteine metabolic process		Enzymes/{ENZYME proteins/Hydrolases,Peptidases/Cysteine-type peptidases}	Cytosol(Supported)Nuclear bodies;Nucleoplasm(Approved)				0.0	0.0	0.0	0.0	0.0	0.0	0.0	0.0	0.0	0.0	0.0	0.0	0.0	0.0	0.0	0.0	0.0	0.0	1.0	0.0
ENSG00000250479	400916	ensembl_gene_id	H. sapiens	400916	H. sapiens	CHCHD10	coiled-coil-helix-coiled-coil-helix domain containing 10	GO:1901030 positive regulation of mitochondrial outer membrane permeabilization involved in apoptotic signaling pathway;GO:1903852 positive regulation of cristae formation;GO:1904960 positive regulation of cytochrome-c oxidase activity			Mitochondria(Supported)			(M5905)HALLMARK ADIPOGENESIS	0.0	0.0	0.0	0.0	0.0	0.0	0.0	0.0	0.0	0.0	0.0	0.0	0.0	0.0	0.0	0.0	0.0	1.0	0.0	0.0
ENSG00000072832	1400	ensembl_gene_id	H. sapiens	1400	H. sapiens	CRMP1	collapsin response mediator protein 1	GO:1904530 negative regulation of actin filament binding;GO:1904617 negative regulation of actin binding;GO:1904529 regulation of actin filament binding			Centrosome;Cytosol(Supported)			(M5919)HALLMARK HEDGEHOG SIGNALING	0.0	0.0	0.0	0.0	0.0	0.0	1.0	0.0	0.0	0.0	0.0	0.0	0.0	0.0	0.0	0.0	0.0	0.0	0.0	0.0
ENSG00000185339	6948	ensembl_gene_id	H. sapiens	6948	H. sapiens	TCN2	transcobalamin 2	GO:0006824 cobalt ion transport;GO:0015889 cobalamin transport;GO:0009235 cobalamin metabolic process			Cytosol(Approved)			(M5939)HALLMARK P53 PATHWAY	0.0	0.0	0.0	0.0	0.0	0.0	0.0	0.0	0.0	0.0	0.0	0.0	0.0	0.0	0.0	0.0	0.0	1.0	0.0	0.0
ENSG00000204856	29902	ensembl_gene_id	H. sapiens	29902	H. sapiens	FAM216A	family with sequence similarity 216 member A				Actin filaments(Approved)				0.0	0.0	0.0	0.0	0.0	0.0	0.0	0.0	0.0	0.0	0.0	0.0	0.0	0.0	0.0	0.0	0.0	0.0	0.0	0.0
ENSG00000163482	27148	ensembl_gene_id	H. sapiens	27148	H. sapiens	STK36	serine/threonine kinase 36	GO:0007228 positive regulation of hh target transcription factor activity;GO:0007227 signal transduction downstream of smoothened;GO:0003351 epithelial cilium movement	Other	Enzymes/{ENZYME proteins/Transferases,Kinases}	Cytosol(Supported)		(M219)PID HEDGEHOG GLI PATHWAY		0.0	0.0	0.0	0.0	0.0	0.0	0.0	0.0	0.0	0.0	0.0	0.0	0.0	0.0	0.0	0.0	0.0	0.0	0.0	0.0
ENSG00000120669	54937	ensembl_gene_id	H. sapiens	54937	H. sapiens	SOHLH2	spermatogenesis and oogenesis specific basic helix-loop-helix 2	GO:0009994 oocyte differentiation;GO:0048477 oogenesis;GO:0007283 spermatogenesis		Transcription factors/Basic domains					0.0	0.0	0.0	0.0	0.0	0.0	0.0	0.0	0.0	0.0	0.0	0.0	0.0	0.0	0.0	0.0	0.0	0.0	0.0	0.0
ENSG00000250709	100526761	ensembl_gene_id	H. sapiens	100526761	H. sapiens	CCDC169-SOHLH2	CCDC169-SOHLH2 readthrough				Vesicles(Uncertain)				0.0	0.0	0.0	0.0	0.0	0.0	0.0	0.0	0.0	0.0	0.0	0.0	0.0	0.0	0.0	0.0	0.0	0.0	0.0	0.0
ENSG00000169118	53944	ensembl_gene_id	H. sapiens	53944	H. sapiens	CSNK1G1	casein kinase 1 gamma 1	GO:0090263 positive regulation of canonical Wnt signaling pathway;GO:0030177 positive regulation of Wnt signaling pathway;GO:0060828 regulation of canonical Wnt signaling pathway	CK1 Ser/Thr protein kinase family	Enzymes/{ENZYME proteins/Transferases,Kinases/CK1 Ser/Thr protein kinases}	Cytosol(Supported)	2-(2-HYDROXYETHYLAMINO)-6-(3-CHLOROANILINO)-9-ISOPROPYLPURINE (Protein serine/threonine kinase activity)	(M90)PID WNT CANONICAL PATHWAY; (M219)PID HEDGEHOG GLI PATHWAY; (M136)PID FOXO PATHWAY		0.0	0.0	0.0	0.0	0.0	0.0	0.0	0.0	0.0	0.0	0.0	0.0	0.0	0.0	0.0	0.0	0.0	0.0	0.0	0.0
ENSG00000134900	7174	ensembl_gene_id	H. sapiens	7174	H. sapiens	TPP2	tripeptidyl peptidase 2	GO:0000209 protein polyubiquitination;GO:0016567 protein ubiquitination;GO:0032446 protein modification by small protein conjugation		Enzymes/{ENZYME proteins/Hydrolases,Peptidases/Serine-type peptidases}	Cytosol;Nuclear bodies(Supported)				0.0	0.0	0.0	0.0	0.0	0.0	0.0	0.0	0.0	0.0	0.0	0.0	0.0	0.0	0.0	0.0	0.0	0.0	0.0	0.0
ENSG00000168781	9677	ensembl_gene_id	H. sapiens	9677	H. sapiens	PPIP5K1	diphosphoinositol pentakisphosphate kinase 1	GO:0006020 inositol metabolic process;GO:0032958 inositol phosphate biosynthetic process;GO:0043647 inositol phosphate metabolic process		Enzymes/ENZYME proteins/Transferases	Cytosol(Supported)				0.0	0.0	0.0	0.0	0.0	0.0	0.0	0.0	0.0	0.0	0.0	0.0	0.0	0.0	0.0	0.0	0.0	1.0	0.0	0.0
ENSG00000198814	2710	ensembl_gene_id	H. sapiens	2710	H. sapiens	GK	glycerol kinase	GO:0019563 glycerol catabolic process;GO:0046167 glycerol-3-phosphate biosynthetic process;GO:0019405 alditol catabolic process		Enzymes/ENZYME proteins/Transferases					0.0	0.0	0.0	1.0	0.0	0.0	0.0	0.0	0.0	0.0	0.0	0.0	0.0	0.0	0.0	0.0	0.0	1.0	1.0	0.0
ENSG00000229894						None	None	None	None	None	None	None	None	None	nan	nan	nan	nan	nan	nan	nan	nan	nan	nan	nan	nan	nan	nan	nan	nan	nan	nan	nan	nan
ENSG00000165097	221656	ensembl_gene_id	H. sapiens	221656	H. sapiens	KDM1B	lysine demethylase 1B	GO:0034720 histone H3-K4 demethylation;GO:0043046 DNA methylation involved in gamete generation;GO:0070076 histone lysine demethylation			Nucleus(Approved)				0.0	0.0	0.0	0.0	0.0	0.0	0.0	0.0	0.0	0.0	0.0	0.0	0.0	0.0	0.0	0.0	0.0	0.0	0.0	0.0
ENSG00000110811	10536	ensembl_gene_id	H. sapiens	10536	H. sapiens	P3H3	prolyl 3-hydroxylase 3	GO:0017185 peptidyl-lysine hydroxylation;GO:0019511 peptidyl-proline hydroxylation;GO:0032964 collagen biosynthetic process		Enzymes/ENZYME proteins/Oxidoreductases	Cytosol;Nucleoli;Plasma membrane(Approved)	Vitamin C (Procollagen-proline 3-dioxygenase activity);Succinic acid (Procollagen-proline 3-dioxygenase activity);L-Proline (Procollagen-proline 3-dioxygenase activity)	(M3468)NABA ECM REGULATORS; (M5885)NABA MATRISOME ASSOCIATED; (M5889)NABA MATRISOME		1.0	1.0	0.0	0.0	0.0	0.0	0.0	0.0	0.0	0.0	0.0	0.0	0.0	0.0	0.0	0.0	0.0	0.0	0.0	0.0
ENSG00000111665	83461	ensembl_gene_id	H. sapiens	83461	H. sapiens	CDCA3	cell division cycle associated 3	GO:0016567 protein ubiquitination;GO:0032446 protein modification by small protein conjugation;GO:0051301 cell division			Cytosol(Approved)			(M5925)HALLMARK E2F TARGETS	0.0	0.0	0.0	0.0	0.0	0.0	0.0	0.0	0.0	0.0	0.0	0.0	0.0	0.0	0.0	0.0	0.0	0.0	0.0	0.0
ENSG00000111674	2026	ensembl_gene_id	H. sapiens	2026	H. sapiens	ENO2	enolase 2	GO:0061621 canonical glycolysis;GO:0061620 glycolytic process through glucose-6-phosphate;GO:0061615 glycolytic process through fructose-6-phosphate		Enzymes/ENZYME proteins/Lyases	Cytosol;Plasma membrane(Supported)	2-Phosphoglycolic Acid (Phosphopyruvate hydratase activity)		(M5935)HALLMARK FATTY ACID METABOLISM; (M5941)HALLMARK UV RESPONSE UP; (M5902)HALLMARK APOPTOSIS	0.0	0.0	0.0	0.0	0.0	0.0	0.0	0.0	0.0	0.0	0.0	0.0	0.0	0.0	0.0	0.0	0.0	1.0	1.0	0.0
ENSG00000111679	5777	ensembl_gene_id	H. sapiens	5777	H. sapiens	PTPN6	protein tyrosine phosphatase non-receptor type 6	GO:0002924 negative regulation of humoral immune response mediated by circulating immunoglobulin;GO:0051279 regulation of release of sequestered calcium ion into cytosol;GO:0050860 negative regulation of T cell receptor signaling pathway		Enzymes/ENZYME proteins/Hydrolases	Nucleoli;Nucleus(Supported)		(M233)PID EPO PATHWAY; (M127)PID ERBB1 RECEPTOR PROXIMAL PATHWAY; (M142)PID AJDISS 2PATHWAY	(M5913)HALLMARK INTERFERON GAMMA RESPONSE; (M5950)HALLMARK ALLOGRAFT REJECTION; (M5907)HALLMARK ESTROGEN RESPONSE LATE	0.0	0.0	1.0	0.0	0.0	0.0	1.0	0.0	0.0	0.0	0.0	1.0	0.0	0.0	0.0	0.0	0.0	0.0	0.0	0.0
ENSG00000093009	8318	ensembl_gene_id	H. sapiens	8318	H. sapiens	CDC45	cell division cycle 45	GO:1902977 mitotic DNA replication preinitiation complex assembly;GO:0031938 regulation of chromatin silencing at telomere;GO:0071163 DNA replication preinitiation complex assembly			Cytosol;Nucleoplasm(Supported)Centrosome(Approved)			(M5901)HALLMARK G2M CHECKPOINT; (M5926)HALLMARK MYC TARGETS V1	0.0	0.0	0.0	0.0	1.0	0.0	0.0	0.0	0.0	0.0	0.0	0.0	0.0	0.0	0.0	0.0	0.0	0.0	0.0	0.0
ENSG00000143198	4259	ensembl_gene_id	H. sapiens	4259	H. sapiens	MGST3	microsomal glutathione S-transferase 3	GO:0019370 leukotriene biosynthetic process;GO:1901687 glutathione derivative biosynthetic process;GO:1901685 glutathione derivative metabolic process		Enzymes/ENZYME proteins/Transferases	Nucleus(Approved)	Glutathione (Peroxidase activity)		(M5905)HALLMARK ADIPOGENESIS; (M5945)HALLMARK HEME METABOLISM; (M5936)HALLMARK OXIDATIVE PHOSPHORYLATION	0.0	0.0	0.0	0.0	0.0	0.0	0.0	0.0	0.0	0.0	0.0	0.0	0.0	0.0	0.0	0.0	0.0	1.0	0.0	0.0
ENSG00000143149	223	ensembl_gene_id	H. sapiens	223	H. sapiens	ALDH9A1	aldehyde dehydrogenase 9 family member A1	GO:0045329 carnitine biosynthetic process;GO:0006578 amino-acid betaine biosynthetic process;GO:0009437 carnitine metabolic process		Enzymes/ENZYME proteins/Oxidoreductases	Cytosol(Approved)	NADH (Aminobutyraldehyde dehydrogenase activity)	(M254)PID MYC REPRESS PATHWAY	(M5949)HALLMARK PEROXISOME; (M5948)HALLMARK BILE ACID METABOLISM; (M5935)HALLMARK FATTY ACID METABOLISM	0.0	0.0	0.0	1.0	0.0	0.0	0.0	0.0	0.0	0.0	0.0	0.0	0.0	0.0	0.0	0.0	0.0	0.0	0.0	0.0
ENSG00000149256	26011	ensembl_gene_id	H. sapiens	26011	H. sapiens	TENM4	teneurin transmembrane protein 4	GO:0032289 central nervous system myelin formation;GO:0060912 cardiac cell fate specification;GO:0048714 positive regulation of oligodendrocyte differentiation							0.0	0.0	0.0	0.0	0.0	0.0	1.0	1.0	1.0	0.0	0.0	0.0	0.0	0.0	0.0	0.0	0.0	0.0	0.0	0.0
ENSG00000106853	22949	ensembl_gene_id	H. sapiens	22949	H. sapiens	PTGR1	prostaglandin reductase 1	GO:0006693 prostaglandin metabolic process;GO:0006692 prostanoid metabolic process;GO:0006691 leukotriene metabolic process		Enzymes/ENZYME proteins/Oxidoreductases		2'-Monophosphoadenosine 5'-Diphosphoribose (Zinc ion binding);Para-Coumaric Acid (Zinc ion binding);(5E,13E)-11-HYDROXY-9,15-DIOXOPROSTA-5,13-DIEN-1-OIC ACID (Zinc ion binding)		(M5934)HALLMARK XENOBIOTIC METABOLISM	0.0	0.0	0.0	1.0	0.0	0.0	0.0	0.0	0.0	0.0	0.0	0.0	0.0	0.0	0.0	0.0	0.0	0.0	0.0	0.0
ENSG00000106410	135935	ensembl_gene_id	H. sapiens	135935	H. sapiens	NOBOX	NOBOX oogenesis homeobox	GO:0048477 oogenesis;GO:0007292 female gamete generation;GO:0007281 germ cell development		Transcription factors/Helix-turn-helix domains					0.0	0.0	0.0	0.0	0.0	0.0	0.0	0.0	0.0	0.0	0.0	0.0	0.0	0.0	0.0	0.0	0.0	0.0	0.0	0.0
ENSG00000165029	19	ensembl_gene_id	H. sapiens	19	H. sapiens	ABCA1	ATP binding cassette subfamily A member 1	GO:0090108 positive regulation of high-density lipoprotein particle assembly;GO:0090107 regulation of high-density lipoprotein particle assembly;GO:0010875 positive regulation of cholesterol efflux		Transporters/Primary Active Transporters	Nucleoplasm;Vesicles(Approved)	Adenosine triphosphate (Syntaxin binding);Glyburide (Syntaxin binding);Probucol (Syntaxin binding)	(M162)PID RXR VDR PATHWAY	(M5910)HALLMARK PROTEIN SECRETION; (M5948)HALLMARK BILE ACID METABOLISM; (M5905)HALLMARK ADIPOGENESIS	1.0	0.0	0.0	1.0	0.0	0.0	0.0	0.0	0.0	0.0	0.0	0.0	0.0	0.0	0.0	0.0	0.0	0.0	0.0	0.0
ENSG00000204390	3305	ensembl_gene_id	H. sapiens	3305	H. sapiens	HSPA1L	heat shock protein family A (Hsp70) member 1 like	GO:1903955 positive regulation of protein targeting to mitochondrion;GO:1903214 regulation of protein targeting to mitochondrion;GO:1903749 positive regulation of establishment of protein localization to mitochondrion			Nucleoplasm;Vesicles(Approved)			(M5951)HALLMARK SPERMATOGENESIS	0.0	0.0	0.0	0.0	0.0	0.0	0.0	0.0	0.0	0.0	0.0	0.0	0.0	0.0	0.0	0.0	0.0	0.0	0.0	0.0
ENSG00000156471	9791	ensembl_gene_id	H. sapiens	9791	H. sapiens	PTDSS1	phosphatidylserine synthase 1	GO:0006659 phosphatidylserine biosynthetic process;GO:0006658 phosphatidylserine metabolic process;GO:0042398 cellular modified amino acid biosynthetic process		Enzymes/ENZYME proteins/Transferases	Endoplasmic reticulum;Nucleoplasm(Approved)	Phosphatidyl serine (Transferase activity)			0.0	0.0	0.0	1.0	0.0	0.0	0.0	0.0	0.0	0.0	0.0	0.0	0.0	0.0	0.0	0.0	0.0	1.0	0.0	0.0
ENSG00000139629	11226	ensembl_gene_id	H. sapiens	11226	H. sapiens	GALNT6	polypeptide N-acetylgalactosaminyltransferase 6	GO:0016266 O-glycan processing;GO:0006493 protein O-linked glycosylation;GO:0006486 protein glycosylation		Enzymes/ENZYME proteins/Transferases	Golgi apparatus;Nucleoplasm(Approved)				0.0	0.0	0.0	0.0	0.0	0.0	0.0	0.0	0.0	0.0	0.0	0.0	0.0	0.0	0.0	0.0	0.0	1.0	0.0	0.0
ENSG00000186132	130355	ensembl_gene_id	H. sapiens	130355	H. sapiens	C2orf76	chromosome 2 open reading frame 76				Endoplasmic reticulum(Approved)				0.0	0.0	0.0	0.0	0.0	0.0	0.0	0.0	0.0	0.0	0.0	0.0	0.0	0.0	0.0	0.0	0.0	0.0	0.0	0.0
ENSG00000010361	80199	ensembl_gene_id	H. sapiens	80199	H. sapiens	FUZ	fuzzy planar cell polarity protein	GO:2000314 negative regulation of fibroblast growth factor receptor signaling pathway involved in neural plate anterior/posterior pattern formation;GO:0090301 negative regulation of neural crest formation;GO:2000313 regulation of fibroblast growth factor receptor signaling pathway involved in neural plate anterior/posterior pattern formation			Cytosol(Approved)				0.0	0.0	1.0	0.0	0.0	0.0	1.0	0.0	0.0	0.0	1.0	0.0	0.0	0.0	1.0	0.0	0.0	0.0	0.0	0.0
ENSG00000165630	8559	ensembl_gene_id	H. sapiens	8559	H. sapiens	PRPF18	pre-mRNA processing factor 18	GO:0071048 nuclear retention of unspliced pre-mRNA at the site of transcription;GO:0071030 nuclear mRNA surveillance of spliceosomal pre-mRNA splicing;GO:0071033 nuclear retention of pre-mRNA at the site of transcription			Cytosol;Nuclear speckles(Approved)				0.0	0.0	0.0	0.0	0.0	0.0	0.0	0.0	0.0	0.0	0.0	0.0	0.0	0.0	0.0	0.0	0.0	0.0	0.0	0.0
ENSG00000282246						None	None	None	None	None	None	None	None	None	nan	nan	nan	nan	nan	nan	nan	nan	nan	nan	nan	nan	nan	nan	nan	nan	nan	nan	nan	nan
ENSG00000164111	308	ensembl_gene_id	H. sapiens	308	H. sapiens	ANXA5	annexin A5	GO:1902721 negative regulation of prolactin secretion;GO:0097211 cellular response to gonadotropin-releasing hormone;GO:0070459 prolactin secretion		Transporters/Transporter channels and pores	Nuclear membrane(Approved)	L-Alpha-Glycerophosphorylserine (Phospholipid binding);L-thioproline (Phospholipid binding);K201 (Phospholipid binding);L-Alpha-Glycerophosphorylethanolamine (Phospholipid binding);1,4-Dideoxy-O2-Sulfo-Glucuronic Acid (Phospholipid binding);N,O6-Disulfo-Glucosamine (Phospholipid binding);1,4-Dideoxy-5-Dehydro-O2-Sulfo-Glucuronic Acid (Phospholipid binding)	(M5880)NABA ECM AFFILIATED; (M5885)NABA MATRISOME ASSOCIATED; (M5889)NABA MATRISOME	(M5892)HALLMARK CHOLESTEROL HOMEOSTASIS; (M5921)HALLMARK COMPLEMENT	0.0	0.0	0.0	0.0	0.0	0.0	0.0	0.0	0.0	1.0	0.0	0.0	0.0	0.0	0.0	0.0	1.0	0.0	0.0	0.0
ENSG00000115457	3485	ensembl_gene_id	H. sapiens	3485	H. sapiens	IGFBP2	insulin like growth factor binding protein 2	GO:0042104 positive regulation of activated T cell proliferation;GO:0046006 regulation of activated T cell proliferation;GO:0042102 positive regulation of T cell proliferation			Endoplasmic reticulum(Approved)		(M3008)NABA ECM GLYCOPROTEINS; (M5884)NABA CORE MATRISOME; (M5889)NABA MATRISOME	(M5941)HALLMARK UV RESPONSE UP; (M5956)HALLMARK KRAS SIGNALING DN; (M5930)HALLMARK EPITHELIAL MESENCHYMAL TRANSITION	1.0	0.0	1.0	0.0	0.0	0.0	0.0	0.0	0.0	1.0	0.0	1.0	0.0	0.0	0.0	0.0	1.0	0.0	0.0	0.0
ENSG00000131459	9945	ensembl_gene_id	H. sapiens	9945	H. sapiens	GFPT2	glutamine-fructose-6-phosphate transaminase 2	GO:0006048 UDP-N-acetylglucosamine biosynthetic process;GO:0006541 glutamine metabolic process;GO:0006047 UDP-N-acetylglucosamine metabolic process		Enzymes/ENZYME proteins/Transferases	Vesicles(Supported)			(M5890)HALLMARK TNFA SIGNALING VIA NFKB; (M5953)HALLMARK KRAS SIGNALING UP	0.0	0.0	0.0	0.0	0.0	0.0	0.0	0.0	0.0	0.0	0.0	0.0	0.0	0.0	0.0	0.0	0.0	1.0	1.0	0.0
ENSG00000091136	3912	ensembl_gene_id	H. sapiens	3912	H. sapiens	LAMB1	laminin subunit beta 1	GO:0021812 neuronal-glial interaction involved in cerebral cortex radial glia guided migration;GO:0021801 cerebral cortex radial glia guided migration;GO:0021799 cerebral cortex radially oriented cell migration					(M158)PID INTEGRIN4 PATHWAY; (M5887)NABA BASEMENT MEMBRANES; (M53)PID INTEGRIN3 PATHWAY		1.0	1.0	1.0	0.0	0.0	0.0	1.0	0.0	0.0	0.0	0.0	1.0	0.0	0.0	0.0	0.0	0.0	0.0	0.0	0.0
ENSG00000108389	9110	ensembl_gene_id	H. sapiens	9110	H. sapiens	MTMR4	myotubularin related protein 4	GO:0014894 response to denervation involved in regulation of muscle adaptation;GO:0060304 regulation of phosphatidylinositol dephosphorylation;GO:0014877 response to muscle inactivity involved in regulation of muscle adaptation		Enzymes/ENZYME proteins/Hydrolases					0.0	0.0	0.0	1.0	0.0	0.0	0.0	1.0	0.0	0.0	0.0	0.0	0.0	0.0	1.0	0.0	0.0	1.0	0.0	0.0
ENSG00000227507	4050	ensembl_gene_id	H. sapiens	4050	H. sapiens	LTB	lymphotoxin beta	GO:0045084 positive regulation of interleukin-12 biosynthetic process;GO:0045075 regulation of interleukin-12 biosynthetic process;GO:0042090 interleukin-12 biosynthetic process			Centrosome(Approved)		(M5883)NABA SECRETED FACTORS; (M5885)NABA MATRISOME ASSOCIATED; (M5889)NABA MATRISOME	(M5897)HALLMARK IL6 JAK STAT3 SIGNALING; (M5947)HALLMARK IL2 STAT5 SIGNALING; (M5950)HALLMARK ALLOGRAFT REJECTION	0.0	0.0	0.0	0.0	0.0	0.0	0.0	0.0	0.0	0.0	0.0	0.0	0.0	0.0	0.0	0.0	0.0	0.0	0.0	0.0
ENSG00000254093	54984	ensembl_gene_id	H. sapiens	54984	H. sapiens	PINX1	PIN2 (TERF1) interacting telomerase inhibitor 1	GO:1904751 positive regulation of protein localization to nucleolus;GO:1904744 positive regulation of telomeric DNA binding;GO:0032211 negative regulation of telomere maintenance via telomerase					(M105)PID TELOMERASE PATHWAY		0.0	0.0	0.0	0.0	0.0	1.0	0.0	0.0	0.0	0.0	0.0	0.0	0.0	0.0	0.0	0.0	0.0	0.0	0.0	0.0
ENSG00000158125	7498	ensembl_gene_id	H. sapiens	7498	H. sapiens	XDH	xanthine dehydrogenase	GO:2001213 negative regulation of vasculogenesis;GO:1900747 negative regulation of vascular endothelial growth factor signaling pathway;GO:0009115 xanthine catabolic process		Enzymes/ENZYME proteins/Oxidoreductases	Nucleus(Supported)	Allopurinol (Xanthine oxidase activity);L-Carnitine (Xanthine oxidase activity);4-[5-Pyridin-4-Yl-1h-[1,2,4]Triazol-3-Yl]-Pyridine-2-Carbonitrile (Xanthine oxidase activity);Flavin adenine dinucleotide (Xanthine oxidase activity);dioxothiomolybdenum(VI) ion (Xanthine oxidase activity);Eniluracil (Xanthine oxidase activity);Y-700 (Xanthine oxidase activity);Febuxostat (Xanthine oxidase activity);O…		(M5934)HALLMARK XENOBIOTIC METABOLISM	0.0	0.0	1.0	0.0	0.0	0.0	0.0	0.0	0.0	0.0	0.0	0.0	0.0	0.0	1.0	1.0	0.0	1.0	0.0	0.0
ENSG00000005884	3675	ensembl_gene_id	H. sapiens	3675	H. sapiens	ITGA3	integrin subunit alpha 3	GO:0035024 negative regulation of Rho protein signal transduction;GO:0097062 dendritic spine maintenance;GO:0048333 mesodermal cell differentiation		CD markers	Plasma membrane(Supported)		(M47)PID INTEGRIN CS PATHWAY; (M69)PID REELIN PATHWAY; (M196)PID IL23 PATHWAY	(M5915)HALLMARK APICAL JUNCTION	1.0	1.0	1.0	0.0	0.0	0.0	1.0	0.0	1.0	0.0	1.0	1.0	0.0	1.0	1.0	0.0	0.0	0.0	0.0	0.0
ENSG00000108823	6442	ensembl_gene_id	H. sapiens	6442	H. sapiens	SGCA	sarcoglycan alpha	GO:0014894 response to denervation involved in regulation of muscle adaptation;GO:0014877 response to muscle inactivity involved in regulation of muscle adaptation;GO:0014874 response to stimulus involved in regulation of muscle adaptation						(M5909)HALLMARK MYOGENESIS	0.0	0.0	0.0	0.0	0.0	0.0	0.0	1.0	1.0	0.0	0.0	0.0	1.0	1.0	0.0	0.0	0.0	0.0	0.0	0.0
ENSG00000108821	1277	ensembl_gene_id	H. sapiens	1277	H. sapiens	COL1A1	collagen type I alpha 1 chain	GO:0071306 cellular response to vitamin E;GO:1902618 cellular response to fluoride;GO:0033197 response to vitamin E			Cytosol;Vesicles(Approved)	Collagenase clostridium histolyticum (Platelet-derived growth factor binding);Halofuginone (Platelet-derived growth factor binding)	(M274)PID LYMPH ANGIOGENESIS PATHWAY; (M53)PID INTEGRIN3 PATHWAY; (M3005)NABA COLLAGENS	(M5942)HALLMARK UV RESPONSE DN; (M5909)HALLMARK MYOGENESIS; (M5930)HALLMARK EPITHELIAL MESENCHYMAL TRANSITION	1.0	1.0	1.0	0.0	0.0	0.0	0.0	0.0	0.0	1.0	1.0	1.0	0.0	0.0	1.0	0.0	1.0	0.0	0.0	0.0
ENSG00000107295	6456	ensembl_gene_id	H. sapiens	6456	H. sapiens	SH3GL2	SH3 domain containing GRB2 like 2, endophilin A1	GO:0016191 synaptic vesicle uncoating;GO:1903527 positive regulation of membrane tubulation;GO:0099050 vesicle scission			Cytokinetic bridge;Microtubules;Mitotic spindle(Approved)		(M214)PID ERBB1 INTERNALIZATION PATHWAY; (M12)PID RHOA PATHWAY; (M48)PID MET PATHWAY	(M5910)HALLMARK PROTEIN SECRETION	0.0	1.0	1.0	0.0	0.0	0.0	1.0	0.0	0.0	0.0	0.0	0.0	0.0	0.0	1.0	0.0	0.0	0.0	0.0	0.0
ENSG00000109736	10227	ensembl_gene_id	H. sapiens	10227	H. sapiens	MFSD10	major facilitator superfamily domain containing 10	GO:0015904 tetracycline transport;GO:0043252 sodium-independent organic anion transport;GO:0042891 antibiotic transport			Nuclear membrane;Nucleoplasm(Approved)				0.0	0.0	0.0	0.0	0.0	0.0	0.0	0.0	0.0	0.0	0.0	0.0	0.0	0.0	0.0	0.0	0.0	0.0	0.0	0.0
ENSG00000118194	7139	ensembl_gene_id	H. sapiens	7139	H. sapiens	TNNT2	troponin T2, cardiac type	GO:0030049 muscle filament sliding;GO:0055010 ventricular cardiac muscle tissue morphogenesis;GO:0033275 actin-myosin filament sliding			Focal adhesion sites;Nucleoli;Nucleus(Uncertain)			(M5909)HALLMARK MYOGENESIS; (M5953)HALLMARK KRAS SIGNALING UP	0.0	0.0	0.0	0.0	0.0	0.0	0.0	1.0	1.0	1.0	1.0	0.0	0.0	1.0	0.0	0.0	0.0	0.0	0.0	0.0
ENSG00000166313	322	ensembl_gene_id	H. sapiens	322	H. sapiens	APBB1	amyloid beta precursor protein binding family B member 1	GO:0050760 negative regulation of thymidylate synthase biosynthetic process;GO:0050758 regulation of thymidylate synthase biosynthetic process;GO:0050757 thymidylate synthase biosynthetic process			Plasma membrane(Enhanced)		(M200)PID ERA GENOMIC PATHWAY	(M5950)HALLMARK ALLOGRAFT REJECTION	0.0	0.0	0.0	0.0	0.0	0.0	1.0	0.0	0.0	1.0	0.0	0.0	0.0	0.0	0.0	0.0	0.0	0.0	0.0	0.0
ENSG00000111647	23074	ensembl_gene_id	H. sapiens	23074	H. sapiens	UHRF1BP1L	UHRF1 binding protein 1 like				Plasma membrane(Approved)				0.0	0.0	0.0	0.0	0.0	0.0	0.0	0.0	0.0	0.0	0.0	0.0	0.0	0.0	0.0	0.0	0.0	0.0	0.0	0.0
ENSG00000090054	10558	ensembl_gene_id	H. sapiens	10558	H. sapiens	SPTLC1	serine palmitoyltransferase long chain base subunit 1	GO:0046511 sphinganine biosynthetic process;GO:1904504 positive regulation of lipophagy;GO:0006667 sphinganine metabolic process		Enzymes/ENZYME proteins/Transferases	Endoplasmic reticulum(Supported)	Pyridoxal Phosphate (Serine c-palmitoyltransferase activity);L-Serine (Serine c-palmitoyltransferase activity)			0.0	0.0	0.0	1.0	0.0	0.0	0.0	0.0	0.0	0.0	0.0	0.0	0.0	0.0	0.0	0.0	0.0	1.0	0.0	0.0
ENSG00000176302	283150	ensembl_gene_id	H. sapiens	283150	H. sapiens	FOXR1	forkhead box R1	GO:0006357 regulation of transcription by RNA polymerase II;GO:0006366 transcription by RNA polymerase II;GO:0006355 regulation of transcription, DNA-templated		Transcription factors/Helix-turn-helix domains					0.0	0.0	0.0	0.0	0.0	0.0	0.0	0.0	0.0	0.0	0.0	0.0	0.0	0.0	0.0	0.0	0.0	0.0	0.0	0.0
ENSG00000069188	54549	ensembl_gene_id	H. sapiens	54549	H. sapiens	SDK2	sidekick cell adhesion molecule 2	GO:0060219 camera-type eye photoreceptor cell differentiation;GO:0010842 retina layer formation;GO:0060042 retina morphogenesis in camera-type eye			Nucleoplasm(Approved)				0.0	0.0	0.0	0.0	0.0	0.0	0.0	0.0	0.0	0.0	0.0	0.0	0.0	0.0	0.0	0.0	0.0	0.0	0.0	0.0
ENSG00000071462	114049	ensembl_gene_id	H. sapiens	114049	H. sapiens	BUD23	BUD23 rRNA methyltransferase and ribosome maturation factor	GO:0070476 rRNA (guanine-N7)-methylation;GO:2000234 positive regulation of rRNA processing;GO:0070475 rRNA base methylation			Nucleoli;Nucleus(Supported)				0.0	0.0	0.0	0.0	0.0	0.0	0.0	0.0	0.0	0.0	0.0	0.0	0.0	0.0	0.0	0.0	0.0	0.0	0.0	0.0
ENSG00000167157	51450	ensembl_gene_id	H. sapiens	51450	H. sapiens	PRRX2	paired related homeobox 2	GO:0006357 regulation of transcription by RNA polymerase II;GO:0006366 transcription by RNA polymerase II;GO:0006355 regulation of transcription, DNA-templated		Transcription factors/Helix-turn-helix domains	Nuclear bodies;Nucleoplasm(Approved)				0.0	0.0	0.0	0.0	0.0	0.0	0.0	0.0	0.0	0.0	0.0	0.0	0.0	0.0	0.0	0.0	0.0	0.0	0.0	0.0
ENSG00000125378	652	ensembl_gene_id	H. sapiens	652	H. sapiens	BMP4	bone morphogenetic protein 4	GO:0072097 negative regulation of branch elongation involved in ureteric bud branching by BMP signaling pathway;GO:0072096 negative regulation of branch elongation involved in ureteric bud branching;GO:0090191 negative regulation of branching involved in ureteric bud morphogenesis					(M181)PID BMP PATHWAY; (M5883)NABA SECRETED FACTORS; (M5885)NABA MATRISOME ASSOCIATED		1.0	0.0	0.0	0.0	0.0	1.0	1.0	0.0	1.0	0.0	1.0	1.0	0.0	0.0	1.0	1.0	1.0	0.0	0.0	1.0
ENSG00000142273	23624	ensembl_gene_id	H. sapiens	23624	H. sapiens	CBLC	Cbl proto-oncogene C	GO:0007175 negative regulation of epidermal growth factor-activated receptor activity;GO:0007176 regulation of epidermal growth factor-activated receptor activity;GO:0061099 negative regulation of protein tyrosine kinase activity		Enzymes/ENZYME proteins/Transferases	Nucleoplasm(Approved)				0.0	0.0	1.0	0.0	0.0	0.0	0.0	0.0	0.0	0.0	0.0	0.0	0.0	0.0	0.0	0.0	0.0	0.0	0.0	0.0
ENSG00000187244	4059	ensembl_gene_id	H. sapiens	4059	H. sapiens	BCAM	basal cell adhesion molecule (Lutheran blood group)	GO:0007160 cell-matrix adhesion;GO:0031589 cell-substrate adhesion;GO:0007155 cell adhesion		Blood group antigen proteins;CD markers	Nucleoli fibrillar center(Approved)			(M5898)HALLMARK DNA REPAIR; (M5945)HALLMARK HEME METABOLISM	0.0	0.0	0.0	0.0	0.0	0.0	0.0	0.0	0.0	0.0	0.0	1.0	0.0	0.0	0.0	0.0	0.0	0.0	0.0	0.0
ENSG00000150361	57626	ensembl_gene_id	H. sapiens	57626	H. sapiens	KLHL1	kelch like family member 1	GO:0021680 cerebellar Purkinje cell layer development;GO:0021695 cerebellar cortex development;GO:0007628 adult walking behavior							0.0	0.0	0.0	0.0	0.0	0.0	1.0	0.0	0.0	0.0	0.0	0.0	0.0	0.0	0.0	0.0	0.0	0.0	0.0	0.0
ENSG00000160007	2909	ensembl_gene_id	H. sapiens	2909	H. sapiens	ARHGAP35	Rho GTPase activating protein 35	GO:0044319 wound healing, spreading of cells;GO:0001843 neural tube closure;GO:0043116 negative regulation of vascular permeability			Nuclear bodies(Supported)Aggresome(Uncertain)		(M273)PID EPHA2 FWD PATHWAY; (M68)PID RHOA REG PATHWAY; (M100)PID SHP2 PATHWAY		0.0	1.0	0.0	0.0	0.0	0.0	1.0	1.0	0.0	0.0	1.0	0.0	0.0	1.0	0.0	1.0	0.0	0.0	0.0	0.0
ENSG00000130751	4861	ensembl_gene_id	H. sapiens	4861	H. sapiens	NPAS1	neuronal PAS domain protein 1	GO:0042711 maternal behavior;GO:0060746 parental behavior;GO:0001964 startle response		Transcription factors/Basic domains	Nucleoplasm(Approved)				0.0	0.0	0.0	0.0	0.0	0.0	0.0	0.0	0.0	0.0	0.0	0.0	0.0	0.0	0.0	0.0	0.0	0.0	0.0	0.0
ENSG00000155875	158297	ensembl_gene_id	H. sapiens	158297	H. sapiens	SAXO1	stabilizer of axonemal microtubules 1	GO:0045724 positive regulation of cilium assembly;GO:0009631 cold acclimation;GO:0070417 cellular response to cold							0.0	0.0	0.0	0.0	0.0	0.0	1.0	0.0	0.0	0.0	0.0	0.0	0.0	0.0	0.0	0.0	0.0	0.0	0.0	0.0
ENSG00000174948	344758	ensembl_gene_id	H. sapiens	344758	H. sapiens	GPR149	G protein-coupled receptor 149	GO:0001546 preantral ovarian follicle growth;GO:0060280 negative regulation of ovulation;GO:0048162 multi-layer follicle stage		G-protein coupled receptors/GPCRs excl olfactory receptors					0.0	0.0	0.0	0.0	0.0	0.0	0.0	0.0	0.0	0.0	0.0	0.0	0.0	0.0	0.0	0.0	0.0	0.0	0.0	0.0
ENSG00000163507	57650	ensembl_gene_id	H. sapiens	57650	H. sapiens	CIP2A	cell proliferation regulating inhibitor of protein phosphatase 2A	GO:2000179 positive regulation of neural precursor cell proliferation;GO:2000177 regulation of neural precursor cell proliferation;GO:0007283 spermatogenesis			Cytosol;Plasma membrane(Supported)				0.0	0.0	0.0	0.0	0.0	0.0	0.0	0.0	0.0	0.0	0.0	0.0	0.0	0.0	0.0	0.0	0.0	0.0	0.0	0.0
ENSG00000129353	57153	ensembl_gene_id	H. sapiens	57153	H. sapiens	SLC44A2	solute carrier family 44 member 2	GO:0015871 choline transport;GO:0006656 phosphatidylcholine biosynthetic process;GO:0043312 neutrophil degranulation		Transporters/Electrochemical Potential-driven transporters	Cell Junctions;Vesicles(Approved)				0.0	0.0	0.0	1.0	0.0	0.0	0.0	0.0	0.0	0.0	0.0	0.0	0.0	0.0	0.0	0.0	0.0	1.0	0.0	0.0
ENSG00000205213	55366	ensembl_gene_id	H. sapiens	55366	H. sapiens	LGR4	leucine rich repeat containing G protein-coupled receptor 4	GO:0090190 positive regulation of branching involved in ureteric bud morphogenesis;GO:0090189 regulation of branching involved in ureteric bud morphogenesis;GO:0072282 metanephric nephron tubule morphogenesis		G-protein coupled receptors/GPCRs excl olfactory receptors	Microtubule organizing center(Approved)				0.0	0.0	0.0	0.0	0.0	0.0	0.0	0.0	0.0	0.0	1.0	0.0	0.0	0.0	0.0	0.0	1.0	0.0	0.0	0.0
ENSG00000105520	64748	ensembl_gene_id	H. sapiens	64748	H. sapiens	PLPPR2	phospholipid phosphatase related 2	GO:0046839 phospholipid dephosphorylation;GO:0030258 lipid modification;GO:0006644 phospholipid metabolic process		Enzymes/ENZYME proteins/Hydrolases	Nucleoplasm(Approved)				0.0	0.0	0.0	1.0	0.0	0.0	0.0	0.0	0.0	0.0	0.0	0.0	0.0	0.0	0.0	0.0	0.0	0.0	0.0	0.0
ENSG00000132972	56163	ensembl_gene_id	H. sapiens	56163	H. sapiens	RNF17	ring finger protein 17	GO:0007286 spermatid development;GO:0048515 spermatid differentiation;GO:0007283 spermatogenesis							0.0	0.0	0.0	0.0	0.0	0.0	0.0	0.0	0.0	0.0	0.0	0.0	0.0	0.0	0.0	0.0	0.0	0.0	0.0	0.0
ENSG00000109674	55247	ensembl_gene_id	H. sapiens	55247	H. sapiens	NEIL3	nei like DNA glycosylase 3	GO:0006284 base-excision repair;GO:0006289 nucleotide-excision repair;GO:0006281 DNA repair		Enzymes/ENZYME proteins/Lyases	Nucleoplasm(Enhanced)				0.0	0.0	0.0	0.0	0.0	0.0	0.0	0.0	0.0	0.0	0.0	0.0	0.0	0.0	0.0	0.0	0.0	0.0	0.0	0.0
ENSG00000164307	51752	ensembl_gene_id	H. sapiens	51752	H. sapiens	ERAP1	endoplasmic reticulum aminopeptidase 1	GO:0019885 antigen processing and presentation of endogenous peptide antigen via MHC class I;GO:0002483 antigen processing and presentation of endogenous peptide antigen;GO:0045766 positive regulation of angiogenesis		Enzymes/Peptidases/Metallopeptidases	Cytosol;Nucleoplasm;Plasma membrane(Approved)				0.0	0.0	0.0	0.0	0.0	0.0	0.0	1.0	0.0	0.0	0.0	0.0	0.0	0.0	0.0	0.0	0.0	0.0	0.0	0.0
ENSG00000048028	57646	ensembl_gene_id	H. sapiens	57646	H. sapiens	USP28	ubiquitin specific peptidase 28	GO:0042771 intrinsic apoptotic signaling pathway in response to DNA damage by p53 class mediator;GO:0034644 cellular response to UV;GO:0072332 intrinsic apoptotic signaling pathway by p53 class mediator		Enzymes/{ENZYME proteins/Hydrolases,Peptidases/Cysteine-type peptidases}	Nuclear bodies;Nucleoplasm(Supported)				0.0	0.0	0.0	0.0	0.0	0.0	0.0	0.0	0.0	0.0	0.0	0.0	0.0	0.0	0.0	0.0	0.0	0.0	0.0	0.0
ENSG00000103121	56942	ensembl_gene_id	H. sapiens	56942	H. sapiens	CMC2	C-X9-C motif containing 2				Mitochondria(Supported)				0.0	0.0	0.0	0.0	0.0	0.0	0.0	0.0	0.0	0.0	0.0	0.0	0.0	0.0	0.0	0.0	0.0	0.0	0.0	0.0
ENSG00000176771	344148	ensembl_gene_id	H. sapiens	344148	H. sapiens	NCKAP5	NCK associated protein 5	GO:0007019 microtubule depolymerization;GO:0051261 protein depolymerization;GO:0001578 microtubule bundle formation			Cytosol;Golgi apparatus;Nucleoli;Plasma membrane(Approved)				0.0	0.0	0.0	0.0	0.0	0.0	0.0	0.0	0.0	0.0	0.0	0.0	0.0	0.0	0.0	0.0	0.0	0.0	0.0	0.0
ENSG00000164024	23173	ensembl_gene_id	H. sapiens	23173	H. sapiens	METAP1	methionyl aminopeptidase 1	GO:0022400 regulation of rhodopsin mediated signaling pathway;GO:0016056 rhodopsin mediated signaling pathway;GO:0007603 phototransduction, visible light		Enzymes/{ENZYME proteins/Hydrolases,Peptidases/Metallopeptidases}	Cytosol;Nucleoplasm;Plasma membrane(Approved)	Ovalicin (Metalloexopeptidase activity);5-CHLORO-6-METHYL-N-(2-PHENYLETHYL)-2-PYRIDIN-2-YLPYRIMIDIN-4-AMINE (Metalloexopeptidase activity);TERT-BUTYL {2-[(1,3-THIAZOL-2-YLAMINO)CARBONYL]PYRIDIN-3-YL}CARBAMATE (Metalloexopeptidase activity);3-[(2,2-DIMETHYLPROPANOYL)AMINO]-N-1,3-THIAZOL-2-YLPYRIDINE-2-CARBOXAMIDE (Metalloexopeptidase activity)		(M5935)HALLMARK FATTY ACID METABOLISM	0.0	0.0	0.0	0.0	0.0	0.0	0.0	0.0	0.0	0.0	0.0	0.0	0.0	0.0	0.0	0.0	0.0	0.0	0.0	0.0
ENSG00000160014	808	ensembl_gene_id	H. sapiens	808	H. sapiens	CALM3	calmodulin 3	GO:0010881 regulation of cardiac muscle contraction by regulation of the release of sequestered calcium ion;GO:0060316 positive regulation of ryanodine-sensitive calcium-release channel activity;GO:0060315 negative regulation of ryanodine-sensitive calcium-release channel activity		RAS pathway related proteins;Transporters/Accessory Factors Involved in Transport				(M5921)HALLMARK COMPLEMENT	0.0	0.0	1.0	0.0	0.0	0.0	0.0	1.0	0.0	1.0	0.0	0.0	0.0	0.0	0.0	0.0	0.0	0.0	0.0	0.0
ENSG00000119522	57706	ensembl_gene_id	H. sapiens	57706	H. sapiens	DENND1A	DENN domain containing 1A	GO:0032483 regulation of Rab protein signal transduction;GO:0048488 synaptic vesicle endocytosis;GO:0032456 endocytic recycling			Vesicles(Supported)Cytosol;Nucleoplasm(Approved)				0.0	0.0	0.0	0.0	0.0	0.0	0.0	0.0	0.0	0.0	0.0	0.0	0.0	0.0	0.0	0.0	0.0	0.0	0.0	0.0
ENSG00000132429	64208	ensembl_gene_id	H. sapiens	64208	H. sapiens	POPDC3	popeye domain containing 3	GO:0007519 skeletal muscle tissue development;GO:0060538 skeletal muscle organ development;GO:0051146 striated muscle cell differentiation			Cytosol;Nucleoli(Approved)				0.0	0.0	0.0	0.0	0.0	0.0	0.0	0.0	1.0	0.0	0.0	0.0	0.0	0.0	0.0	0.0	0.0	0.0	0.0	0.0
ENSG00000151725	79682	ensembl_gene_id	H. sapiens	79682	H. sapiens	CENPU	centromere protein U	GO:0034080 CENP-A containing nucleosome assembly;GO:0006336 DNA replication-independent nucleosome assembly;GO:0031055 chromatin remodeling at centromere			Microtubule organizing center;Nucleus(Supported)		(M129)PID PLK1 PATHWAY		0.0	0.0	0.0	0.0	0.0	0.0	0.0	0.0	0.0	0.0	1.0	0.0	0.0	0.0	0.0	0.0	0.0	0.0	0.0	0.0
ENSG00000165644	118881	ensembl_gene_id	H. sapiens	118881	H. sapiens	COMTD1	catechol-O-methyltransferase domain containing 1	GO:0032259 methylation;GO:0008152 metabolic process;GO:0008150 biological_process			Cytosol;Golgi apparatus;Plasma membrane(Approved)	S-Adenosyl-L-Homocysteine (O-methyltransferase activity);Sinapoyl Coenzyme A (O-methyltransferase activity);Feruloyl Coenzyme A (O-methyltransferase activity)			0.0	0.0	0.0	0.0	0.0	0.0	0.0	0.0	0.0	0.0	0.0	0.0	0.0	0.0	0.0	0.0	0.0	0.0	0.0	0.0
ENSG00000156687	137970	ensembl_gene_id	H. sapiens	137970	H. sapiens	UNC5D	unc-5 netrin receptor D	GO:0021859 pyramidal neuron differentiation;GO:0038007 netrin-activated signaling pathway;GO:2001222 regulation of neuron migration							0.0	0.0	0.0	0.0	0.0	0.0	1.0	0.0	0.0	0.0	0.0	0.0	0.0	0.0	0.0	0.0	0.0	0.0	0.0	0.0
ENSG00000164099	8492	ensembl_gene_id	H. sapiens	8492	H. sapiens	PRSS12	serine protease 12	GO:0031638 zymogen activation;GO:0016485 protein processing;GO:0006887 exocytosis		Enzymes/Peptidases/Serine-type peptidases	Actin filaments;Nucleus(Approved)		(M3468)NABA ECM REGULATORS; (M5885)NABA MATRISOME ASSOCIATED; (M5889)NABA MATRISOME		0.0	0.0	0.0	0.0	0.0	0.0	0.0	0.0	0.0	0.0	0.0	0.0	0.0	0.0	0.0	0.0	0.0	0.0	0.0	0.0
ENSG00000071242	6196	ensembl_gene_id	H. sapiens	6196	H. sapiens	RPS6KA2	ribosomal protein S6 kinase A2	GO:0043065 positive regulation of apoptotic process;GO:0043068 positive regulation of programmed cell death;GO:0045786 negative regulation of cell cycle	AGC Ser/Thr protein kinase family	Enzymes/{ENZYME proteins/Transferases,Kinases/AGC Ser/Thr protein kinases}	Nucleoplasm(Supported)		(M4910)ST ERK1 ERK2 MAPK PATHWAY; (M1315)SIG PIP3 SIGNALING IN B LYMPHOCYTES; (M14532)ST PHOSPHOINOSITIDE 3 KINASE PATHWAY	(M5907)HALLMARK ESTROGEN RESPONSE LATE; (M5906)HALLMARK ESTROGEN RESPONSE EARLY	0.0	0.0	1.0	0.0	0.0	0.0	1.0	0.0	0.0	0.0	0.0	0.0	0.0	0.0	0.0	0.0	0.0	0.0	0.0	0.0
ENSG00000107164	8939	ensembl_gene_id	H. sapiens	8939	H. sapiens	FUBP3	far upstream element binding protein 3	GO:0045944 positive regulation of transcription by RNA polymerase II;GO:0045893 positive regulation of transcription, DNA-templated;GO:1903508 positive regulation of nucleic acid-templated transcription			Cytosol;Nucleoplasm(Approved)				0.0	0.0	0.0	0.0	0.0	0.0	0.0	0.0	0.0	0.0	0.0	0.0	0.0	0.0	0.0	0.0	0.0	0.0	0.0	0.0
ENSG00000157992	200634	ensembl_gene_id	H. sapiens	200634	H. sapiens	KRTCAP3	keratinocyte associated protein 3				Cytosol;Nucleus(Approved)				0.0	0.0	0.0	0.0	0.0	0.0	0.0	0.0	0.0	0.0	0.0	0.0	0.0	0.0	0.0	0.0	0.0	0.0	0.0	0.0
ENSG00000138002	26160	ensembl_gene_id	H. sapiens	26160	H. sapiens	IFT172	intraflagellar transport 172	GO:0001843 neural tube closure;GO:0035735 intraciliary transport involved in cilium assembly;GO:0014020 primary neural tube formation			Vesicles(Approved)		(M219)PID HEDGEHOG GLI PATHWAY		0.0	0.0	0.0	0.0	0.0	0.0	0.0	0.0	1.0	0.0	1.0	0.0	0.0	0.0	0.0	0.0	0.0	0.0	0.0	0.0
ENSG00000168447	6338	ensembl_gene_id	H. sapiens	6338	H. sapiens	SCNN1B	sodium channel epithelial 1 beta subunit	GO:0055078 sodium ion homeostasis;GO:0050891 multicellular organismal water homeostasis;GO:0035725 sodium ion transmembrane transport		Transporters/Transporter channels and pores		Triamterene (Ww domain binding);Amiloride (Ww domain binding)			0.0	0.0	0.0	0.0	0.0	0.0	0.0	0.0	0.0	0.0	0.0	0.0	0.0	0.0	0.0	0.0	0.0	0.0	0.0	0.0
ENSG00000134253	80263	ensembl_gene_id	H. sapiens	80263	H. sapiens	TRIM45	tripartite motif containing 45	GO:0060348 bone development;GO:0001501 skeletal system development;GO:0048513 animal organ development			Cytokinetic bridge;Cytosol(Supported)				0.0	0.0	0.0	0.0	0.0	0.0	0.0	0.0	0.0	0.0	0.0	0.0	0.0	0.0	0.0	0.0	0.0	0.0	0.0	0.0
ENSG00000155511	2890	ensembl_gene_id	H. sapiens	2890	H. sapiens	GRIA1	glutamate ionotropic receptor AMPA type subunit 1	GO:0099566 regulation of postsynaptic cytosolic calcium ion concentration;GO:0048208 COPII vesicle coating;GO:0060292 long-term synaptic depression				L-Glutamic Acid (Pdz domain binding);Enflurane (Pdz domain binding);Isoflurane (Pdz domain binding);Ethanol (Pdz domain binding);Methoxyflurane (Pdz domain binding);Desflurane (Pdz domain binding);Sevoflurane (Pdz domain binding);Talampanel (Pdz domain binding);CX717 (Pdz domain binding);Perampanel (Pdz domain binding)	(M62)PID EPHB FWD PATHWAY		0.0	0.0	0.0	0.0	0.0	0.0	0.0	0.0	0.0	0.0	0.0	0.0	0.0	0.0	0.0	0.0	0.0	0.0	0.0	0.0
ENSG00000011422	5329	ensembl_gene_id	H. sapiens	5329	H. sapiens	PLAUR	plasminogen activator, urokinase receptor	GO:2001268 negative regulation of cysteine-type endopeptidase activity involved in apoptotic signaling pathway;GO:0042730 fibrinolysis;GO:2001267 regulation of cysteine-type endopeptidase activity involved in apoptotic signaling pathway		CD markers	Plasma membrane(Supported)	Alteplase (Urokinase plasminogen activator receptor activity);Urokinase (Urokinase plasminogen activator receptor activity);Reteplase (Urokinase plasminogen activator receptor activity);Anistreplase (Urokinase plasminogen activator receptor activity);Tenecteplase (Urokinase plasminogen activator receptor activity);WX-UK1 (Urokinase plasminogen activator receptor activity)	(M120)PID ARF6 DOWNSTREAM PATHWAY; (M212)PID INTEGRIN5 PATHWAY; (M169)PID INTEGRIN2 PATHWAY	(M5916)HALLMARK APICAL SURFACE; (M5892)HALLMARK CHOLESTEROL HOMEOSTASIS; (M5891)HALLMARK HYPOXIA	0.0	1.0	1.0	0.0	0.0	0.0	1.0	0.0	0.0	0.0	0.0	0.0	0.0	0.0	0.0	0.0	0.0	0.0	0.0	0.0
ENSG00000100298	164668	ensembl_gene_id	H. sapiens	164668	H. sapiens	APOBEC3H	apolipoprotein B mRNA editing enzyme catalytic subunit 3H	GO:0045869 negative regulation of single stranded viral RNA replication via double stranded DNA intermediate;GO:0009972 cytidine deamination;GO:0045091 regulation of single stranded viral RNA replication via double stranded DNA intermediate							0.0	0.0	0.0	0.0	0.0	0.0	0.0	0.0	0.0	0.0	0.0	0.0	0.0	0.0	0.0	0.0	0.0	0.0	1.0	0.0
ENSG00000164828	23353	ensembl_gene_id	H. sapiens	23353	H. sapiens	SUN1	Sad1 and UNC84 domain containing 1	GO:0021817 nucleokinesis involved in cell motility in cerebral cortex radial glia guided migration;GO:0021815 modulation of microtubule cytoskeleton involved in cerebral cortex radial glia guided migration;GO:0021814 cell motility involved in cerebral cortex radial glia guided migration		Transporters/Transporter channels and pores	Nuclear membrane(Enhanced)				0.0	0.0	0.0	0.0	1.0	1.0	0.0	0.0	0.0	0.0	0.0	0.0	0.0	0.0	0.0	0.0	0.0	0.0	0.0	0.0
ENSG00000168481	203190	ensembl_gene_id	H. sapiens	203190	H. sapiens	LGI3	leucine rich repeat LGI family member 3	GO:0017157 regulation of exocytosis;GO:0006887 exocytosis;GO:1903530 regulation of secretion by cell			Cytosol(Approved)		(M3008)NABA ECM GLYCOPROTEINS; (M5884)NABA CORE MATRISOME; (M5889)NABA MATRISOME		1.0	0.0	0.0	0.0	0.0	0.0	0.0	0.0	0.0	0.0	0.0	0.0	0.0	0.0	0.0	0.0	0.0	0.0	0.0	0.0
ENSG00000132849	10207	ensembl_gene_id	H. sapiens	10207	H. sapiens	PATJ	PATJ crumbs cell polarity complex component	GO:0070830 bicellular tight junction assembly;GO:0120192 tight junction assembly;GO:0043297 apical junction assembly			Cell Junctions;Cytosol;Microtubule organizing center(Supported)				0.0	0.0	0.0	0.0	0.0	0.0	0.0	0.0	0.0	0.0	0.0	0.0	0.0	0.0	0.0	0.0	0.0	0.0	0.0	0.0
ENSG00000186283	64222	ensembl_gene_id	H. sapiens	64222	H. sapiens	TOR3A	torsin family 3 member A								0.0	0.0	0.0	0.0	0.0	0.0	0.0	0.0	0.0	0.0	0.0	0.0	0.0	0.0	0.0	0.0	0.0	0.0	0.0	0.0
ENSG00000068885	57560	ensembl_gene_id	H. sapiens	57560	H. sapiens	IFT80	intraflagellar transport 80	GO:2000051 negative regulation of non-canonical Wnt signaling pathway;GO:0035735 intraciliary transport involved in cilium assembly;GO:2000050 regulation of non-canonical Wnt signaling pathway							0.0	0.0	0.0	0.0	0.0	0.0	0.0	0.0	0.0	0.0	0.0	0.0	0.0	0.0	0.0	0.0	0.0	0.0	0.0	0.0
ENSG00000137727	57569	ensembl_gene_id	H. sapiens	57569	H. sapiens	ARHGAP20	Rho GTPase activating protein 20	GO:0043547 positive regulation of GTPase activity;GO:0051056 regulation of small GTPase mediated signal transduction;GO:0043087 regulation of GTPase activity			Mitochondria(Approved)				0.0	0.0	0.0	0.0	0.0	0.0	0.0	0.0	0.0	0.0	0.0	0.0	0.0	0.0	0.0	0.0	0.0	0.0	0.0	0.0
ENSG00000137497	4926	ensembl_gene_id	H. sapiens	4926	H. sapiens	NUMA1	nuclear mitotic apparatus protein 1	GO:1902365 positive regulation of protein localization to spindle pole body;GO:1902846 positive regulation of mitotic spindle elongation;GO:1902363 regulation of protein localization to spindle pole body			Nucleoplasm(Enhanced)		(M220)PID CASPASE PATHWAY	(M5893)HALLMARK MITOTIC SPINDLE; (M5901)HALLMARK G2M CHECKPOINT	0.0	0.0	0.0	0.0	1.0	1.0	0.0	0.0	0.0	0.0	0.0	0.0	0.0	0.0	1.0	0.0	0.0	0.0	0.0	0.0
ENSG00000163900	90407	ensembl_gene_id	H. sapiens	90407	H. sapiens	TMEM41A	transmembrane protein 41A				Cytosol;Golgi apparatus;Nucleoplasm(Approved)				0.0	0.0	0.0	0.0	0.0	0.0	0.0	0.0	0.0	0.0	0.0	0.0	0.0	0.0	0.0	0.0	0.0	0.0	0.0	0.0
ENSG00000090382	4069	ensembl_gene_id	H. sapiens	4069	H. sapiens	LYZ	lysozyme	GO:0043312 neutrophil degranulation;GO:0002283 neutrophil activation involved in immune response;GO:0001895 retina homeostasis		Enzymes/ENZYME proteins/Hydrolases	Golgi apparatus(Supported)Actin filaments;Nucleoplasm(Uncertain)	L-Aspartic Acid (Lysozyme activity);(R)-Propylene glycol (Lysozyme activity);Cu-Bicyclam (Lysozyme activity);4-Methylumbelliferyl Chitobiose (Lysozyme activity);Sucrose (Lysozyme activity);Arsanilic acid (Lysozyme activity);Di(N-Acetyl-D-Glucosamine) (Lysozyme activity);Para-Toluene Sulfonate (Lysozyme activity);1-Proponol (Lysozyme activity);Cu-Cyclam (Lysozyme activity);3-Aminosuccinimide (Lyso…	(M195)PID CMYB PATHWAY		0.0	0.0	0.0	0.0	0.0	0.0	0.0	0.0	0.0	0.0	0.0	0.0	0.0	0.0	0.0	0.0	0.0	0.0	0.0	0.0
ENSG00000105329	7040	ensembl_gene_id	H. sapiens	7040	H. sapiens	TGFB1	transforming growth factor beta 1	GO:0048298 positive regulation of isotype switching to IgA isotypes;GO:0090190 positive regulation of branching involved in ureteric bud morphogenesis;GO:0048296 regulation of isotype switching to IgA isotypes			Cytosol(Uncertain)	Hyaluronidase (Type iii transforming growth factor beta receptor binding);Hyaluronidase (Human Recombinant) (Type iii transforming growth factor beta receptor binding)	(M11736)SA MMP CYTOKINE CONNECTION; (M36)PID IL27 PATHWAY; (M185)PID ALK1 PATHWAY	(M5896)HALLMARK TGF BETA SIGNALING; (M5897)HALLMARK IL6 JAK STAT3 SIGNALING; (M5901)HALLMARK G2M CHECKPOINT	1.0	1.0	1.0	1.0	1.0	1.0	1.0	1.0	1.0	0.0	1.0	1.0	1.0	1.0	1.0	1.0	1.0	1.0	1.0	1.0
ENSG00000131711	4131	ensembl_gene_id	H. sapiens	4131	H. sapiens	MAP1B	microtubule associated protein 1B	GO:0051915 induction of synaptic plasticity by chemical substance;GO:0051914 positive regulation of synaptic plasticity by chemical substance;GO:0051913 regulation of synaptic plasticity by chemical substance			Cytosol(Enhanced)		(M163)PID LIS1 PATHWAY; (M69)PID REELIN PATHWAY; (M108)PID NETRIN PATHWAY	(M5942)HALLMARK UV RESPONSE DN	0.0	0.0	0.0	0.0	0.0	0.0	1.0	0.0	0.0	1.0	0.0	0.0	1.0	0.0	1.0	0.0	1.0	0.0	0.0	0.0
ENSG00000186834	10614	ensembl_gene_id	H. sapiens	10614	H. sapiens	HEXIM1	HEXIM P-TEFb complex subunit 1	GO:0045736 negative regulation of cyclin-dependent protein serine/threonine kinase activity;GO:1904030 negative regulation of cyclin-dependent protein kinase activity;GO:1901798 positive regulation of signal transduction by p53 class mediator			Nucleoplasm;Vesicles(Enhanced)			(M5939)HALLMARK P53 PATHWAY	0.0	0.0	0.0	0.0	0.0	0.0	0.0	0.0	1.0	0.0	0.0	0.0	0.0	0.0	0.0	0.0	0.0	0.0	0.0	0.0
ENSG00000144354	83879	ensembl_gene_id	H. sapiens	83879	H. sapiens	CDCA7	cell division cycle associated 7	GO:0006915 apoptotic process;GO:0042127 regulation of cell proliferation;GO:0012501 programmed cell death			Cytosol;Nucleoplasm(Supported)		(M66)PID MYC ACTIV PATHWAY		0.0	0.0	0.0	0.0	0.0	0.0	0.0	0.0	0.0	0.0	0.0	0.0	0.0	0.0	0.0	0.0	0.0	0.0	0.0	0.0
ENSG00000179562	79571	ensembl_gene_id	H. sapiens	79571	H. sapiens	GCC1	GRIP and coiled-coil domain containing 1				Cytosol;Golgi apparatus;Plasma membrane(Enhanced)				0.0	0.0	0.0	0.0	0.0	0.0	0.0	0.0	0.0	0.0	0.0	0.0	0.0	0.0	0.0	0.0	0.0	0.0	0.0	0.0
ENSG00000077327	9576	ensembl_gene_id	H. sapiens	9576	H. sapiens	SPAG6	sperm associated antigen 6	GO:0007286 spermatid development;GO:0048515 spermatid differentiation;GO:0007283 spermatogenesis							0.0	0.0	0.0	0.0	0.0	0.0	0.0	0.0	0.0	0.0	0.0	0.0	0.0	0.0	0.0	0.0	0.0	0.0	0.0	0.0
ENSG00000150867	5305	ensembl_gene_id	H. sapiens	5305	H. sapiens	PIP4K2A	phosphatidylinositol-5-phosphate 4-kinase type 2 alpha	GO:2000786 positive regulation of autophagosome assembly;GO:0035855 megakaryocyte development;GO:2000785 regulation of autophagosome assembly		Enzymes/ENZYME proteins/Transferases	Cytosol;Plasma membrane(Supported)Golgi apparatus(Approved)				0.0	0.0	0.0	1.0	0.0	0.0	0.0	0.0	0.0	0.0	0.0	0.0	0.0	1.0	0.0	0.0	0.0	1.0	0.0	0.0
ENSG00000110400	5818	ensembl_gene_id	H. sapiens	5818	H. sapiens	NECTIN1	nectin cell adhesion molecule 1	GO:0019062 virion attachment to host cell;GO:0070166 enamel mineralization;GO:0044650 adhesion of symbiont to host cell		CD markers			(M72)PID NECTIN PATHWAY	(M5915)HALLMARK APICAL JUNCTION	0.0	0.0	0.0	0.0	0.0	0.0	1.0	0.0	0.0	0.0	0.0	0.0	0.0	0.0	0.0	0.0	0.0	0.0	0.0	0.0
ENSG00000079215	6507	ensembl_gene_id	H. sapiens	6507	H. sapiens	SLC1A3	solute carrier family 1 member 3	GO:0140009 L-aspartate import across plasma membrane;GO:0070779 D-aspartate import across plasma membrane;GO:0098712 L-glutamate import across plasma membrane		Transporters/Electrochemical Potential-driven transporters	Mitochondria;Nucleoli(Approved)	L-Glutamic Acid (Sodium:dicarboxylate symporter activity)			0.0	0.0	0.0	0.0	0.0	0.0	1.0	0.0	0.0	0.0	0.0	0.0	0.0	0.0	0.0	0.0	0.0	1.0	1.0	0.0
ENSG00000140983	89941	ensembl_gene_id	H. sapiens	89941	H. sapiens	RHOT2	ras homolog family member T2	GO:0097345 mitochondrial outer membrane permeabilization;GO:1902110 positive regulation of mitochondrial membrane permeability involved in apoptotic process;GO:0047497 mitochondrion transport along microtubule			Cytosol(Supported)			(M5902)HALLMARK APOPTOSIS; (M5893)HALLMARK MITOTIC SPINDLE; (M5936)HALLMARK OXIDATIVE PHOSPHORYLATION	0.0	0.0	0.0	0.0	0.0	0.0	0.0	0.0	0.0	0.0	0.0	0.0	0.0	0.0	0.0	0.0	0.0	0.0	0.0	0.0
ENSG00000129467	196883	ensembl_gene_id	H. sapiens	196883	H. sapiens	ADCY4	adenylate cyclase 4	GO:0034199 activation of protein kinase A activity;GO:0006171 cAMP biosynthetic process;GO:0071377 cellular response to glucagon stimulus		Enzymes/ENZYME proteins/Lyases			(M56)PID LPA4 PATHWAY; (M8)PID ENDOTHELIN PATHWAY; (M15)PID LYSOPHOSPHOLIPID PATHWAY		0.0	0.0	0.0	0.0	0.0	0.0	0.0	0.0	0.0	0.0	0.0	0.0	0.0	1.0	0.0	0.0	1.0	1.0	0.0	0.0
ENSG00000063241	79763	ensembl_gene_id	H. sapiens	79763	H. sapiens	ISOC2	isochorismatase domain containing 2	GO:0031648 protein destabilization;GO:0031647 regulation of protein stability;GO:0065008 regulation of biological quality			Cytosol;Mitochondria(Approved)				0.0	0.0	0.0	0.0	0.0	0.0	0.0	0.0	0.0	0.0	0.0	0.0	0.0	0.0	0.0	0.0	0.0	0.0	0.0	0.0
ENSG00000120913	64236	ensembl_gene_id	H. sapiens	64236	H. sapiens	PDLIM2	PDZ and LIM domain 2	GO:0007507 heart development;GO:0030036 actin cytoskeleton organization;GO:0061061 muscle structure development			Actin filaments;Focal adhesion sites(Approved)				0.0	0.0	0.0	0.0	0.0	0.0	0.0	0.0	1.0	0.0	0.0	0.0	0.0	0.0	0.0	0.0	0.0	0.0	0.0	0.0
ENSG00000197136	399909	ensembl_gene_id	H. sapiens	399909	H. sapiens	PCNX3	pecanex 3				Cytosol(Approved)				0.0	0.0	0.0	0.0	0.0	0.0	0.0	0.0	0.0	0.0	0.0	0.0	0.0	0.0	0.0	0.0	0.0	0.0	0.0	0.0
ENSG00000108551	51655	ensembl_gene_id	H. sapiens	51655	H. sapiens	RASD1	ras related dexamethasone induced 1	GO:0007263 nitric oxide mediated signal transduction;GO:0045892 negative regulation of transcription, DNA-templated;GO:0019932 second-messenger-mediated signaling			Nucleoplasm;Plasma membrane(Approved)				0.0	0.0	0.0	0.0	0.0	0.0	0.0	0.0	0.0	0.0	0.0	0.0	0.0	0.0	0.0	0.0	0.0	0.0	0.0	0.0
ENSG00000084070	64744	ensembl_gene_id	H. sapiens	64744	H. sapiens	SMAP2	small ArfGAP2	GO:0043547 positive regulation of GTPase activity;GO:0043087 regulation of GTPase activity;GO:0051345 positive regulation of hydrolase activity							0.0	0.0	0.0	0.0	0.0	0.0	0.0	0.0	0.0	0.0	0.0	0.0	0.0	0.0	0.0	0.0	0.0	0.0	0.0	0.0
ENSG00000175497	57628	ensembl_gene_id	H. sapiens	57628	H. sapiens	DPP10	dipeptidyl peptidase like 10	GO:1903078 positive regulation of protein localization to plasma membrane;GO:1901379 regulation of potassium ion transmembrane transport;GO:1904377 positive regulation of protein localization to cell periphery		Enzymes/Peptidases/Serine-type peptidases	Cytosol;Nucleus;Vesicles(Approved)				0.0	0.0	0.0	0.0	0.0	0.0	0.0	0.0	0.0	0.0	0.0	0.0	0.0	0.0	0.0	0.0	0.0	0.0	0.0	0.0
ENSG00000177728	9772	ensembl_gene_id	H. sapiens	9772	H. sapiens	TMEM94	transmembrane protein 94				Nucleoplasm(Supported)Nuclear bodies(Approved)				0.0	0.0	0.0	0.0	0.0	0.0	0.0	0.0	0.0	0.0	0.0	0.0	0.0	0.0	0.0	0.0	0.0	0.0	0.0	0.0
ENSG00000132481	91107	ensembl_gene_id	H. sapiens	91107	H. sapiens	TRIM47	tripartite motif containing 47	GO:0016567 protein ubiquitination;GO:0032446 protein modification by small protein conjugation;GO:0070647 protein modification by small protein conjugation or removal			Cytosol(Supported)				0.0	0.0	0.0	0.0	0.0	0.0	0.0	0.0	0.0	0.0	0.0	0.0	0.0	0.0	0.0	0.0	0.0	0.0	0.0	0.0
ENSG00000114487	27136	ensembl_gene_id	H. sapiens	27136	H. sapiens	MORC1	MORC family CW-type zinc finger 1	GO:0044026 DNA hypermethylation;GO:2000143 negative regulation of DNA-templated transcription, initiation;GO:0043046 DNA methylation involved in gamete generation							0.0	0.0	0.0	0.0	0.0	0.0	0.0	0.0	0.0	0.0	0.0	0.0	0.0	0.0	0.0	0.0	0.0	0.0	0.0	0.0
ENSG00000130803	57693	ensembl_gene_id	H. sapiens	57693	H. sapiens	ZNF317	zinc finger protein 317	GO:0006357 regulation of transcription by RNA polymerase II;GO:0006366 transcription by RNA polymerase II;GO:0006355 regulation of transcription, DNA-templated		Transcription factors/Zinc-coordinating DNA-binding domains	Nucleoplasm(Enhanced)				0.0	0.0	0.0	0.0	0.0	0.0	0.0	0.0	0.0	0.0	0.0	0.0	0.0	0.0	0.0	0.0	0.0	0.0	0.0	0.0
ENSG00000196814	89853	ensembl_gene_id	H. sapiens	89853	H. sapiens	MVB12B	multivesicular body subunit 12B	GO:0019075 virus maturation;GO:0046755 viral budding;GO:0075733 intracellular transport of virus			Golgi apparatus;Vesicles(Approved)				0.0	0.0	1.0	0.0	0.0	0.0	0.0	0.0	0.0	0.0	0.0	0.0	0.0	0.0	0.0	0.0	0.0	0.0	0.0	0.0
ENSG00000171097	883	ensembl_gene_id	H. sapiens	883	H. sapiens	KYAT1	kynurenine aminotransferase 1	GO:0097053 L-kynurenine catabolic process;GO:0097052 L-kynurenine metabolic process;GO:0006559 L-phenylalanine catabolic process		Enzymes/ENZYME proteins/{Lyases,Transferases}	Cytosol;Nucleoplasm(Enhanced)	Pyridoxal Phosphate (Transaminase activity);Pyridoxamine-5'-Phosphate (Transaminase activity);D-Phenylalanine (Transaminase activity);N'-Pyridoxyl-Lysine-5'-Monophosphate (Transaminase activity);1H-INDOL-3-YLACETIC ACID (Transaminase activity)			0.0	0.0	0.0	0.0	0.0	0.0	0.0	0.0	0.0	0.0	0.0	0.0	0.0	0.0	0.0	0.0	0.0	1.0	1.0	0.0
ENSG00000286112	883	ensembl_gene_id	H. sapiens	883	H. sapiens	KYAT1	kynurenine aminotransferase 1	GO:0097053 L-kynurenine catabolic process;GO:0097052 L-kynurenine metabolic process;GO:0006559 L-phenylalanine catabolic process		Enzymes/ENZYME proteins/{Lyases,Transferases}	Cytosol;Nucleoplasm(Enhanced)	Pyridoxal Phosphate (Transaminase activity);Pyridoxamine-5'-Phosphate (Transaminase activity);D-Phenylalanine (Transaminase activity);N'-Pyridoxyl-Lysine-5'-Monophosphate (Transaminase activity);1H-INDOL-3-YLACETIC ACID (Transaminase activity)			0.0	0.0	0.0	0.0	0.0	0.0	0.0	0.0	0.0	0.0	0.0	0.0	0.0	0.0	0.0	0.0	0.0	1.0	1.0	0.0
ENSG00000136802	56262	ensembl_gene_id	H. sapiens	56262	H. sapiens	LRRC8A	leucine rich repeat containing 8 VRAC subunit A	GO:0002329 pre-B cell differentiation;GO:0015810 aspartate transmembrane transport;GO:0002327 immature B cell differentiation		Transporters/Transporter channels and pores					0.0	0.0	0.0	0.0	0.0	0.0	0.0	0.0	0.0	0.0	0.0	0.0	0.0	0.0	0.0	0.0	0.0	0.0	0.0	0.0
ENSG00000139626	3695	ensembl_gene_id	H. sapiens	3695	H. sapiens	ITGB7	integrin subunit beta 7	GO:0003366 cell-matrix adhesion involved in ameboidal cell migration;GO:0046718 viral entry into host cell;GO:0050901 leukocyte tethering or rolling			Cytosol;Plasma membrane(Approved)	R1295 (Virus receptor activity);MLN-02 (Virus receptor activity);Vedolizumab (Virus receptor activity)	(M212)PID INTEGRIN5 PATHWAY; (M47)PID INTEGRIN CS PATHWAY; (M156)PID ECADHERIN NASCENT AJ PATHWAY	(M5913)HALLMARK INTERFERON GAMMA RESPONSE	1.0	1.0	0.0	0.0	0.0	0.0	1.0	0.0	0.0	0.0	0.0	1.0	0.0	1.0	0.0	0.0	0.0	0.0	0.0	0.0
ENSG00000148341	56904	ensembl_gene_id	H. sapiens	56904	H. sapiens	SH3GLB2	SH3 domain containing GRB2 like, endophilin B2				Cytosol(Supported)Nucleoplasm(Approved)				0.0	0.0	0.0	0.0	0.0	0.0	0.0	0.0	0.0	0.0	0.0	0.0	0.0	0.0	0.0	0.0	0.0	0.0	0.0	0.0
ENSG00000094914	8086	ensembl_gene_id	H. sapiens	8086	H. sapiens	AAAS	aladin WD repeat nucleoporin	GO:0006409 tRNA export from nucleus;GO:0006110 regulation of glycolytic process;GO:0071431 tRNA-containing ribonucleoprotein complex export from nucleus		Transporters/Transporter channels and pores	Centrosome;Cytosol;Nuclear membrane(Approved)			(M5898)HALLMARK DNA REPAIR	0.0	0.0	0.0	0.0	0.0	1.0	0.0	0.0	0.0	0.0	0.0	0.0	0.0	0.0	0.0	0.0	0.0	1.0	0.0	0.0
ENSG00000124678	6954	ensembl_gene_id	H. sapiens	6954	H. sapiens	TCP11	t-complex 11	GO:1902490 regulation of sperm capacitation;GO:0048240 sperm capacitation;GO:0043949 regulation of cAMP-mediated signaling						(M5951)HALLMARK SPERMATOGENESIS	0.0	0.0	0.0	0.0	0.0	0.0	0.0	0.0	0.0	0.0	0.0	0.0	0.0	0.0	0.0	0.0	0.0	0.0	0.0	0.0
ENSG00000026508	960	ensembl_gene_id	H. sapiens	960	H. sapiens	CD44	CD44 molecule (Indian blood group)	GO:1900625 positive regulation of monocyte aggregation;GO:1900623 regulation of monocyte aggregation;GO:1902166 negative regulation of intrinsic apoptotic signaling pathway in response to DNA damage by p53 class mediator		Blood group antigen proteins;CD markers	Golgi apparatus;Plasma membrane(Enhanced)	Hyaluronic acid (Hyalurononglucosaminidase activity)	(M11736)SA MMP CYTOKINE CONNECTION; (M63)PID AVB3 OPN PATHWAY	(M5897)HALLMARK IL6 JAK STAT3 SIGNALING; (M5902)HALLMARK APOPTOSIS; (M5947)HALLMARK IL2 STAT5 SIGNALING	1.0	1.0	0.0	0.0	0.0	0.0	1.0	0.0	0.0	0.0	1.0	1.0	0.0	0.0	1.0	0.0	0.0	0.0	1.0	0.0
ENSG00000149090	25891	ensembl_gene_id	H. sapiens	25891	H. sapiens	PAMR1	peptidase domain containing associated with muscle regeneration 1			Enzymes/Peptidases/Serine-type peptidases			(M3468)NABA ECM REGULATORS; (M5885)NABA MATRISOME ASSOCIATED; (M5889)NABA MATRISOME		0.0	0.0	0.0	0.0	0.0	0.0	0.0	0.0	0.0	0.0	0.0	0.0	0.0	0.0	0.0	0.0	0.0	0.0	0.0	0.0
ENSG00000135409	269	ensembl_gene_id	H. sapiens	269	H. sapiens	AMHR2	anti-Mullerian hormone receptor type 2	GO:0001880 Mullerian duct regression;GO:1990262 anti-Mullerian hormone signaling pathway;GO:0008585 female gonad development	TKL Ser/Thr protein kinase family	Enzymes/{ENZYME proteins/Transferases,Kinases/TKL Ser/Thr protein kinases}		Adenosine triphosphate (Transforming growth factor beta receptor activity, type ii)	(M203)PID ALK2 PATHWAY		0.0	0.0	0.0	0.0	0.0	0.0	0.0	0.0	0.0	0.0	0.0	0.0	0.0	0.0	1.0	0.0	0.0	0.0	0.0	0.0
ENSG00000157399	415	ensembl_gene_id	H. sapiens	415	H. sapiens	ARSE	arylsulfatase E	GO:0001501 skeletal system development;GO:0048731 system development;GO:0007275 multicellular organism development			Golgi apparatus(Supported)				0.0	0.0	0.0	1.0	0.0	0.0	0.0	0.0	0.0	0.0	0.0	0.0	0.0	0.0	0.0	0.0	0.0	0.0	0.0	0.0
ENSG00000178694	63899	ensembl_gene_id	H. sapiens	63899	H. sapiens	NSUN3	NOP2/Sun RNA methyltransferase 3	GO:0002127 tRNA wobble base cytosine methylation;GO:0002101 tRNA wobble cytosine modification;GO:0002946 tRNA C5-cytosine methylation			Nuclear membrane;Nucleoplasm(Approved)				0.0	0.0	0.0	0.0	0.0	0.0	0.0	0.0	0.0	0.0	0.0	0.0	0.0	0.0	0.0	0.0	0.0	0.0	0.0	0.0
ENSG00000087245	4313	ensembl_gene_id	H. sapiens	4313	H. sapiens	MMP2	matrix metallopeptidase 2	GO:0001955 blood vessel maturation;GO:0001957 intramembranous ossification;GO:0060346 bone trabecula formation		Enzymes/{ENZYME proteins/Hydrolases,Peptidases/Metallopeptidases}	Cytosol;Vesicles(Uncertain)	Marimastat (Zinc ion binding);Captopril (Zinc ion binding);SC-74020 (Zinc ion binding);Halofuginone (Zinc ion binding);AE-941 (Zinc ion binding)	(M63)PID AVB3 OPN PATHWAY; (M240)PID SYNDECAN 2 PATHWAY; (M65)PID FRA PATHWAY	(M5946)HALLMARK COAGULATION; (M5902)HALLMARK APOPTOSIS; (M5930)HALLMARK EPITHELIAL MESENCHYMAL TRANSITION	1.0	1.0	1.0	0.0	0.0	0.0	1.0	0.0	0.0	0.0	0.0	0.0	0.0	0.0	0.0	0.0	1.0	0.0	0.0	0.0
ENSG00000149781	83706	ensembl_gene_id	H. sapiens	83706	H. sapiens	FERMT3	fermitin family member 3	GO:0033632 regulation of cell-cell adhesion mediated by integrin;GO:0033631 cell-cell adhesion mediated by integrin;GO:0070527 platelet aggregation			Vesicles(Approved)				0.0	0.0	0.0	0.0	0.0	0.0	1.0	0.0	0.0	0.0	0.0	1.0	0.0	1.0	0.0	0.0	0.0	0.0	0.0	0.0
ENSG00000112246	6492	ensembl_gene_id	H. sapiens	6492	H. sapiens	SIM1	SIM bHLH transcription factor 1	GO:0001657 ureteric bud development;GO:0072164 mesonephric tubule development;GO:0072163 mesonephric epithelium development		Transcription factors/Basic domains	Nuclear speckles(Approved)				0.0	0.0	0.0	0.0	0.0	0.0	0.0	0.0	0.0	0.0	0.0	0.0	0.0	0.0	0.0	0.0	0.0	0.0	0.0	0.0
ENSG00000169282	7881	ensembl_gene_id	H. sapiens	7881	H. sapiens	KCNAB1	potassium voltage-gated channel subfamily A member regulatory beta subunit 1	GO:1902260 negative regulation of delayed rectifier potassium channel activity;GO:1903817 negative regulation of voltage-gated potassium channel activity;GO:1902259 regulation of delayed rectifier potassium channel activity		Transporters/Accessory Factors Involved in Transport					0.0	0.0	0.0	0.0	0.0	0.0	0.0	0.0	1.0	0.0	0.0	0.0	0.0	0.0	0.0	0.0	0.0	0.0	0.0	0.0
ENSG00000187475	3010	ensembl_gene_id	H. sapiens	3010	H. sapiens	H1-6	H1.6 linker histone, cluster member	GO:0031936 negative regulation of chromatin silencing;GO:0016584 nucleosome positioning;GO:0031935 regulation of chromatin silencing						(M5951)HALLMARK SPERMATOGENESIS	0.0	0.0	0.0	0.0	1.0	0.0	0.0	0.0	0.0	0.0	0.0	0.0	0.0	0.0	0.0	0.0	0.0	0.0	0.0	0.0
ENSG00000174004	375387	ensembl_gene_id	H. sapiens	375387	H. sapiens	NRROS	negative regulator of reactive oxygen species	GO:0014005 microglia development;GO:0035583 sequestering of TGFbeta in extracellular matrix;GO:0014004 microglia differentiation							0.0	0.0	0.0	0.0	0.0	0.0	0.0	0.0	0.0	0.0	0.0	0.0	0.0	0.0	1.0	0.0	0.0	0.0	0.0	0.0
ENSG00000198846	9760	ensembl_gene_id	H. sapiens	9760	H. sapiens	TOX	thymocyte selection associated high mobility group box	GO:0032825 positive regulation of natural killer cell differentiation;GO:0032823 regulation of natural killer cell differentiation;GO:0048541 Peyer's patch development		Transcription factors/Other all-alpha-helical DNA-binding domains	Nucleoli fibrillar center;Nucleus(Approved)				0.0	0.0	0.0	0.0	0.0	0.0	0.0	0.0	0.0	0.0	0.0	0.0	0.0	0.0	0.0	0.0	0.0	0.0	0.0	0.0
ENSG00000099910	84861	ensembl_gene_id	H. sapiens	84861	H. sapiens	KLHL22	kelch like family member 22	GO:0007094 mitotic spindle assembly checkpoint;GO:0071174 mitotic spindle checkpoint;GO:0045841 negative regulation of mitotic metaphase/anaphase transition			Mitotic spindle(Supported)Cytokinetic bridge;Golgi apparatus(Approved)				0.0	0.0	0.0	0.0	0.0	1.0	0.0	0.0	0.0	0.0	0.0	0.0	0.0	0.0	0.0	0.0	1.0	0.0	0.0	0.0
ENSG00000099937	3053	ensembl_gene_id	H. sapiens	3053	H. sapiens	SERPIND1	serpin family D member 1	GO:0010951 negative regulation of endopeptidase activity;GO:0010466 negative regulation of peptidase activity;GO:0007596 blood coagulation			Vesicles(Approved)	Ardeparin (Serine-type endopeptidase inhibitor activity);Sulodexide (Serine-type endopeptidase inhibitor activity)	(M3468)NABA ECM REGULATORS; (M5885)NABA MATRISOME ASSOCIATED; (M5889)NABA MATRISOME		0.0	0.0	0.0	0.0	0.0	0.0	1.0	0.0	0.0	0.0	0.0	0.0	0.0	0.0	0.0	0.0	0.0	0.0	0.0	0.0
ENSG00000113140	6678	ensembl_gene_id	H. sapiens	6678	H. sapiens	SPARC	secreted protein acidic and cysteine rich	GO:0033591 response to L-ascorbic acid;GO:0016525 negative regulation of angiogenesis;GO:0010595 positive regulation of endothelial cell migration					(M3008)NABA ECM GLYCOPROTEINS; (M5884)NABA CORE MATRISOME; (M5889)NABA MATRISOME	(M5946)HALLMARK COAGULATION; (M5909)HALLMARK MYOGENESIS; (M5930)HALLMARK EPITHELIAL MESENCHYMAL TRANSITION	1.0	1.0	1.0	0.0	0.0	0.0	1.0	0.0	1.0	1.0	0.0	0.0	0.0	0.0	1.0	0.0	1.0	0.0	0.0	0.0
ENSG00000164687	2171	ensembl_gene_id	H. sapiens	2171	H. sapiens	FABP5	fatty acid binding protein 5	GO:0099178 regulation of retrograde trans-synaptic signaling by endocanabinoid;GO:0031392 regulation of prostaglandin biosynthetic process;GO:0010829 negative regulation of glucose transmembrane transport		Transporters/Accessory Factors Involved in Transport	Cytosol(Supported)Plasma membrane(Approved)			(M5892)HALLMARK CHOLESTEROL HOMEOSTASIS; (M5907)HALLMARK ESTROGEN RESPONSE LATE	0.0	0.0	0.0	1.0	0.0	0.0	0.0	1.0	0.0	0.0	0.0	0.0	0.0	0.0	0.0	0.0	0.0	1.0	0.0	0.0
ENSG00000132164	6538	ensembl_gene_id	H. sapiens	6538	H. sapiens	SLC6A11	solute carrier family 6 member 11	GO:0015812 gamma-aminobutyric acid transport;GO:0098810 neurotransmitter reuptake;GO:0001504 neurotransmitter uptake		Transporters/Electrochemical Potential-driven transporters		Guvacine (Neurotransmitter:sodium symporter activity)			0.0	0.0	0.0	0.0	0.0	0.0	0.0	0.0	0.0	0.0	0.0	0.0	0.0	0.0	0.0	0.0	0.0	0.0	0.0	0.0
ENSG00000185862	2124	ensembl_gene_id	H. sapiens	2124	H. sapiens	EVI2B	ecotropic viral integration site 2B	GO:0045660 positive regulation of neutrophil differentiation;GO:0045658 regulation of neutrophil differentiation;GO:0030854 positive regulation of granulocyte differentiation		CD markers					0.0	0.0	0.0	0.0	0.0	0.0	0.0	0.0	0.0	0.0	0.0	0.0	0.0	0.0	0.0	0.0	0.0	0.0	0.0	0.0
ENSG00000131242	84440	ensembl_gene_id	H. sapiens	84440	H. sapiens	RAB11FIP4	RAB11 family interacting protein 4	GO:1903452 positive regulation of G1 to G0 transition;GO:1903450 regulation of G1 to G0 transition;GO:0070314 G1 to G0 transition							0.0	0.0	0.0	0.0	0.0	0.0	0.0	0.0	0.0	0.0	0.0	0.0	0.0	0.0	0.0	0.0	0.0	0.0	0.0	0.0
ENSG00000184508	374659	ensembl_gene_id	H. sapiens	374659	H. sapiens	HDDC3	HD domain containing 3	GO:0015971 guanosine tetraphosphate catabolic process;GO:0034037 purine ribonucleoside bisphosphate catabolic process;GO:1901069 guanosine-containing compound catabolic process		Enzymes/ENZYME proteins/Hydrolases	Cytosol;Nucleoplasm(Approved)				0.0	0.0	0.0	0.0	0.0	0.0	0.0	0.0	0.0	0.0	0.0	0.0	0.0	0.0	0.0	0.0	0.0	1.0	1.0	0.0
ENSG00000140553	55898	ensembl_gene_id	H. sapiens	55898	H. sapiens	UNC45A	unc-45 myosin chaperone A	GO:0061077 chaperone-mediated protein folding;GO:0007517 muscle organ development;GO:0006457 protein folding			Cytosol;Nuclear speckles(Supported)				0.0	0.0	0.0	0.0	0.0	0.0	0.0	0.0	1.0	0.0	0.0	0.0	0.0	0.0	0.0	0.0	0.0	0.0	0.0	0.0
ENSG00000182196	51329	ensembl_gene_id	H. sapiens	51329	H. sapiens	ARL6IP4	ADP ribosylation factor like GTPase 6 interacting protein 4	GO:0008380 RNA splicing;GO:0006397 mRNA processing;GO:0016071 mRNA metabolic process							0.0	0.0	0.0	0.0	0.0	0.0	0.0	0.0	0.0	0.0	0.0	0.0	0.0	0.0	0.0	0.0	0.0	0.0	0.0	0.0
ENSG00000154832	30827	ensembl_gene_id	H. sapiens	30827	H. sapiens	CXXC1	CXXC finger protein 1	GO:0051568 histone H3-K4 methylation;GO:0036498 IRE1-mediated unfolded protein response;GO:0034968 histone lysine methylation		Transcription factors/Zinc-coordinating DNA-binding domains	Nucleus(Enhanced)			(M5922)HALLMARK UNFOLDED PROTEIN RESPONSE	0.0	0.0	0.0	0.0	0.0	0.0	0.0	0.0	0.0	0.0	0.0	0.0	0.0	0.0	0.0	0.0	0.0	0.0	0.0	0.0
ENSG00000168038	54986	ensembl_gene_id	H. sapiens	54986	H. sapiens	ULK4	unc-51 like kinase 4	GO:1900744 regulation of p38MAPK cascade;GO:0090036 regulation of protein kinase C signaling;GO:0038066 p38MAPK cascade	Other	Enzymes/{ENZYME proteins/Transferases,Kinases}	Cytosol;Mitochondria;Nucleoplasm(Approved)				0.0	0.0	0.0	0.0	0.0	0.0	1.0	0.0	0.0	0.0	0.0	0.0	0.0	0.0	0.0	0.0	0.0	0.0	0.0	0.0
ENSG00000145730	5066	ensembl_gene_id	H. sapiens	5066	H. sapiens	PAM	peptidylglycine alpha-amidating monooxygenase	GO:0018032 protein amidation;GO:0001519 peptide amidation;GO:0031179 peptide modification		Enzymes/ENZYME proteins/{Lyases,Oxidoreductases}	Cytosol;Golgi apparatus(Approved)	Vitamin C (Zinc ion binding);N-Alpha-Acetyl-3,5-Diiodotyrosylglycine (Zinc ion binding);Threonine Derivative (Zinc ion binding)		(M5910)HALLMARK PROTEIN SECRETION; (M5937)HALLMARK GLYCOLYSIS; (M5891)HALLMARK HYPOXIA	0.0	0.0	0.0	0.0	0.0	0.0	0.0	0.0	1.0	1.0	0.0	0.0	0.0	0.0	0.0	1.0	0.0	0.0	0.0	0.0
ENSG00000119711	4329	ensembl_gene_id	H. sapiens	4329	H. sapiens	ALDH6A1	aldehyde dehydrogenase 6 family member A1	GO:0006210 thymine catabolic process;GO:0006574 valine catabolic process;GO:0019859 thymine metabolic process		Enzymes/ENZYME proteins/Oxidoreductases	Mitochondria(Enhanced)	NADH (Thiolester hydrolase activity)		(M5945)HALLMARK HEME METABOLISM; (M5936)HALLMARK OXIDATIVE PHOSPHORYLATION	0.0	0.0	0.0	0.0	0.0	0.0	0.0	0.0	0.0	0.0	0.0	0.0	0.0	0.0	0.0	0.0	0.0	0.0	1.0	0.0
ENSG00000099250	8829	ensembl_gene_id	H. sapiens	8829	H. sapiens	NRP1	neuropilin 1	GO:0021828 gonadotrophin-releasing hormone neuronal migration to the hypothalamus;GO:0021824 cerebral cortex tangential migration using cell-axon interactions;GO:1902336 positive regulation of retinal ganglion cell axon guidance		CD markers	Mitochondria(Uncertain)	Palifermin (Vascular endothelial growth factor-activated receptor activity);Pegaptanib (Vascular endothelial growth factor-activated receptor activity)	(M137)PID VEGF VEGFR PATHWAY; (M226)PID VEGFR1 PATHWAY	(M5944)HALLMARK ANGIOGENESIS; (M5919)HALLMARK HEDGEHOG SIGNALING; (M5942)HALLMARK UV RESPONSE DN	0.0	0.0	1.0	0.0	0.0	0.0	1.0	0.0	1.0	0.0	1.0	1.0	0.0	1.0	1.0	1.0	0.0	0.0	0.0	0.0
ENSG00000149809	7108	ensembl_gene_id	H. sapiens	7108	H. sapiens	TM7SF2	transmembrane 7 superfamily member 2	GO:0045540 regulation of cholesterol biosynthetic process;GO:0106118 regulation of sterol biosynthetic process;GO:0090181 regulation of cholesterol metabolic process		Enzymes/ENZYME proteins/Oxidoreductases	Endoplasmic reticulum(Supported)Vesicles(Approved)			(M5892)HALLMARK CHOLESTEROL HOMEOSTASIS; (M5924)HALLMARK MTORC1 SIGNALING	0.0	0.0	0.0	1.0	0.0	0.0	0.0	0.0	0.0	0.0	0.0	0.0	0.0	0.0	0.0	0.0	0.0	0.0	0.0	0.0
ENSG00000149792	740	ensembl_gene_id	H. sapiens	740	H. sapiens	MRPL49	mitochondrial ribosomal protein L49	GO:0070126 mitochondrial translational termination;GO:0070125 mitochondrial translational elongation;GO:0006415 translational termination		Ribosomal proteins					0.0	0.0	0.0	0.0	0.0	0.0	0.0	0.0	0.0	0.0	0.0	0.0	0.0	0.0	0.0	0.0	0.0	0.0	0.0	0.0
ENSG00000138193	51196	ensembl_gene_id	H. sapiens	51196	H. sapiens	PLCE1	phospholipase C epsilon 1	GO:0051209 release of sequestered calcium ion into cytosol;GO:0006651 diacylglycerol biosynthetic process;GO:0097553 calcium ion transmembrane import into cytosol		Enzymes/ENZYME proteins/Hydrolases;RAS pathway related proteins	Cytosol(Supported)		(M269)PID RAS PATHWAY		0.0	0.0	1.0	1.0	0.0	0.0	0.0	1.0	1.0	0.0	0.0	0.0	0.0	0.0	0.0	0.0	0.0	1.0	0.0	0.0
ENSG00000128710	3236	ensembl_gene_id	H. sapiens	3236	H. sapiens	HOXD10	homeobox D10	GO:0021520 spinal cord motor neuron cell fate specification;GO:0048935 peripheral nervous system neuron development;GO:0048934 peripheral nervous system neuron differentiation		Transcription factors/Helix-turn-helix domains	Cytoplasmic bodies;Cytosol;Nucleoplasm(Approved)				0.0	0.0	0.0	0.0	0.0	0.0	0.0	0.0	1.0	0.0	1.0	0.0	0.0	0.0	0.0	0.0	0.0	0.0	0.0	0.0
ENSG00000175048	79683	ensembl_gene_id	H. sapiens	79683	H. sapiens	ZDHHC14	zinc finger DHHC-type containing 14	GO:0018230 peptidyl-L-cysteine S-palmitoylation;GO:0018345 protein palmitoylation;GO:0018231 peptidyl-S-diacylglycerol-L-cysteine biosynthetic process from peptidyl-cysteine		Enzymes/ENZYME proteins/Transferases	Mitochondria;Nucleoli(Approved)				0.0	0.0	0.0	0.0	0.0	0.0	0.0	0.0	0.0	0.0	0.0	0.0	0.0	0.0	0.0	0.0	0.0	0.0	0.0	0.0
ENSG00000132386	5176	ensembl_gene_id	H. sapiens	5176	H. sapiens	SERPINF1	serpin family F member 1	GO:0060770 negative regulation of epithelial cell proliferation involved in prostate gland development;GO:0060768 regulation of epithelial cell proliferation involved in prostate gland development;GO:0071279 cellular response to cobalt ion					(M3468)NABA ECM REGULATORS; (M5885)NABA MATRISOME ASSOCIATED; (M5889)NABA MATRISOME		0.0	0.0	0.0	0.0	0.0	0.0	1.0	0.0	0.0	1.0	0.0	0.0	0.0	0.0	0.0	1.0	1.0	0.0	0.0	0.0
ENSG00000196353	131034	ensembl_gene_id	H. sapiens	131034	H. sapiens	CPNE4	copine 4	GO:0071277 cellular response to calcium ion;GO:0051592 response to calcium ion;GO:0071248 cellular response to metal ion			Cytosol;Nucleoplasm(Approved)				0.0	0.0	0.0	0.0	0.0	0.0	0.0	0.0	0.0	1.0	0.0	0.0	0.0	0.0	0.0	0.0	0.0	0.0	0.0	0.0
ENSG00000165325	159989	ensembl_gene_id	H. sapiens	159989	H. sapiens	DEUP1	deuterosome assembly protein 1	GO:0098535 de novo centriole assembly involved in multi-ciliated epithelial cell differentiation;GO:0097742 de novo centriole assembly;GO:1903251 multi-ciliated epithelial cell differentiation							0.0	0.0	0.0	0.0	0.0	0.0	0.0	0.0	0.0	0.0	0.0	0.0	0.0	0.0	0.0	0.0	0.0	0.0	0.0	0.0
ENSG00000144724	5793	ensembl_gene_id	H. sapiens	5793	H. sapiens	PTPRG	protein tyrosine phosphatase receptor type G	GO:1903385 regulation of homophilic cell adhesion;GO:0010633 negative regulation of epithelial cell migration;GO:0010977 negative regulation of neuron projection development		Enzymes/ENZYME proteins/Hydrolases				(M5935)HALLMARK FATTY ACID METABOLISM	0.0	0.0	1.0	0.0	0.0	0.0	1.0	0.0	0.0	0.0	0.0	1.0	0.0	0.0	0.0	0.0	0.0	0.0	0.0	0.0
ENSG00000119682	9870	ensembl_gene_id	H. sapiens	9870	H. sapiens	AREL1	apoptosis resistant E3 ubiquitin protein ligase 1	GO:0043161 proteasome-mediated ubiquitin-dependent protein catabolic process;GO:0045732 positive regulation of protein catabolic process;GO:0000209 protein polyubiquitination		Enzymes/ENZYME proteins/Transferases					0.0	0.0	0.0	0.0	0.0	0.0	0.0	0.0	0.0	0.0	0.0	0.0	0.0	0.0	0.0	0.0	0.0	0.0	0.0	0.0
ENSG00000004776	126393	ensembl_gene_id	H. sapiens	126393	H. sapiens	HSPB6	heat shock protein family B (small) member 6	GO:0010667 negative regulation of cardiac muscle cell apoptotic process;GO:0010664 negative regulation of striated muscle cell apoptotic process;GO:0010665 regulation of cardiac muscle cell apoptotic process							0.0	0.0	0.0	0.0	0.0	0.0	0.0	1.0	0.0	0.0	0.0	0.0	0.0	0.0	0.0	0.0	0.0	0.0	0.0	0.0
ENSG00000105290	333	ensembl_gene_id	H. sapiens	333	H. sapiens	APLP1	amyloid beta precursor like protein 1	GO:0071874 cellular response to norepinephrine stimulus;GO:0106072 negative regulation of adenylate cyclase-activating G protein-coupled receptor signaling pathway;GO:0071873 response to norepinephrine						(M5947)HALLMARK IL2 STAT5 SIGNALING; (M5930)HALLMARK EPITHELIAL MESENCHYMAL TRANSITION	0.0	0.0	0.0	0.0	0.0	0.0	0.0	0.0	0.0	0.0	0.0	0.0	0.0	0.0	0.0	0.0	1.0	0.0	0.0	0.0
ENSG00000107593	9033	ensembl_gene_id	H. sapiens	9033	H. sapiens	PKD2L1	polycystin 2 like 1, transient receptor potential cation channel	GO:0001581 detection of chemical stimulus involved in sensory perception of sour taste;GO:0050915 sensory perception of sour taste;GO:0071468 cellular response to acidic pH		Transporters/Transporter channels and pores;Voltage-gated ion channels/Transient Receptor Potential Channels					0.0	0.0	0.0	0.0	0.0	0.0	0.0	0.0	0.0	1.0	0.0	0.0	0.0	0.0	0.0	0.0	0.0	0.0	0.0	0.0
ENSG00000122787	6718	ensembl_gene_id	H. sapiens	6718	H. sapiens	AKR1D1	aldo-keto reductase family 1 member D1	GO:0030573 bile acid catabolic process;GO:0006707 cholesterol catabolic process;GO:0016127 sterol catabolic process		Enzymes/ENZYME proteins/Oxidoreductases	Cytosol(Supported)Nucleoplasm(Approved)	Azelaic Acid (Steroid binding);Finasteride (Steroid binding);5-beta-DIHYDROTESTOSTERONE (Steroid binding);(5BETA)-PREGNANE-3,20-DIONE (Steroid binding)		(M5948)HALLMARK BILE ACID METABOLISM	0.0	0.0	0.0	1.0	0.0	0.0	0.0	0.0	0.0	0.0	0.0	0.0	0.0	0.0	0.0	0.0	0.0	1.0	1.0	0.0
ENSG00000136068	2317	ensembl_gene_id	H. sapiens	2317	H. sapiens	FLNB	filamin B	GO:0003334 keratinocyte development;GO:0007016 cytoskeletal anchoring at plasma membrane;GO:0003382 epithelial cell morphogenesis		Transporters/Accessory Factors Involved in Transport	Cytosol;Plasma membrane(Supported)Actin filaments;Golgi apparatus(Approved)			(M5893)HALLMARK MITOTIC SPINDLE; (M5907)HALLMARK ESTROGEN RESPONSE LATE; (M5906)HALLMARK ESTROGEN RESPONSE EARLY	0.0	1.0	0.0	0.0	0.0	0.0	1.0	0.0	1.0	0.0	0.0	0.0	0.0	0.0	0.0	0.0	0.0	0.0	0.0	0.0
ENSG00000075240	23151	ensembl_gene_id	H. sapiens	23151	H. sapiens	GRAMD4	GRAM domain containing 4	GO:0034164 negative regulation of toll-like receptor 9 signaling pathway;GO:0034163 regulation of toll-like receptor 9 signaling pathway;GO:0034122 negative regulation of toll-like receptor signaling pathway					(M19)PID P73PATHWAY		0.0	0.0	0.0	0.0	0.0	0.0	0.0	0.0	0.0	0.0	0.0	0.0	0.0	0.0	0.0	0.0	0.0	0.0	0.0	0.0
ENSG00000143319	81875	ensembl_gene_id	H. sapiens	81875	H. sapiens	ISG20L2	interferon stimulated exonuclease gene 20 like 2	GO:0090503 RNA phosphodiester bond hydrolysis, exonucleolytic;GO:0090501 RNA phosphodiester bond hydrolysis;GO:0006364 rRNA processing			Nucleoplasm(Supported)			(M5906)HALLMARK ESTROGEN RESPONSE EARLY	0.0	0.0	0.0	0.0	0.0	0.0	0.0	0.0	0.0	0.0	0.0	0.0	0.0	0.0	0.0	0.0	0.0	0.0	0.0	0.0
ENSG00000169231	7059	ensembl_gene_id	H. sapiens	7059	H. sapiens	THBS3	thrombospondin 3	GO:0003417 growth plate cartilage development;GO:0043931 ossification involved in bone maturation;GO:0060346 bone trabecula formation			Vesicles(Approved)		(M3008)NABA ECM GLYCOPROTEINS; (M5884)NABA CORE MATRISOME; (M5889)NABA MATRISOME	(M5915)HALLMARK APICAL JUNCTION	1.0	1.0	1.0	0.0	0.0	0.0	0.0	0.0	0.0	0.0	0.0	1.0	0.0	0.0	0.0	0.0	0.0	0.0	0.0	0.0
ENSG00000197037	221785	ensembl_gene_id	H. sapiens	221785	H. sapiens	ZSCAN25	zinc finger and SCAN domain containing 25	GO:0006357 regulation of transcription by RNA polymerase II;GO:0006366 transcription by RNA polymerase II;GO:0006355 regulation of transcription, DNA-templated		Transcription factors/Zinc-coordinating DNA-binding domains	Nucleoli fibrillar center;Nucleus(Approved)				0.0	0.0	0.0	0.0	0.0	0.0	0.0	0.0	0.0	0.0	0.0	0.0	0.0	0.0	0.0	0.0	0.0	0.0	0.0	0.0
ENSG00000103021	29070	ensembl_gene_id	H. sapiens	29070	H. sapiens	CCDC113	coiled-coil domain containing 113	GO:0060271 cilium assembly;GO:0044782 cilium organization;GO:0120031 plasma membrane bounded cell projection assembly			Cytosol;Nucleoplasm(Approved)				0.0	0.0	0.0	0.0	0.0	0.0	0.0	0.0	0.0	0.0	0.0	0.0	0.0	0.0	0.0	0.0	0.0	0.0	0.0	0.0
ENSG00000184863	155435	ensembl_gene_id	H. sapiens	155435	H. sapiens	RBM33	RNA binding motif protein 33				Nucleoplasm(Approved)				0.0	0.0	0.0	0.0	0.0	0.0	0.0	0.0	0.0	0.0	0.0	0.0	0.0	0.0	0.0	0.0	0.0	0.0	0.0	0.0
ENSG00000092470	79968	ensembl_gene_id	H. sapiens	79968	H. sapiens	WDR76	WD repeat domain 76	GO:2000001 regulation of DNA damage checkpoint;GO:1901976 regulation of cell cycle checkpoint;GO:0000077 DNA damage checkpoint			Nuclear bodies;Nucleoli fibrillar center(Approved)				0.0	0.0	0.0	0.0	0.0	0.0	0.0	0.0	0.0	0.0	0.0	0.0	0.0	0.0	0.0	0.0	0.0	0.0	0.0	0.0
ENSG00000140545	4240	ensembl_gene_id	H. sapiens	4240	H. sapiens	MFGE8	milk fat globule-EGF factor 8 protein	GO:0050766 positive regulation of phagocytosis;GO:0043277 apoptotic cell clearance;GO:0006910 phagocytosis, recognition			Cytosol(Approved)		(M256)PID TAP63 PATHWAY; (M160)PID AVB3 INTEGRIN PATHWAY; (M3008)NABA ECM GLYCOPROTEINS		1.0	1.0	0.0	0.0	0.0	0.0	0.0	0.0	0.0	0.0	0.0	0.0	0.0	0.0	0.0	0.0	0.0	0.0	0.0	0.0
ENSG00000149131	710	ensembl_gene_id	H. sapiens	710	H. sapiens	SERPING1	serpin family G member 1	GO:0001869 negative regulation of complement activation, lectin pathway;GO:0001868 regulation of complement activation, lectin pathway;GO:0045916 negative regulation of complement activation				C1-INH (Serine-type endopeptidase inhibitor activity)	(M3468)NABA ECM REGULATORS; (M5885)NABA MATRISOME ASSOCIATED; (M5889)NABA MATRISOME	(M5946)HALLMARK COAGULATION; (M5921)HALLMARK COMPLEMENT; (M5913)HALLMARK INTERFERON GAMMA RESPONSE	0.0	0.0	0.0	0.0	0.0	0.0	0.0	1.0	0.0	0.0	0.0	0.0	0.0	0.0	0.0	0.0	0.0	0.0	0.0	0.0
ENSG00000156599	25921	ensembl_gene_id	H. sapiens	25921	H. sapiens	ZDHHC5	zinc finger DHHC-type containing 5	GO:0018345 protein palmitoylation;GO:0006497 protein lipidation;GO:0042158 lipoprotein biosynthetic process		Enzymes/ENZYME proteins/Transferases	Cell Junctions;Cytosol;Nucleoplasm;Plasma membrane(Approved)				0.0	0.0	0.0	0.0	0.0	0.0	0.0	0.0	0.0	0.0	0.0	0.0	0.0	0.0	0.0	0.0	0.0	0.0	0.0	0.0
ENSG00000129474	84962	ensembl_gene_id	H. sapiens	84962	H. sapiens	AJUBA	ajuba LIM protein	GO:0035313 wound healing, spreading of epidermal cells;GO:2000637 positive regulation of gene silencing by miRNA;GO:0044319 wound healing, spreading of cells			Golgi apparatus;Nucleus(Approved)		(M184)PID ECADHERIN KERATINOCYTE PATHWAY; (M242)PID AURORA A PATHWAY		0.0	0.0	0.0	1.0	0.0	0.0	0.0	0.0	0.0	0.0	1.0	1.0	0.0	0.0	0.0	0.0	0.0	1.0	0.0	0.0
ENSG00000100802	60686	ensembl_gene_id	H. sapiens	60686	H. sapiens	C14orf93	chromosome 14 open reading frame 93				Nucleus;Plasma membrane(Approved)				0.0	0.0	0.0	0.0	0.0	0.0	0.0	0.0	0.0	0.0	0.0	0.0	0.0	0.0	0.0	0.0	0.0	0.0	0.0	0.0
ENSG00000205336	9289	ensembl_gene_id	H. sapiens	9289	H. sapiens	ADGRG1	adhesion G protein-coupled receptor G1	GO:0021819 layer formation in cerebral cortex;GO:0021801 cerebral cortex radial glia guided migration;GO:0021796 cerebral cortex regionalization		G-protein coupled receptors/{Family 2 (B) receptors,GPCRs excl olfactory receptors}				(M5919)HALLMARK HEDGEHOG SIGNALING	0.0	0.0	0.0	0.0	0.0	0.0	0.0	0.0	0.0	0.0	0.0	1.0	0.0	0.0	0.0	0.0	0.0	0.0	0.0	0.0
ENSG00000051523	1535	ensembl_gene_id	H. sapiens	1535	H. sapiens	CYBA	cytochrome b-245 alpha chain	GO:0003106 negative regulation of glomerular filtration by angiotensin;GO:0003083 negative regulation of renal output by angiotensin;GO:0034137 positive regulation of toll-like receptor 2 signaling pathway		Transporters/Transport Electron Carriers			(M278)PID RAC1 PATHWAY		0.0	0.0	1.0	0.0	0.0	0.0	0.0	1.0	0.0	0.0	0.0	0.0	0.0	0.0	0.0	0.0	1.0	1.0	0.0	0.0
ENSG00000124006	23363	ensembl_gene_id	H. sapiens	23363	H. sapiens	OBSL1	obscurin like 1	GO:0030241 skeletal muscle myosin thick filament assembly;GO:0030240 skeletal muscle thin filament assembly;GO:0050775 positive regulation of dendrite morphogenesis			Centrosome(Approved)				0.0	0.0	0.0	0.0	0.0	1.0	1.0	1.0	1.0	0.0	1.0	0.0	0.0	0.0	0.0	0.0	0.0	0.0	0.0	0.0
ENSG00000114923	6508	ensembl_gene_id	H. sapiens	6508	H. sapiens	SLC4A3	solute carrier family 4 member 3	GO:0051453 regulation of intracellular pH;GO:0015701 bicarbonate transport;GO:0030641 regulation of cellular pH		Transporters/Electrochemical Potential-driven transporters	Nucleoplasm(Approved)				0.0	0.0	0.0	0.0	0.0	0.0	0.0	0.0	0.0	0.0	0.0	0.0	0.0	0.0	0.0	0.0	0.0	0.0	0.0	0.0
ENSG00000160223	23308	ensembl_gene_id	H. sapiens	23308	H. sapiens	ICOSLG	inducible T cell costimulator ligand	GO:0042104 positive regulation of activated T cell proliferation;GO:0031295 T cell costimulation;GO:0046006 regulation of activated T cell proliferation		CD markers	Plasma membrane(Supported)Cytoplasmic bodies(Approved)			(M5890)HALLMARK TNFA SIGNALING VIA NFKB; (M5932)HALLMARK INFLAMMATORY RESPONSE; (M5950)HALLMARK ALLOGRAFT REJECTION	0.0	0.0	0.0	0.0	0.0	0.0	0.0	0.0	0.0	0.0	0.0	1.0	0.0	0.0	0.0	0.0	0.0	0.0	0.0	0.0
ENSG00000277117	102723996	ensembl_gene_id	H. sapiens	102723996	H. sapiens	LOC102723996	ICOS ligand				Plasma membrane(Supported)Cytoplasmic bodies(Approved)				0.0	0.0	0.0	0.0	0.0	0.0	0.0	0.0	0.0	0.0	0.0	0.0	0.0	0.0	0.0	0.0	0.0	0.0	0.0	0.0
ENSG00000138315	170392	ensembl_gene_id	H. sapiens	170392	H. sapiens	OIT3	oncoprotein induced transcript 3	GO:1903118 urate homeostasis;GO:0048878 chemical homeostasis;GO:0042592 homeostatic process					(M3008)NABA ECM GLYCOPROTEINS; (M5884)NABA CORE MATRISOME; (M5889)NABA MATRISOME		1.0	0.0	0.0	0.0	0.0	0.0	0.0	0.0	0.0	0.0	0.0	0.0	0.0	0.0	0.0	0.0	0.0	0.0	0.0	0.0
ENSG00000133059	25778	ensembl_gene_id	H. sapiens	25778	H. sapiens	DSTYK	dual serine/threonine and tyrosine protein kinase	GO:0045743 positive regulation of fibroblast growth factor receptor signaling pathway;GO:0040036 regulation of fibroblast growth factor receptor signaling pathway;GO:0008543 fibroblast growth factor receptor signaling pathway	Other	Enzymes/{ENZYME proteins/Transferases,Kinases}	Intermediate filaments;Nuclear speckles(Uncertain)				0.0	0.0	1.0	0.0	0.0	0.0	0.0	0.0	0.0	0.0	0.0	0.0	0.0	0.0	1.0	0.0	0.0	0.0	0.0	0.0
ENSG00000174514	148808	ensembl_gene_id	H. sapiens	148808	H. sapiens	MFSD4A	major facilitator superfamily domain containing 4A	GO:1904659 glucose transmembrane transport;GO:0008645 hexose transmembrane transport;GO:0015749 monosaccharide transmembrane transport							0.0	0.0	0.0	0.0	0.0	0.0	0.0	0.0	0.0	0.0	0.0	0.0	0.0	0.0	0.0	0.0	0.0	0.0	0.0	0.0
ENSG00000131620	55107	ensembl_gene_id	H. sapiens	55107	H. sapiens	ANO1	anoctamin 1	GO:0035774 positive regulation of insulin secretion involved in cellular response to glucose stimulus;GO:0061178 regulation of insulin secretion involved in cellular response to glucose stimulus;GO:0015705 iodide transport		Transporters/Transporter channels and pores		Crofelemer (Voltage-gated chloride channel activity)		(M5953)HALLMARK KRAS SIGNALING UP	0.0	0.0	0.0	0.0	0.0	0.0	0.0	0.0	0.0	0.0	0.0	0.0	0.0	0.0	0.0	0.0	0.0	0.0	0.0	0.0
ENSG00000011258	54799	ensembl_gene_id	H. sapiens	54799	H. sapiens	MBTD1	mbt domain containing 1	GO:0048706 embryonic skeletal system development;GO:0043009 chordate embryonic development;GO:0001501 skeletal system development			Cytosol;Nucleus(Approved)				0.0	0.0	0.0	0.0	0.0	0.0	0.0	0.0	0.0	0.0	1.0	0.0	0.0	0.0	0.0	0.0	0.0	0.0	0.0	0.0
ENSG00000198937	154467	ensembl_gene_id	H. sapiens	154467	H. sapiens	CCDC167	coiled-coil domain containing 167				Cytosol(Approved)				0.0	0.0	0.0	0.0	0.0	0.0	0.0	0.0	0.0	0.0	0.0	0.0	0.0	0.0	0.0	0.0	0.0	0.0	0.0	0.0
ENSG00000180509	3753	ensembl_gene_id	H. sapiens	3753	H. sapiens	KCNE1	potassium voltage-gated channel subfamily E regulatory subunit 1	GO:1902260 negative regulation of delayed rectifier potassium channel activity;GO:1903817 negative regulation of voltage-gated potassium channel activity;GO:0098915 membrane repolarization during ventricular cardiac muscle cell action potential				Indapamide (Telethonin binding);Azimilide (Telethonin binding)			0.0	0.0	0.0	0.0	0.0	0.0	0.0	1.0	0.0	0.0	0.0	0.0	0.0	0.0	0.0	0.0	1.0	0.0	0.0	0.0
ENSG00000276289	102723475	ensembl_gene_id	H. sapiens	102723475	H. sapiens	KCNE1B	potassium voltage-gated channel subfamily E regulatory subunit 1B	GO:1902260 negative regulation of delayed rectifier potassium channel activity;GO:1903817 negative regulation of voltage-gated potassium channel activity;GO:0098915 membrane repolarization during ventricular cardiac muscle cell action potential							0.0	0.0	0.0	0.0	0.0	0.0	0.0	1.0	0.0	0.0	0.0	0.0	0.0	0.0	0.0	0.0	0.0	0.0	0.0	0.0
ENSG00000198542	9358	ensembl_gene_id	H. sapiens	9358	H. sapiens	ITGBL1	integrin subunit beta like 1	GO:0033627 cell adhesion mediated by integrin;GO:0007229 integrin-mediated signaling pathway;GO:0007160 cell-matrix adhesion						(M5953)HALLMARK KRAS SIGNALING UP	0.0	0.0	0.0	0.0	0.0	0.0	0.0	0.0	0.0	0.0	0.0	1.0	0.0	1.0	0.0	0.0	0.0	0.0	0.0	0.0
ENSG00000203907	441161	ensembl_gene_id	H. sapiens	441161	H. sapiens	OOEP	oocyte expressed protein	GO:0008150 biological_process							0.0	0.0	0.0	0.0	0.0	0.0	0.0	0.0	0.0	0.0	0.0	0.0	0.0	0.0	0.0	0.0	0.0	0.0	0.0	0.0
ENSG00000187871	389400	ensembl_gene_id	H. sapiens	389400	H. sapiens	GFRAL	GDNF family receptor alpha like	GO:0002023 reduction of food intake in response to dietary excess;GO:2001240 negative regulation of extrinsic apoptotic signaling pathway in absence of ligand;GO:0035860 glial cell-derived neurotrophic factor receptor signaling pathway							0.0	0.0	1.0	0.0	0.0	0.0	0.0	0.0	0.0	0.0	0.0	0.0	0.0	0.0	0.0	0.0	0.0	0.0	0.0	0.0
ENSG00000075624	60	ensembl_gene_id	H. sapiens	60	H. sapiens	ACTB	actin beta	GO:0051623 positive regulation of norepinephrine uptake;GO:0051621 regulation of norepinephrine uptake;GO:0072749 cellular response to cytochalasin B					(M5493)WNT SIGNALING	(M5915)HALLMARK APICAL JUNCTION	0.0	1.0	1.0	0.0	0.0	0.0	1.0	0.0	0.0	0.0	0.0	0.0	0.0	1.0	0.0	0.0	1.0	0.0	0.0	0.0
ENSG00000211456	22908	ensembl_gene_id	H. sapiens	22908	H. sapiens	SACM1L	SAC1 like phosphatidylinositide phosphatase	GO:0046856 phosphatidylinositol dephosphorylation;GO:0006661 phosphatidylinositol biosynthetic process;GO:0046839 phospholipid dephosphorylation			Golgi apparatus;Nucleoplasm(Approved)				0.0	0.0	0.0	1.0	0.0	0.0	0.0	0.0	0.0	0.0	0.0	0.0	0.0	0.0	0.0	0.0	0.0	1.0	0.0	0.0
ENSG00000106351	3268	ensembl_gene_id	H. sapiens	3268	H. sapiens	AGFG2	ArfGAP with FG repeats 2	GO:0043547 positive regulation of GTPase activity;GO:0043087 regulation of GTPase activity;GO:0051345 positive regulation of hydrolase activity							0.0	0.0	0.0	0.0	0.0	0.0	0.0	0.0	0.0	0.0	0.0	0.0	0.0	0.0	0.0	0.0	0.0	0.0	0.0	0.0
ENSG00000106333	5118	ensembl_gene_id	H. sapiens	5118	H. sapiens	PCOLCE	procollagen C-endopeptidase enhancer	GO:0010952 positive regulation of peptidase activity;GO:1990830 cellular response to leukemia inhibitory factor;GO:1990823 response to leukemia inhibitory factor			Golgi apparatus;Vesicles(Approved)		(M3008)NABA ECM GLYCOPROTEINS; (M5884)NABA CORE MATRISOME; (M5889)NABA MATRISOME	(M5930)HALLMARK EPITHELIAL MESENCHYMAL TRANSITION	1.0	1.0	0.0	0.0	0.0	0.0	0.0	0.0	0.0	0.0	0.0	0.0	0.0	0.0	0.0	0.0	0.0	0.0	0.0	0.0
ENSG00000087077	7205	ensembl_gene_id	H. sapiens	7205	H. sapiens	TRIP6	thyroid hormone receptor interactor 6	GO:0048041 focal adhesion assembly;GO:0007045 cell-substrate adherens junction assembly;GO:1901224 positive regulation of NIK/NF-kappaB signaling			Cytosol;Focal adhesion sites(Supported)Plasma membrane(Approved)		(M15)PID LYSOPHOSPHOLIPID PATHWAY; (M167)PID AP1 PATHWAY		0.0	0.0	0.0	0.0	0.0	0.0	0.0	0.0	0.0	0.0	0.0	1.0	0.0	0.0	0.0	0.0	0.0	0.0	0.0	0.0
ENSG00000196584	7516	ensembl_gene_id	H. sapiens	7516	H. sapiens	XRCC2	X-ray repair cross complementing 2	GO:2000269 regulation of fibroblast apoptotic process;GO:0042148 strand invasion;GO:0044346 fibroblast apoptotic process			Nucleoplasm;Vesicles(Approved)				0.0	0.0	0.0	0.0	1.0	0.0	1.0	0.0	0.0	0.0	1.0	0.0	0.0	0.0	0.0	0.0	0.0	0.0	0.0	0.0
ENSG00000067182	7132	ensembl_gene_id	H. sapiens	7132	H. sapiens	TNFRSF1A	TNF receptor superfamily member 1A	GO:2000304 positive regulation of ceramide biosynthetic process;GO:0003332 negative regulation of extracellular matrix constituent secretion;GO:1902339 positive regulation of apoptotic process involved in morphogenesis		CD markers		6-[3-(4-Morpholinyl)Propyl]-2-(3-Nitrophenyl)-5-Thioxo-5,6,-Dihydro-7h-Thienol[2',3':4,5]Pyrrolo[1,2-C]Imidazol-7-One (Tumor necrosis factor-activated receptor activity)	(M11736)SA MMP CYTOKINE CONNECTION; (M37)PID NFKAPPAB CANONICAL PATHWAY; (M18030)ST TUMOR NECROSIS FACTOR PATHWAY	(M5897)HALLMARK IL6 JAK STAT3 SIGNALING; (M5923)HALLMARK PI3K AKT MTOR SIGNALING; (M5934)HALLMARK XENOBIOTIC METABOLISM	1.0	0.0	0.0	1.0	0.0	0.0	0.0	1.0	1.0	0.0	0.0	0.0	0.0	0.0	0.0	0.0	0.0	0.0	0.0	0.0
ENSG00000139192	55080	ensembl_gene_id	H. sapiens	55080	H. sapiens	TAPBPL	TAP binding protein like	GO:0002590 negative regulation of antigen processing and presentation of peptide antigen via MHC class I;GO:0002502 peptide antigen assembly with MHC class I protein complex;GO:0002589 regulation of antigen processing and presentation of peptide antigen via MHC class I							0.0	0.0	0.0	0.0	0.0	0.0	0.0	0.0	0.0	0.0	0.0	0.0	0.0	0.0	0.0	0.0	0.0	0.0	0.0	0.0
ENSG00000075673	479	ensembl_gene_id	H. sapiens	479	H. sapiens	ATP12A	ATPase H+/K+ transporting non-gastric alpha2 subunit	GO:0030007 cellular potassium ion homeostasis;GO:1990573 potassium ion import across plasma membrane;GO:0006883 cellular sodium ion homeostasis		Enzymes/ENZYME proteins/Hydrolases;Transporters/Primary Active Transporters					0.0	0.0	0.0	0.0	0.0	0.0	0.0	0.0	0.0	0.0	0.0	0.0	0.0	0.0	0.0	0.0	0.0	0.0	0.0	0.0
ENSG00000105855	3696	ensembl_gene_id	H. sapiens	3696	H. sapiens	ITGB8	integrin subunit beta 8	GO:1901388 regulation of transforming growth factor beta activation;GO:0001573 ganglioside metabolic process;GO:0036363 transforming growth factor beta activation			Cytosol;Plasma membrane(Approved)		(M212)PID INTEGRIN5 PATHWAY; (M47)PID INTEGRIN CS PATHWAY	(M5932)HALLMARK INFLAMMATORY RESPONSE	1.0	1.0	0.0	0.0	0.0	0.0	0.0	0.0	0.0	0.0	0.0	1.0	0.0	1.0	0.0	0.0	0.0	0.0	0.0	1.0
ENSG00000183087	2621	ensembl_gene_id	H. sapiens	2621	H. sapiens	GAS6	growth arrest specific 6	GO:2000533 negative regulation of renal albumin absorption;GO:0019064 fusion of virus membrane with host plasma membrane;GO:0003104 positive regulation of glomerular filtration			Cytosol;Microtubule organizing center(Approved)		(M3008)NABA ECM GLYCOPROTEINS; (M5884)NABA CORE MATRISOME; (M5889)NABA MATRISOME		1.0	0.0	0.0	0.0	0.0	0.0	1.0	1.0	0.0	0.0	0.0	1.0	1.0	0.0	1.0	0.0	0.0	0.0	0.0	1.0
ENSG00000154556	8470	ensembl_gene_id	H. sapiens	8470	H. sapiens	SORBS2	sorbin and SH3 domain containing 2	GO:0061049 cell growth involved in cardiac muscle cell development;GO:0003301 physiological cardiac muscle hypertrophy;GO:0003298 physiological muscle hypertrophy			Nucleoplasm(Supported)			(M5893)HALLMARK MITOTIC SPINDLE	0.0	0.0	0.0	0.0	0.0	0.0	0.0	1.0	1.0	0.0	0.0	0.0	0.0	0.0	0.0	0.0	0.0	0.0	0.0	0.0
ENSG00000198400	4914	ensembl_gene_id	H. sapiens	4914	H. sapiens	NTRK1	neurotrophic receptor tyrosine kinase 1	GO:0061368 behavioral response to formalin induced pain;GO:0061366 behavioral response to chemical pain;GO:0060009 Sertoli cell development	Tyr protein kinase family	Enzymes/{ENZYME proteins/Transferases,Kinases/Tyr protein kinases}	Cytosol;Vesicles(Uncertain)	Amitriptyline (Transmembrane receptor protein tyrosine kinase activity);Imatinib (Transmembrane receptor protein tyrosine kinase activity);Regorafenib (Transmembrane receptor protein tyrosine kinase activity)	(M18895)SA TRKA RECEPTOR; (M271)PID PI3K PLC TRK PATHWAY; (M2579)ST DIFFERENTIATION PATHWAY IN PC12 CELLS		0.0	0.0	1.0	0.0	0.0	0.0	1.0	0.0	0.0	1.0	0.0	0.0	1.0	0.0	1.0	0.0	1.0	0.0	0.0	0.0
ENSG00000128573	93986	ensembl_gene_id	H. sapiens	93986	H. sapiens	FOXP2	forkhead box P2	GO:0021757 caudate nucleus development;GO:0021758 putamen development;GO:0060501 positive regulation of epithelial cell proliferation involved in lung morphogenesis		Transcription factors/Helix-turn-helix domains	Nucleoplasm(Enhanced)				0.0	0.0	0.0	0.0	0.0	0.0	0.0	0.0	1.0	0.0	0.0	0.0	0.0	0.0	0.0	0.0	0.0	0.0	0.0	0.0
ENSG00000100814	57820	ensembl_gene_id	H. sapiens	57820	H. sapiens	CCNB1IP1	cyclin B1 interacting protein 1	GO:0051026 chiasma assembly;GO:0007129 synapsis;GO:0001825 blastocyst formation		Enzymes/ENZYME proteins/Transferases					0.0	0.0	0.0	0.0	1.0	1.0	0.0	0.0	0.0	0.0	1.0	0.0	0.0	0.0	0.0	0.0	0.0	0.0	0.0	0.0
ENSG00000169919	2990	ensembl_gene_id	H. sapiens	2990	H. sapiens	GUSB	glucuronidase beta	GO:0019391 glucuronoside catabolic process;GO:0030214 hyaluronan catabolic process;GO:0019389 glucuronoside metabolic process		Enzymes/ENZYME proteins/Hydrolases	Vesicles(Supported)			(M5892)HALLMARK CHOLESTEROL HOMEOSTASIS; (M5937)HALLMARK GLYCOLYSIS	0.0	0.0	0.0	0.0	0.0	0.0	0.0	0.0	0.0	0.0	0.0	0.0	0.0	0.0	0.0	0.0	0.0	1.0	1.0	0.0
ENSG00000110651	975	ensembl_gene_id	H. sapiens	975	H. sapiens	CD81	CD81 molecule	GO:2000553 positive regulation of T-helper 2 cell cytokine production;GO:2001190 positive regulation of T cell activation via T cell receptor contact with antigen bound to MHC molecule on antigen presenting cell;GO:0035783 CD4-positive, alpha-beta T cell costimulation		CD markers;Transporters/Accessory Factors Involved in Transport	Plasma membrane(Supported)		(M277)PID INTEGRIN A4B1 PATHWAY; (M8626)SIG BCR SIGNALING PATHWAY; (M18)PID INTEGRIN1 PATHWAY	(M5947)HALLMARK IL2 STAT5 SIGNALING; (M5939)HALLMARK P53 PATHWAY	0.0	1.0	0.0	1.0	0.0	0.0	0.0	0.0	1.0	0.0	0.0	1.0	1.0	0.0	0.0	0.0	0.0	0.0	0.0	0.0
ENSG00000038945	4481	ensembl_gene_id	H. sapiens	4481	H. sapiens	MSR1	macrophage scavenger receptor 1	GO:0010886 positive regulation of cholesterol storage;GO:0010744 positive regulation of macrophage derived foam cell differentiation;GO:0010885 regulation of cholesterol storage		CD markers				(M5932)HALLMARK INFLAMMATORY RESPONSE	0.0	0.0	0.0	0.0	0.0	0.0	0.0	0.0	0.0	0.0	0.0	0.0	0.0	0.0	0.0	0.0	0.0	0.0	0.0	0.0
ENSG00000143819	2052	ensembl_gene_id	H. sapiens	2052	H. sapiens	EPHX1	epoxide hydrolase 1	GO:0097176 epoxide metabolic process;GO:0018904 ether metabolic process;GO:0006805 xenobiotic metabolic process		Enzymes/{ENZYME proteins/Hydrolases,Peptidases/Serine-type peptidases}				(M5935)HALLMARK FATTY ACID METABOLISM; (M5941)HALLMARK UV RESPONSE UP; (M5934)HALLMARK XENOBIOTIC METABOLISM	0.0	0.0	0.0	0.0	0.0	0.0	0.0	0.0	0.0	0.0	0.0	0.0	0.0	0.0	0.0	0.0	0.0	0.0	0.0	0.0
ENSG00000122033	219402	ensembl_gene_id	H. sapiens	219402	H. sapiens	MTIF3	mitochondrial translational initiation factor 3	GO:0070124 mitochondrial translational initiation;GO:0032790 ribosome disassembly;GO:0032988 ribonucleoprotein complex disassembly			Mitochondria;Nucleoplasm(Supported)				0.0	0.0	0.0	0.0	0.0	0.0	0.0	0.0	0.0	0.0	0.0	0.0	0.0	0.0	0.0	0.0	0.0	0.0	0.0	0.0
ENSG00000114353	2771	ensembl_gene_id	H. sapiens	2771	H. sapiens	GNAI2	G protein subunit alpha i2	GO:0140199 negative regulation of adenylate cyclase-activating adrenergic receptor signaling pathway involved in heart process;GO:0071878 negative regulation of adenylate cyclase-activating adrenergic receptor signaling pathway;GO:0140192 regulation of adenylate cyclase-activating adrenergic receptor signaling pathway involved in heart process			Cytosol;Plasma membrane(Supported)Nucleoplasm(Approved)		(M64)PID S1P S1P4 PATHWAY; (M103)PID S1P S1P1 PATHWAY; (M155)PID S1P META PATHWAY	(M5921)HALLMARK COMPLEMENT; (M5915)HALLMARK APICAL JUNCTION	0.0	0.0	1.0	0.0	0.0	0.0	1.0	1.0	0.0	0.0	0.0	0.0	0.0	0.0	0.0	0.0	1.0	0.0	0.0	0.0
ENSG00000214706	7866	ensembl_gene_id	H. sapiens	7866	H. sapiens	IFRD2	interferon related developmental regulator 2				Nucleoplasm(Approved)				0.0	0.0	0.0	0.0	0.0	0.0	0.0	0.0	0.0	0.0	0.0	0.0	0.0	0.0	0.0	0.0	0.0	0.0	0.0	0.0
ENSG00000114738	7867	ensembl_gene_id	H. sapiens	7867	H. sapiens	MAPKAPK3	MAPK activated protein kinase 3	GO:0044351 macropinocytosis;GO:0002224 toll-like receptor signaling pathway;GO:0000187 activation of MAPK activity	CAMK Ser/Thr protein kinase family	Enzymes/{ENZYME proteins/Transferases,Kinases/CAMK Ser/Thr protein kinases}	Nucleoplasm(Supported)	2-[2-(2-FLUOROPHENYL)PYRIDIN-4-YL]-1,5,6,7-TETRAHYDRO-4H-PYRROLO[3,2-C]PYRIDIN-4-ONE (Signal transducer activity);2-(2-QUINOLIN-3-YLPYRIDIN-4-YL)-1,5,6,7-TETRAHYDRO-4H-PYRROLO[3,2-C]PYRIDIN-4-ONE (Signal transducer activity)	(M199)PID P38 MK2 PATHWAY; (M229)PID P38 ALPHA BETA DOWNSTREAM PATHWAY	(M5939)HALLMARK P53 PATHWAY	0.0	0.0	1.0	0.0	0.0	0.0	0.0	0.0	0.0	0.0	0.0	0.0	0.0	0.0	0.0	0.0	0.0	0.0	0.0	0.0
ENSG00000132589	2319	ensembl_gene_id	H. sapiens	2319	H. sapiens	FLOT2	flotillin 2	GO:0034139 regulation of toll-like receptor 3 signaling pathway;GO:1903905 positive regulation of establishment of T cell polarity;GO:0034138 toll-like receptor 3 signaling pathway					(M1315)SIG PIP3 SIGNALING IN B LYMPHOCYTES; (M8626)SIG BCR SIGNALING PATHWAY; (M7955)SIG INSULIN RECEPTOR PATHWAY IN CARDIAC MYOCYTES	(M5916)HALLMARK APICAL SURFACE	0.0	0.0	0.0	0.0	0.0	0.0	0.0	0.0	1.0	0.0	0.0	1.0	0.0	0.0	0.0	0.0	0.0	0.0	0.0	0.0
ENSG00000177990	283417	ensembl_gene_id	H. sapiens	283417	H. sapiens	DPY19L2	dpy-19 like 2	GO:0018406 protein C-linked glycosylation via 2'-alpha-mannosyl-L-tryptophan;GO:0018317 protein C-linked glycosylation via tryptophan;GO:0018103 protein C-linked glycosylation			Mitochondria;Nucleus(Approved)				0.0	0.0	0.0	0.0	0.0	0.0	0.0	0.0	0.0	0.0	0.0	0.0	0.0	0.0	0.0	0.0	0.0	1.0	0.0	0.0
ENSG00000107263	2889	ensembl_gene_id	H. sapiens	2889	H. sapiens	RAPGEF1	Rap guanine nucleotide exchange factor 1	GO:1905451 positive regulation of Fc-gamma receptor signaling pathway involved in phagocytosis;GO:0060369 positive regulation of Fc receptor mediated stimulatory signaling pathway;GO:1905449 regulation of Fc-gamma receptor signaling pathway involved in phagocytosis					(M206)PID PDGFRA PATHWAY; (M69)PID REELIN PATHWAY; (M72)PID NECTIN PATHWAY		0.0	1.0	1.0	0.0	0.0	0.0	1.0	0.0	0.0	0.0	0.0	0.0	0.0	0.0	1.0	0.0	1.0	0.0	0.0	0.0
ENSG00000151475	83447	ensembl_gene_id	H. sapiens	83447	H. sapiens	SLC25A31	solute carrier family 25 member 31	GO:0015866 ADP transport;GO:0015867 ATP transport;GO:0051503 adenine nucleotide transport		Transporters/Electrochemical Potential-driven transporters	Mitochondria(Enhanced)				0.0	0.0	0.0	0.0	0.0	0.0	0.0	0.0	0.0	0.0	0.0	0.0	0.0	0.0	0.0	0.0	0.0	0.0	0.0	0.0
ENSG00000095585	29760	ensembl_gene_id	H. sapiens	29760	H. sapiens	BLNK	B cell linker	GO:0030183 B cell differentiation;GO:0030098 lymphocyte differentiation;GO:0042113 B cell activation			Cytoplasmic bodies;Plasma membrane(Supported)		(M17200)SA B CELL RECEPTOR COMPLEXES; (M3501)ST B CELL ANTIGEN RECEPTOR; (M8626)SIG BCR SIGNALING PATHWAY		0.0	0.0	1.0	0.0	0.0	0.0	0.0	0.0	0.0	0.0	0.0	0.0	0.0	0.0	0.0	0.0	0.0	0.0	0.0	0.0
ENSG00000115318	84695	ensembl_gene_id	H. sapiens	84695	H. sapiens	LOXL3	lysyl oxidase like 3	GO:2000329 negative regulation of T-helper 17 cell lineage commitment;GO:2000328 regulation of T-helper 17 cell lineage commitment;GO:2000320 negative regulation of T-helper 17 cell differentiation		Enzymes/ENZYME proteins/Oxidoreductases			(M3468)NABA ECM REGULATORS; (M5885)NABA MATRISOME ASSOCIATED; (M5889)NABA MATRISOME		1.0	1.0	0.0	0.0	0.0	0.0	0.0	0.0	0.0	0.0	0.0	1.0	0.0	1.0	0.0	0.0	0.0	0.0	0.0	1.0
ENSG00000127955	2770	ensembl_gene_id	H. sapiens	2770	H. sapiens	GNAI1	G protein subunit alpha i1	GO:1904778 positive regulation of protein localization to cell cortex;GO:1904776 regulation of protein localization to cell cortex;GO:0060236 regulation of mitotic spindle organization			Centrosome(Supported)Nucleoli;Nucleus(Approved)	Guanosine-5'-Diphosphate (Signal transducer activity);Tetrafluoroaluminate Ion (Signal transducer activity)	(M64)PID S1P S1P4 PATHWAY; (M103)PID S1P S1P1 PATHWAY; (M155)PID S1P META PATHWAY	(M5895)HALLMARK WNT BETA CATENIN SIGNALING; (M5892)HALLMARK CHOLESTEROL HOMEOSTASIS; (M5915)HALLMARK APICAL JUNCTION	0.0	0.0	0.0	0.0	0.0	0.0	1.0	0.0	0.0	0.0	0.0	0.0	0.0	0.0	0.0	0.0	1.0	0.0	0.0	0.0
ENSG00000163536	5274	ensembl_gene_id	H. sapiens	5274	H. sapiens	SERPINI1	serpin family I member 1	GO:0010976 positive regulation of neuron projection development;GO:0010951 negative regulation of endopeptidase activity;GO:0010466 negative regulation of peptidase activity			Cytosol(Approved)		(M66)PID MYC ACTIV PATHWAY; (M3468)NABA ECM REGULATORS; (M5885)NABA MATRISOME ASSOCIATED		0.0	0.0	0.0	0.0	0.0	0.0	1.0	0.0	0.0	0.0	0.0	1.0	0.0	0.0	0.0	0.0	0.0	0.0	0.0	0.0
ENSG00000178202	143888	ensembl_gene_id	H. sapiens	143888	H. sapiens	POGLUT3	protein O-glucosyltransferase 3	GO:0018242 protein O-linked glycosylation via serine;GO:0006493 protein O-linked glycosylation;GO:0006486 protein glycosylation			Nucleoplasm(Supported)Vesicles(Approved)				0.0	0.0	0.0	0.0	0.0	0.0	0.0	0.0	0.0	0.0	0.0	0.0	0.0	0.0	0.0	0.0	0.0	1.0	0.0	0.0
ENSG00000165078	57094	ensembl_gene_id	H. sapiens	57094	H. sapiens	CPA6	carboxypeptidase A6	GO:0006508 proteolysis;GO:0019538 protein metabolic process;GO:1901564 organonitrogen compound metabolic process		Enzymes/Peptidases/Metallopeptidases					0.0	0.0	0.0	0.0	0.0	0.0	0.0	0.0	0.0	0.0	0.0	0.0	0.0	0.0	0.0	0.0	0.0	0.0	0.0	0.0
ENSG00000103145	54985	ensembl_gene_id	H. sapiens	54985	H. sapiens	HCFC1R1	host cell factor C1 regulator 1				Nucleoplasm(Approved)				0.0	0.0	0.0	0.0	0.0	0.0	0.0	0.0	0.0	0.0	0.0	0.0	0.0	0.0	0.0	0.0	0.0	0.0	0.0	0.0
ENSG00000136011	55576	ensembl_gene_id	H. sapiens	55576	H. sapiens	STAB2	stabilin 2	GO:0030214 hyaluronan catabolic process;GO:0030212 hyaluronan metabolic process;GO:0006027 glycosaminoglycan catabolic process			Cytosol(Uncertain)	Hyaluronic acid (Scavenger receptor activity)			0.0	0.0	0.0	0.0	0.0	0.0	0.0	0.0	0.0	0.0	0.0	0.0	0.0	0.0	0.0	0.0	0.0	0.0	1.0	0.0
ENSG00000175221	10025	ensembl_gene_id	H. sapiens	10025	H. sapiens	MED16	mediator complex subunit 16	GO:0006367 transcription initiation from RNA polymerase II promoter;GO:0006352 DNA-templated transcription, initiation;GO:0045893 positive regulation of transcription, DNA-templated			Nucleoli(Approved)				0.0	0.0	0.0	1.0	0.0	0.0	0.0	0.0	0.0	0.0	0.0	0.0	0.0	0.0	0.0	0.0	0.0	0.0	0.0	0.0
ENSG00000153237	130940	ensembl_gene_id	H. sapiens	130940	H. sapiens	CCDC148	coiled-coil domain containing 148				Nucleoli;Nucleus(Approved)				0.0	0.0	0.0	0.0	0.0	0.0	0.0	0.0	0.0	0.0	0.0	0.0	0.0	0.0	0.0	0.0	0.0	0.0	0.0	0.0
ENSG00000104936	1760	ensembl_gene_id	H. sapiens	1760	H. sapiens	DMPK	DM1 protein kinase	GO:0014722 regulation of skeletal muscle contraction by calcium ion signaling;GO:0014819 regulation of skeletal muscle contraction;GO:1903779 regulation of cardiac conduction	AGC Ser/Thr protein kinase family	Enzymes/{ENZYME proteins/Transferases,Kinases/AGC Ser/Thr protein kinases}	Vesicles(Supported)Cytosol(Approved)	3-[1-(3-Aminopropyl)-1h-Indol-3-Yl]-4-(1-Methyl-1h-Indol-3-Yl)-1h-Pyrrole-2,5-Dione (Protein serine/threonine kinase activity)		(M5909)HALLMARK MYOGENESIS	0.0	0.0	0.0	0.0	0.0	0.0	0.0	1.0	1.0	0.0	0.0	0.0	0.0	0.0	0.0	0.0	0.0	0.0	0.0	0.0
ENSG00000152217	26040	ensembl_gene_id	H. sapiens	26040	H. sapiens	SETBP1	SET binding protein 1	GO:0006357 regulation of transcription by RNA polymerase II;GO:0006366 transcription by RNA polymerase II;GO:0006355 regulation of transcription, DNA-templated			Nuclear bodies;Nucleus(Supported)Cytosol(Uncertain)				0.0	0.0	0.0	0.0	0.0	0.0	0.0	0.0	0.0	0.0	0.0	0.0	0.0	0.0	0.0	0.0	0.0	0.0	0.0	0.0
ENSG00000146072	27242	ensembl_gene_id	H. sapiens	27242	H. sapiens	TNFRSF21	TNF receptor superfamily member 21	GO:2000663 negative regulation of interleukin-5 secretion;GO:2001180 negative regulation of interleukin-10 secretion;GO:2000666 negative regulation of interleukin-13 secretion		CD markers				(M5944)HALLMARK ANGIOGENESIS; (M5897)HALLMARK IL6 JAK STAT3 SIGNALING; (M5947)HALLMARK IL2 STAT5 SIGNALING	0.0	0.0	0.0	1.0	0.0	0.0	1.0	1.0	0.0	0.0	0.0	1.0	0.0	0.0	0.0	0.0	0.0	0.0	0.0	0.0
ENSG00000123600	79828	ensembl_gene_id	H. sapiens	79828	H. sapiens	METTL8	methyltransferase like 8	GO:0030488 tRNA methylation;GO:0006400 tRNA modification;GO:0001510 RNA methylation			Cytosol(Approved)				0.0	0.0	0.0	0.0	0.0	0.0	0.0	0.0	0.0	0.0	0.0	0.0	0.0	0.0	0.0	0.0	0.0	0.0	0.0	0.0
ENSG00000087076	51171	ensembl_gene_id	H. sapiens	51171	H. sapiens	HSD17B14	hydroxysteroid 17-beta dehydrogenase 14	GO:0006703 estrogen biosynthetic process;GO:0008210 estrogen metabolic process;GO:0006706 steroid catabolic process						(M5908)HALLMARK ANDROGEN RESPONSE	0.0	0.0	0.0	1.0	0.0	0.0	0.0	0.0	0.0	0.0	0.0	0.0	0.0	0.0	0.0	0.0	0.0	0.0	0.0	0.0
ENSG00000128815	57705	ensembl_gene_id	H. sapiens	57705	H. sapiens	WDFY4	WDFY family member 4				Cytosol;Nucleoplasm(Approved)				0.0	0.0	0.0	0.0	0.0	0.0	0.0	0.0	0.0	0.0	0.0	0.0	0.0	0.0	0.0	0.0	0.0	0.0	0.0	0.0
ENSG00000174080	8722	ensembl_gene_id	H. sapiens	8722	H. sapiens	CTSF	cathepsin F	GO:0019886 antigen processing and presentation of exogenous peptide antigen via MHC class II;GO:0002495 antigen processing and presentation of peptide antigen via MHC class II;GO:0002478 antigen processing and presentation of exogenous peptide antigen		Enzymes/{ENZYME proteins/Hydrolases,Peptidases/Cysteine-type peptidases}	Cytosol;Plasma membrane;Vesicles(Approved)	[1-(1-Methyl-4,5-Dioxo-Pent-2-Enylcarbamoyl)-2-Phenyl-Ethyl]-Carbamic Acid Benzyl Ester (Cysteine-type endopeptidase activity);[1-(1-Benzyl-3-Hydroxy-2-Oxo-Propylcarbamoyl)-2-Phenyl-Ethyl]-Carbamic Acid Benzyl Ester (Cysteine-type endopeptidase activity);4-Morpholin-4-Yl-Piperidine-1-Carboxylic Acid [1-(3-Benzenesulfonyl-1-Propyl-Allylcarbamoyl)-2-Phenylethyl]-Amide (Cysteine-type endopeptidase a…	(M3468)NABA ECM REGULATORS; (M5885)NABA MATRISOME ASSOCIATED; (M5889)NABA MATRISOME	(M5939)HALLMARK P53 PATHWAY	0.0	0.0	0.0	0.0	0.0	0.0	0.0	0.0	0.0	0.0	0.0	0.0	0.0	0.0	0.0	0.0	0.0	0.0	0.0	0.0
ENSG00000173715	79703	ensembl_gene_id	H. sapiens	79703	H. sapiens	C11orf80	chromosome 11 open reading frame 80	GO:0042138 meiotic DNA double-strand break formation;GO:0007131 reciprocal meiotic recombination;GO:0007127 meiosis I			Centrosome(Approved)				0.0	0.0	0.0	0.0	1.0	1.0	0.0	0.0	0.0	0.0	0.0	0.0	0.0	0.0	0.0	0.0	0.0	0.0	0.0	0.0
ENSG00000173599	5091	ensembl_gene_id	H. sapiens	5091	H. sapiens	PC	pyruvate carboxylase	GO:0044791 positive regulation by host of viral release from host cell;GO:0044789 modulation by host of viral release from host cell;GO:1902188 positive regulation of viral release from host cell		Citric acid cycle related proteins;Enzymes/ENZYME proteins/Ligase	Mitochondria(Enhanced)	Pyruvic acid (Pyruvate carboxylase activity);Biotin (Pyruvate carboxylase activity);5-(HEXAHYDRO-2-OXO-1H-THIENO[3,4-D]IMIDAZOL-6-YL)PENTANAL (Pyruvate carboxylase activity)		(M5934)HALLMARK XENOBIOTIC METABOLISM; (M5945)HALLMARK HEME METABOLISM; (M5909)HALLMARK MYOGENESIS	0.0	0.0	0.0	0.0	0.0	0.0	0.0	0.0	0.0	0.0	0.0	0.0	0.0	0.0	0.0	0.0	0.0	1.0	0.0	0.0
ENSG00000151498	27034	ensembl_gene_id	H. sapiens	27034	H. sapiens	ACAD8	acyl-CoA dehydrogenase family member 8	GO:0006574 valine catabolic process;GO:0006573 valine metabolic process;GO:0009083 branched-chain amino acid catabolic process				Methacrylyl-Coenzyme A (Oxidoreductase activity, acting on the ch-ch group of donors, with a flavin as acceptor);Flavin adenine dinucleotide (Oxidoreductase activity, acting on the ch-ch group of donors, with a flavin as acceptor)			0.0	0.0	0.0	0.0	0.0	0.0	0.0	0.0	0.0	0.0	0.0	0.0	0.0	0.0	0.0	0.0	0.0	0.0	1.0	0.0
ENSG00000183324	283677	ensembl_gene_id	H. sapiens	283677	H. sapiens	REC114	REC114 meiotic recombination protein	GO:0006310 DNA recombination;GO:0051321 meiotic cell cycle;GO:0006259 DNA metabolic process							0.0	0.0	0.0	0.0	1.0	0.0	0.0	0.0	0.0	0.0	0.0	0.0	0.0	0.0	0.0	0.0	0.0	0.0	0.0	0.0
ENSG00000064042	22998	ensembl_gene_id	H. sapiens	22998	H. sapiens	LIMCH1	LIM and calponin homology domains 1	GO:0051496 positive regulation of stress fiber assembly;GO:0051492 regulation of stress fiber assembly;GO:0051893 regulation of focal adhesion assembly			Actin filaments(Approved)				0.0	0.0	0.0	0.0	0.0	0.0	0.0	0.0	0.0	0.0	0.0	1.0	0.0	0.0	0.0	0.0	0.0	0.0	0.0	0.0
ENSG00000105143	6511	ensembl_gene_id	H. sapiens	6511	H. sapiens	SLC1A6	solute carrier family 1 member 6	GO:0098712 L-glutamate import across plasma membrane;GO:0070778 L-aspartate transmembrane transport;GO:0015810 aspartate transmembrane transport		Transporters/Electrochemical Potential-driven transporters	Intermediate filaments(Uncertain)	L-Glutamic Acid (Sodium:dicarboxylate symporter activity)			0.0	0.0	0.0	0.0	0.0	0.0	0.0	0.0	0.0	0.0	0.0	0.0	0.0	0.0	0.0	0.0	0.0	0.0	0.0	0.0
ENSG00000130304	376497	ensembl_gene_id	H. sapiens	376497	H. sapiens	SLC27A1	solute carrier family 27 member 1	GO:0001579 medium-chain fatty acid transport;GO:0044539 long-chain fatty acid import;GO:0010867 positive regulation of triglyceride biosynthetic process		Transporters	Plasma membrane(Supported)Cytosol;Mitochondria(Uncertain)			(M5905)HALLMARK ADIPOGENESIS	0.0	0.0	0.0	1.0	0.0	0.0	0.0	0.0	0.0	0.0	0.0	0.0	0.0	0.0	0.0	0.0	1.0	1.0	0.0	0.0
ENSG00000162493	10630	ensembl_gene_id	H. sapiens	10630	H. sapiens	PDPN	podoplanin	GO:1901731 positive regulation of platelet aggregation;GO:1904328 regulation of myofibroblast contraction;GO:0060838 lymphatic endothelial cell fate commitment						(M5932)HALLMARK INFLAMMATORY RESPONSE	1.0	0.0	0.0	0.0	0.0	0.0	1.0	1.0	0.0	0.0	1.0	1.0	0.0	0.0	0.0	0.0	0.0	0.0	0.0	0.0
ENSG00000163219	9938	ensembl_gene_id	H. sapiens	9938	H. sapiens	ARHGAP25	Rho GTPase activating protein 25	GO:0051058 negative regulation of small GTPase mediated signal transduction;GO:0006911 phagocytosis, engulfment;GO:0099024 plasma membrane invagination			Nucleoplasm;Vesicles(Approved)				0.0	0.0	0.0	0.0	0.0	0.0	0.0	0.0	0.0	0.0	0.0	0.0	0.0	0.0	0.0	0.0	0.0	0.0	0.0	0.0
ENSG00000078808	51150	ensembl_gene_id	H. sapiens	51150	H. sapiens	SDF4	stromal cell derived factor 4	GO:0070625 zymogen granule exocytosis;GO:0009650 UV protection;GO:0021549 cerebellum development		Transporters/Accessory Factors Involved in Transport	Golgi apparatus(Enhanced)				0.0	0.0	0.0	0.0	0.0	0.0	0.0	0.0	0.0	0.0	0.0	0.0	0.0	0.0	0.0	0.0	0.0	0.0	0.0	0.0
ENSG00000163808	56992	ensembl_gene_id	H. sapiens	56992	H. sapiens	KIF15	kinesin family member 15	GO:0019886 antigen processing and presentation of exogenous peptide antigen via MHC class II;GO:0002495 antigen processing and presentation of peptide antigen via MHC class II;GO:0002478 antigen processing and presentation of exogenous peptide antigen						(M5893)HALLMARK MITOTIC SPINDLE; (M5901)HALLMARK G2M CHECKPOINT	0.0	0.0	0.0	0.0	0.0	0.0	0.0	0.0	0.0	0.0	0.0	0.0	0.0	0.0	0.0	0.0	0.0	0.0	0.0	0.0
ENSG00000168679	9122	ensembl_gene_id	H. sapiens	9122	H. sapiens	SLC16A4	solute carrier family 16 member 4	GO:0015718 monocarboxylic acid transport;GO:0046942 carboxylic acid transport;GO:0015849 organic acid transport			Cytokinetic bridge;Cytosol;Microtubules(Approved)	Pyruvic acid (Symporter activity)			0.0	0.0	0.0	0.0	0.0	0.0	0.0	0.0	0.0	0.0	0.0	0.0	0.0	0.0	0.0	0.0	0.0	0.0	0.0	0.0
ENSG00000204590	2794	ensembl_gene_id	H. sapiens	2794	H. sapiens	GNL1	G protein nucleolar 1 (putative)	GO:0002456 T cell mediated immunity;GO:0002449 lymphocyte mediated immunity;GO:0002460 adaptive immune response based on somatic recombination of immune receptors built from immunoglobulin superfamily domains			Vesicles(Supported)				0.0	0.0	0.0	0.0	0.0	0.0	0.0	0.0	0.0	0.0	0.0	0.0	0.0	0.0	0.0	0.0	0.0	0.0	0.0	0.0
ENSG00000167969	1632	ensembl_gene_id	H. sapiens	1632	H. sapiens	ECI1	enoyl-CoA delta isomerase 1	GO:0006635 fatty acid beta-oxidation;GO:0009062 fatty acid catabolic process;GO:0019395 fatty acid oxidation		Enzymes/ENZYME proteins/Isomerase		Octanoyl-Coenzyme A (Intramolecular oxidoreductase activity);Benzamidine (Intramolecular oxidoreductase activity)		(M5935)HALLMARK FATTY ACID METABOLISM; (M5936)HALLMARK OXIDATIVE PHOSPHORYLATION	0.0	0.0	0.0	1.0	0.0	0.0	0.0	0.0	0.0	0.0	0.0	0.0	0.0	0.0	0.0	0.0	0.0	0.0	1.0	0.0
ENSG00000116106	2043	ensembl_gene_id	H. sapiens	2043	H. sapiens	EPHA4	EPH receptor A4	GO:2001108 positive regulation of Rho guanyl-nucleotide exchange factor activity;GO:0021957 corticospinal tract morphogenesis;GO:0097156 fasciculation of motor neuron axon	Tyr protein kinase family	Enzymes/{ENZYME proteins/Transferases,Kinases/Tyr protein kinases}			(M177)PID EPHA FWDPATHWAY		0.0	0.0	1.0	0.0	0.0	0.0	1.0	0.0	0.0	0.0	1.0	0.0	1.0	0.0	0.0	0.0	1.0	0.0	0.0	0.0
ENSG00000196476	140680	ensembl_gene_id	H. sapiens	140680	H. sapiens	C20orf96	chromosome 20 open reading frame 96				Golgi apparatus;Nucleus(Approved)				0.0	0.0	0.0	0.0	0.0	0.0	0.0	0.0	0.0	0.0	0.0	0.0	0.0	0.0	0.0	0.0	0.0	0.0	0.0	0.0
ENSG00000140598	79631	ensembl_gene_id	H. sapiens	79631	H. sapiens	EFL1	elongation factor like GTPase 1	GO:0046039 GTP metabolic process;GO:0042256 mature ribosome assembly;GO:1901068 guanosine-containing compound metabolic process			Cytosol(Approved)	S-(Methylmercury)-L-Cysteine (Ribosome binding);Deoxycholic Acid (Ribosome binding);Guanosine-5'-Diphosphate (Ribosome binding)			0.0	0.0	0.0	0.0	0.0	0.0	0.0	0.0	0.0	0.0	0.0	0.0	0.0	0.0	0.0	0.0	0.0	1.0	0.0	0.0
ENSG00000159625	84229	ensembl_gene_id	H. sapiens	84229	H. sapiens	DRC7	dynein regulatory complex subunit 7	GO:0030317 flagellated sperm motility;GO:0097722 sperm motility;GO:0048870 cell motility							0.0	0.0	0.0	0.0	0.0	0.0	0.0	0.0	0.0	0.0	0.0	0.0	0.0	0.0	0.0	0.0	0.0	0.0	0.0	0.0
ENSG00000183690	80258	ensembl_gene_id	H. sapiens	80258	H. sapiens	EFHC2	EF-hand domain containing 2	GO:1990830 cellular response to leukemia inhibitory factor;GO:0010975 regulation of neuron projection development;GO:1990823 response to leukemia inhibitory factor							0.0	0.0	0.0	0.0	0.0	0.0	1.0	0.0	0.0	0.0	0.0	0.0	0.0	0.0	0.0	0.0	0.0	0.0	0.0	0.0
ENSG00000214338	387104	ensembl_gene_id	H. sapiens	387104	H. sapiens	SOGA3	SOGA family member 3	GO:0010506 regulation of autophagy;GO:0006914 autophagy;GO:0061919 process utilizing autophagic mechanism							0.0	0.0	0.0	0.0	0.0	0.0	0.0	0.0	0.0	0.0	0.0	0.0	0.0	0.0	0.0	0.0	0.0	0.0	0.0	0.0
ENSG00000255330						None	None	None	None	None	None	None	None	None	nan	nan	nan	nan	nan	nan	nan	nan	nan	nan	nan	nan	nan	nan	nan	nan	nan	nan	nan	nan
ENSG00000114770	10057	ensembl_gene_id	H. sapiens	10057	H. sapiens	ABCC5	ATP binding cassette subfamily C member 5	GO:0030213 hyaluronan biosynthetic process;GO:0030212 hyaluronan metabolic process;GO:0006024 glycosaminoglycan biosynthetic process		Transporters/Primary Active Transporters	Plasma membrane(Supported)Cell Junctions;Nucleus(Approved)			(M5949)HALLMARK PEROXISOME; (M5939)HALLMARK P53 PATHWAY	0.0	0.0	0.0	0.0	0.0	0.0	0.0	0.0	0.0	0.0	0.0	0.0	0.0	0.0	0.0	0.0	0.0	1.0	0.0	0.0
ENSG00000091972	4345	ensembl_gene_id	H. sapiens	4345	H. sapiens	CD200	CD200 molecule	GO:1904465 negative regulation of matrix metallopeptidase secretion;GO:2000405 negative regulation of T cell migration;GO:0150072 positive regulation of arginase activity		CD markers					0.0	0.0	0.0	0.0	0.0	0.0	0.0	0.0	0.0	0.0	0.0	0.0	0.0	0.0	0.0	0.0	0.0	0.0	0.0	0.0
ENSG00000117984	1509	ensembl_gene_id	H. sapiens	1509	H. sapiens	CTSD	cathepsin D	GO:0019886 antigen processing and presentation of exogenous peptide antigen via MHC class II;GO:0043280 positive regulation of cysteine-type endopeptidase activity involved in apoptotic process;GO:0042159 lipoprotein catabolic process		Enzymes/{ENZYME proteins/Hydrolases,Peptidases/Aspartic-type peptidases}		Insulin Human (Aspartic-type endopeptidase activity);Insulin Pork (Aspartic-type endopeptidase activity);S-Methylcysteine (Aspartic-type endopeptidase activity);1h-Benoximidazole-2-Carboxylic Acid (Aspartic-type endopeptidase activity);N-Aminoethylmorpholine (Aspartic-type endopeptidase activity);5-AMINO-6-CYCLOHEXYL-4-HYDROXY-2-ISOBUTYL-HEXANOIC ACID (Aspartic-type endopeptidase activity);CYCLOH…	(M87)PID LKB1 PATHWAY; (M144)PID CERAMIDE PATHWAY; (M200)PID ERA GENOMIC PATHWAY	(M5921)HALLMARK COMPLEMENT; (M5939)HALLMARK P53 PATHWAY	1.0	1.0	0.0	0.0	0.0	0.0	0.0	0.0	0.0	0.0	0.0	0.0	0.0	0.0	0.0	0.0	0.0	0.0	0.0	0.0
ENSG00000250644						None	None	None	None	None	None	None	None	None	nan	nan	nan	nan	nan	nan	nan	nan	nan	nan	nan	nan	nan	nan	nan	nan	nan	nan	nan	nan
ENSG00000100629	145508	ensembl_gene_id	H. sapiens	145508	H. sapiens	CEP128	centrosomal protein 128	GO:0008104 protein localization;GO:0033036 macromolecule localization;GO:0051179 localization			Microtubule organizing center(Supported)Cytosol(Approved)				0.0	0.0	0.0	0.0	0.0	0.0	0.0	0.0	0.0	0.0	0.0	0.0	0.0	0.0	0.0	0.0	0.0	0.0	0.0	0.0
ENSG00000163754	2992	ensembl_gene_id	H. sapiens	2992	H. sapiens	GYG1	glycogenin 1	GO:0005978 glycogen biosynthetic process;GO:0043312 neutrophil degranulation;GO:0002283 neutrophil activation involved in immune response		Enzymes/ENZYME proteins/Transferases	Vesicles(Supported)	Uridine diphosphate glucose (Metal ion binding);Uridine-5'-Diphosphate (Metal ion binding)			0.0	0.0	0.0	0.0	0.0	0.0	0.0	0.0	0.0	0.0	0.0	0.0	0.0	0.0	0.0	0.0	0.0	1.0	0.0	0.0
ENSG00000123607	79809	ensembl_gene_id	H. sapiens	79809	H. sapiens	TTC21B	tetratricopeptide repeat domain 21B	GO:1905799 regulation of intraciliary retrograde transport;GO:0021798 forebrain dorsal/ventral pattern formation;GO:0035721 intraciliary retrograde transport			Mitochondria(Supported)				0.0	0.0	0.0	0.0	0.0	0.0	1.0	0.0	0.0	0.0	0.0	0.0	0.0	0.0	0.0	0.0	0.0	0.0	0.0	0.0
ENSG00000174059	947	ensembl_gene_id	H. sapiens	947	H. sapiens	CD34	CD34 molecule	GO:0072254 metanephric glomerular mesangial cell differentiation;GO:1900168 positive regulation of glial cell-derived neurotrophic factor secretion;GO:0072223 metanephric glomerular mesangium development		CD markers	Cell Junctions;Nucleus;Plasma membrane(Approved)		(M195)PID CMYB PATHWAY	(M5915)HALLMARK APICAL JUNCTION	1.0	0.0	0.0	0.0	0.0	0.0	0.0	1.0	0.0	0.0	0.0	1.0	0.0	0.0	0.0	0.0	0.0	0.0	0.0	0.0
ENSG00000076356	5362	ensembl_gene_id	H. sapiens	5362	H. sapiens	PLXNA2	plexin A2	GO:0021935 cerebellar granule cell precursor tangential migration;GO:0021934 hindbrain tangential cell migration;GO:1902287 semaphorin-plexin signaling pathway involved in axon guidance					(M5880)NABA ECM AFFILIATED; (M5885)NABA MATRISOME ASSOCIATED; (M5889)NABA MATRISOME		0.0	0.0	0.0	0.0	0.0	0.0	1.0	0.0	0.0	0.0	1.0	1.0	0.0	0.0	0.0	0.0	0.0	0.0	0.0	0.0
ENSG00000100599	79890	ensembl_gene_id	H. sapiens	79890	H. sapiens	RIN3	Ras and Rab interactor 3	GO:0043547 positive regulation of GTPase activity;GO:0043087 regulation of GTPase activity;GO:0051345 positive regulation of hydrolase activity							0.0	0.0	0.0	0.0	0.0	0.0	0.0	0.0	0.0	0.0	0.0	0.0	0.0	0.0	0.0	0.0	0.0	0.0	0.0	0.0
ENSG00000100600	5641	ensembl_gene_id	H. sapiens	5641	H. sapiens	LGMN	legumain	GO:2001028 positive regulation of endothelial cell chemotaxis;GO:1900273 positive regulation of long-term synaptic potentiation;GO:0090026 positive regulation of monocyte chemotaxis		Enzymes/{ENZYME proteins/Hydrolases,Peptidases/Cysteine-type peptidases}	Nucleoplasm;Vesicles(Approved)			(M5892)HALLMARK CHOLESTEROL HOMEOSTASIS; (M5946)HALLMARK COAGULATION; (M5921)HALLMARK COMPLEMENT	0.0	0.0	1.0	1.0	0.0	0.0	1.0	0.0	0.0	1.0	0.0	0.0	0.0	0.0	1.0	0.0	1.0	0.0	0.0	0.0
ENSG00000126773	64430	ensembl_gene_id	H. sapiens	64430	H. sapiens	PCNX4	pecanex 4				Cytosol(Approved)				0.0	0.0	0.0	0.0	0.0	0.0	0.0	0.0	0.0	0.0	0.0	0.0	0.0	0.0	0.0	0.0	0.0	0.0	0.0	0.0
ENSG00000072201	84708	ensembl_gene_id	H. sapiens	84708	H. sapiens	LNX1	ligand of numb-protein X 1	GO:0006511 ubiquitin-dependent protein catabolic process;GO:0051260 protein homooligomerization;GO:0019941 modification-dependent protein catabolic process		Enzymes/ENZYME proteins/Transferases	Cell Junctions;Cytosol(Supported)		(M17)PID NOTCH PATHWAY		0.0	0.0	0.0	0.0	0.0	0.0	0.0	0.0	0.0	0.0	0.0	0.0	0.0	0.0	0.0	0.0	0.0	0.0	0.0	0.0
ENSG00000147614	245972	ensembl_gene_id	H. sapiens	245972	H. sapiens	ATP6V0D2	ATPase H+ transporting V0 subunit d2	GO:0090383 phagosome acidification;GO:0007035 vacuolar acidification;GO:0033572 transferrin transport			Vesicles(Approved)				0.0	0.0	1.0	0.0	0.0	0.0	0.0	0.0	0.0	0.0	0.0	0.0	0.0	0.0	0.0	0.0	1.0	0.0	0.0	0.0
ENSG00000166165	1152	ensembl_gene_id	H. sapiens	1152	H. sapiens	CKB	creatine kinase B	GO:0030644 cellular chloride ion homeostasis;GO:0046314 phosphocreatine biosynthetic process;GO:0006600 creatine metabolic process		Enzymes/ENZYME proteins/Transferases	Cytosol(Supported)	Creatine (Ubiquitin protein ligase binding)		(M5909)HALLMARK MYOGENESIS; (M5907)HALLMARK ESTROGEN RESPONSE LATE	0.0	0.0	0.0	0.0	0.0	0.0	0.0	0.0	0.0	0.0	0.0	0.0	0.0	0.0	0.0	0.0	0.0	1.0	1.0	0.0
ENSG00000148672	2746	ensembl_gene_id	H. sapiens	2746	H. sapiens	GLUD1	glutamate dehydrogenase 1	GO:0006538 glutamate catabolic process;GO:0006537 glutamate biosynthetic process;GO:0032024 positive regulation of insulin secretion		Enzymes/ENZYME proteins/Oxidoreductases	Mitochondria(Supported)	L-Glutamic Acid (Nad+ binding);NADH (Nad+ binding);Hexachlorophene (Nad+ binding);Guanosine-5'-Triphosphate (Nad+ binding)		(M5936)HALLMARK OXIDATIVE PHOSPHORYLATION	0.0	0.0	0.0	0.0	0.0	0.0	0.0	0.0	0.0	0.0	0.0	0.0	0.0	0.0	0.0	0.0	0.0	1.0	1.0	0.0
ENSG00000182890	2747	ensembl_gene_id	H. sapiens	2747	H. sapiens	GLUD2	glutamate dehydrogenase 2	GO:0006538 glutamate catabolic process;GO:0006537 glutamate biosynthetic process;GO:0009065 glutamine family amino acid catabolic process		Enzymes/ENZYME proteins/Oxidoreductases	Mitochondria(Supported)	L-Glutamic Acid (Leucine binding);NADH (Leucine binding)			0.0	0.0	0.0	0.0	0.0	0.0	0.0	0.0	0.0	0.0	0.0	0.0	0.0	0.0	0.0	0.0	0.0	1.0	1.0	0.0
ENSG00000161652	126123	ensembl_gene_id	H. sapiens	126123	H. sapiens	IZUMO2	IZUMO family member 2			Transporters/Accessory Factors Involved in Transport					0.0	0.0	0.0	0.0	0.0	0.0	0.0	0.0	0.0	0.0	0.0	0.0	0.0	0.0	0.0	0.0	0.0	0.0	0.0	0.0
ENSG00000129219	5338	ensembl_gene_id	H. sapiens	5338	H. sapiens	PLD2	phospholipase D2	GO:0038096 Fc-gamma receptor signaling pathway involved in phagocytosis;GO:0006654 phosphatidic acid biosynthetic process;GO:0002431 Fc receptor mediated stimulatory signaling pathway		Enzymes/ENZYME proteins/Hydrolases;RAS pathway related proteins		Choline (Phospholipase d activity)	(M120)PID ARF6 DOWNSTREAM PATHWAY; (M243)PID ARF 3PATHWAY; (M15743)ST GA12 PATHWAY		0.0	0.0	0.0	1.0	0.0	0.0	0.0	0.0	0.0	0.0	0.0	0.0	0.0	0.0	0.0	0.0	0.0	1.0	0.0	0.0
ENSG00000180530	8204	ensembl_gene_id	H. sapiens	8204	H. sapiens	NRIP1	nuclear receptor interacting protein 1	GO:0001543 ovarian follicle rupture;GO:0001542 ovulation from ovarian follicle;GO:0030521 androgen receptor signaling pathway			Nucleoli;Nucleus(Approved)	4-HYDROXY-N'-(4-ISOPROPYLBENZYL)BENZOHYDRAZIDE (Transcription corepressor activity)	(M207)PID RETINOIC ACID PATHWAY; (M285)PID HNF3A PATHWAY; (M58)PID AR PATHWAY	(M5907)HALLMARK ESTROGEN RESPONSE LATE; (M5906)HALLMARK ESTROGEN RESPONSE EARLY	0.0	0.0	0.0	0.0	0.0	0.0	0.0	0.0	0.0	0.0	0.0	0.0	0.0	0.0	0.0	0.0	1.0	0.0	0.0	0.0
ENSG00000106692	2218	ensembl_gene_id	H. sapiens	2218	H. sapiens	FKTN	fukutin	GO:0046329 negative regulation of JNK cascade;GO:0060049 regulation of protein glycosylation;GO:0035269 protein O-linked mannosylation							0.0	0.0	0.0	0.0	0.0	0.0	0.0	0.0	1.0	0.0	0.0	0.0	0.0	0.0	0.0	0.0	0.0	1.0	0.0	0.0
ENSG00000091428	11069	ensembl_gene_id	H. sapiens	11069	H. sapiens	RAPGEF4	Rap guanine nucleotide exchange factor 4	GO:0050796 regulation of insulin secretion;GO:0030073 insulin secretion;GO:0090276 regulation of peptide hormone secretion			Focal adhesion sites(Approved)				0.0	0.0	0.0	0.0	0.0	0.0	0.0	0.0	0.0	0.0	0.0	0.0	0.0	0.0	0.0	0.0	0.0	0.0	0.0	0.0
ENSG00000152642	23171	ensembl_gene_id	H. sapiens	23171	H. sapiens	GPD1L	glycerol-3-phosphate dehydrogenase 1 like	GO:0006116 NADH oxidation;GO:0086005 ventricular cardiac muscle cell action potential;GO:0090038 negative regulation of protein kinase C signaling		Enzymes/ENZYME proteins/Oxidoreductases				(M5908)HALLMARK ANDROGEN RESPONSE	0.0	0.0	0.0	1.0	0.0	0.0	0.0	1.0	0.0	0.0	0.0	0.0	0.0	0.0	0.0	0.0	0.0	1.0	0.0	0.0
ENSG00000174473	442117	ensembl_gene_id	H. sapiens	442117	H. sapiens	GALNTL6	polypeptide N-acetylgalactosaminyltransferase like 6	GO:0018243 protein O-linked glycosylation via threonine;GO:0006493 protein O-linked glycosylation;GO:0018210 peptidyl-threonine modification		Enzymes/ENZYME proteins/Transferases					0.0	0.0	0.0	0.0	0.0	0.0	0.0	0.0	0.0	0.0	0.0	0.0	0.0	0.0	0.0	0.0	0.0	1.0	0.0	0.0
ENSG00000142025	63946	ensembl_gene_id	H. sapiens	63946	H. sapiens	DMRTC2	DMRT like family C2	GO:1900111 positive regulation of histone H3-K9 dimethylation;GO:1900114 positive regulation of histone H3-K9 trimethylation;GO:1900109 regulation of histone H3-K9 dimethylation		Transcription factors/Zinc-coordinating DNA-binding domains					0.0	0.0	0.0	0.0	1.0	1.0	0.0	0.0	0.0	0.0	0.0	0.0	0.0	0.0	0.0	0.0	0.0	0.0	0.0	0.0
ENSG00000187105	399671	ensembl_gene_id	H. sapiens	399671	H. sapiens	HEATR4	HEAT repeat containing 4								0.0	0.0	0.0	0.0	0.0	0.0	0.0	0.0	0.0	0.0	0.0	0.0	0.0	0.0	0.0	0.0	0.0	0.0	0.0	0.0
ENSG00000135905	55619	ensembl_gene_id	H. sapiens	55619	H. sapiens	DOCK10	dedicator of cytokinesis 10	GO:0002315 marginal zone B cell differentiation;GO:0002313 mature B cell differentiation involved in immune response;GO:0002335 mature B cell differentiation			Cytosol;Nucleoplasm(Supported)		(M83)PID CDC42 REG PATHWAY	(M5921)HALLMARK COMPLEMENT	0.0	0.0	0.0	0.0	0.0	0.0	1.0	0.0	0.0	0.0	0.0	0.0	0.0	0.0	0.0	0.0	0.0	0.0	0.0	0.0
ENSG00000077514	10714	ensembl_gene_id	H. sapiens	10714	H. sapiens	POLD3	DNA polymerase delta 3, accessory subunit	GO:1904161 DNA synthesis involved in UV-damage excision repair;GO:0032201 telomere maintenance via semi-conservative replication;GO:0070914 UV-damage excision repair			Nucleus(Supported)			(M5898)HALLMARK DNA REPAIR; (M5925)HALLMARK E2F TARGETS	0.0	0.0	0.0	0.0	0.0	0.0	0.0	0.0	0.0	0.0	0.0	0.0	0.0	0.0	0.0	0.0	0.0	0.0	0.0	0.0
ENSG00000145649	3001	ensembl_gene_id	H. sapiens	3001	H. sapiens	GZMA	granzyme A	GO:0032078 negative regulation of endodeoxyribonuclease activity;GO:0032076 negative regulation of deoxyribonuclease activity;GO:0032071 regulation of endodeoxyribonuclease activity		Enzymes/{ENZYME proteins/Hydrolases,Peptidases/Serine-type peptidases}			(M54)PID IL12 2PATHWAY	(M5921)HALLMARK COMPLEMENT; (M5950)HALLMARK ALLOGRAFT REJECTION; (M5913)HALLMARK INTERFERON GAMMA RESPONSE	0.0	0.0	0.0	0.0	0.0	0.0	0.0	0.0	0.0	0.0	0.0	0.0	0.0	0.0	0.0	0.0	0.0	0.0	0.0	0.0
ENSG00000141519	55036	ensembl_gene_id	H. sapiens	55036	H. sapiens	CCDC40	coiled-coil domain containing 40	GO:0036159 inner dynein arm assembly;GO:0035469 determination of pancreatic left/right asymmetry;GO:0003356 regulation of cilium beat frequency			Microtubules(Approved)				0.0	0.0	0.0	0.0	0.0	0.0	0.0	0.0	1.0	0.0	1.0	0.0	0.0	0.0	0.0	1.0	0.0	0.0	0.0	0.0
ENSG00000171298	2548	ensembl_gene_id	H. sapiens	2548	H. sapiens	GAA	glucosidase alpha, acid	GO:0002086 diaphragm contraction;GO:0003011 involuntary skeletal muscle contraction;GO:0043181 vacuolar sequestering		Enzymes/ENZYME proteins/Hydrolases		Acarbose (Maltose alpha-glucosidase activity);Miglitol (Maltose alpha-glucosidase activity);AT2220 (Maltose alpha-glucosidase activity)	(M288)PID HES HEY PATHWAY	(M5909)HALLMARK MYOGENESIS; (M5891)HALLMARK HYPOXIA	0.0	0.0	0.0	0.0	0.0	0.0	0.0	1.0	1.0	0.0	0.0	0.0	0.0	0.0	0.0	0.0	0.0	1.0	0.0	0.0
ENSG00000109107	230	ensembl_gene_id	H. sapiens	230	H. sapiens	ALDOC	aldolase, fructose-bisphosphate C	GO:0061621 canonical glycolysis;GO:0061620 glycolytic process through glucose-6-phosphate;GO:0061615 glycolytic process through fructose-6-phosphate		Enzymes/ENZYME proteins/Lyases	Cytosol;Nucleoli fibrillar center;Nucleus;Vesicles(Approved)			(M5892)HALLMARK CHOLESTEROL HOMEOSTASIS; (M5891)HALLMARK HYPOXIA	0.0	0.0	0.0	0.0	0.0	0.0	0.0	0.0	0.0	0.0	0.0	0.0	0.0	0.0	0.0	0.0	0.0	1.0	1.0	0.0
ENSG00000150656	84735	ensembl_gene_id	H. sapiens	84735	H. sapiens	CNDP1	carnosine dipeptidase 1	GO:0032268 regulation of cellular protein metabolic process;GO:0006508 proteolysis;GO:0051246 regulation of protein metabolic process		Enzymes/{ENZYME proteins/Hydrolases,Peptidases/Metallopeptidases}					0.0	0.0	0.0	0.0	0.0	0.0	0.0	0.0	0.0	0.0	0.0	0.0	0.0	0.0	0.0	0.0	0.0	0.0	0.0	0.0
ENSG00000032444	10908	ensembl_gene_id	H. sapiens	10908	H. sapiens	PNPLA6	patatin like phospholipase domain containing 6	GO:0046475 glycerophospholipid catabolic process;GO:0009395 phospholipid catabolic process;GO:0046470 phosphatidylcholine metabolic process		Enzymes/ENZYME proteins/Hydrolases					0.0	0.0	0.0	1.0	0.0	0.0	0.0	0.0	0.0	0.0	0.0	0.0	0.0	0.0	0.0	0.0	0.0	1.0	0.0	0.0
ENSG00000138279	310	ensembl_gene_id	H. sapiens	310	H. sapiens	ANXA7	annexin A7	GO:0009992 cellular water homeostasis;GO:0006884 cell volume homeostasis;GO:0030104 water homeostasis			Cytosol;Nucleoplasm(Approved)		(M5880)NABA ECM AFFILIATED; (M5885)NABA MATRISOME ASSOCIATED; (M5889)NABA MATRISOME		0.0	0.0	0.0	0.0	0.0	0.0	1.0	0.0	0.0	1.0	0.0	0.0	0.0	0.0	0.0	0.0	0.0	0.0	0.0	0.0
ENSG00000090565	9727	ensembl_gene_id	H. sapiens	9727	H. sapiens	RAB11FIP3	RAB11 family interacting protein 3	GO:0070164 negative regulation of adiponectin secretion;GO:0070163 regulation of adiponectin secretion;GO:0070162 adiponectin secretion			Microtubule organizing center;Vesicles(Supported)Cytokinetic bridge(Approved)		(M120)PID ARF6 DOWNSTREAM PATHWAY		0.0	0.0	0.0	0.0	0.0	0.0	0.0	1.0	0.0	0.0	0.0	0.0	0.0	0.0	0.0	0.0	0.0	0.0	0.0	0.0
ENSG00000008128	728642	ensembl_gene_id	H. sapiens	728642	H. sapiens	CDK11A	cyclin dependent kinase 11A	GO:0050684 regulation of mRNA processing;GO:1903311 regulation of mRNA metabolic process;GO:0001558 regulation of cell growth	CMGC Ser/Thr protein kinase family	Enzymes/{ENZYME proteins/Transferases,Kinases/CMGC Ser/Thr protein kinases}	Cytosol;Nuclear speckles(Supported)				0.0	0.0	0.0	0.0	0.0	0.0	0.0	0.0	0.0	0.0	0.0	0.0	0.0	0.0	0.0	0.0	0.0	0.0	0.0	0.0
ENSG00000248333	984	ensembl_gene_id	H. sapiens	984	H. sapiens	CDK11B	cyclin dependent kinase 11B	GO:0050684 regulation of mRNA processing;GO:1903311 regulation of mRNA metabolic process;GO:0001558 regulation of cell growth	CMGC Ser/Thr protein kinase family		Nuclear speckles(Approved)		(M58)PID AR PATHWAY		0.0	0.0	0.0	0.0	0.0	0.0	0.0	0.0	0.0	0.0	0.0	0.0	0.0	0.0	0.0	0.0	0.0	0.0	0.0	0.0
ENSG00000028203	55591	ensembl_gene_id	H. sapiens	55591	H. sapiens	VEZT	vezatin, adherens junctions transmembrane protein	GO:0098609 cell-cell adhesion;GO:0007155 cell adhesion;GO:0022610 biological adhesion			Nucleoplasm(Supported)Cytosol(Approved)				0.0	0.0	0.0	0.0	0.0	0.0	0.0	0.0	0.0	0.0	0.0	0.0	0.0	0.0	0.0	0.0	0.0	0.0	0.0	0.0
ENSG00000009694	10178	ensembl_gene_id	H. sapiens	10178	H. sapiens	TENM1	teneurin transmembrane protein 1	GO:0051491 positive regulation of filopodium assembly;GO:0006359 regulation of transcription by RNA polymerase III;GO:0030838 positive regulation of actin filament polymerization							0.0	0.0	0.0	0.0	0.0	0.0	1.0	0.0	0.0	0.0	0.0	0.0	0.0	0.0	0.0	0.0	0.0	0.0	0.0	0.0
ENSG00000110092	595	ensembl_gene_id	H. sapiens	595	H. sapiens	CCND1	cyclin D1	GO:0033601 positive regulation of mammary gland epithelial cell proliferation;GO:0031571 mitotic G1 DNA damage checkpoint;GO:0033327 Leydig cell differentiation			Nucleoplasm(Supported)	Arsenic trioxide (Transcription factor binding)	(M209)PID P38 GAMMA DELTA PATHWAY; (M3686)SA REG CASCADE OF CYCLIN EXPR; (M1529)SA G1 AND S PHASES	(M5903)HALLMARK NOTCH SIGNALING; (M5908)HALLMARK ANDROGEN RESPONSE; (M5902)HALLMARK APOPTOSIS	0.0	1.0	0.0	0.0	0.0	0.0	0.0	0.0	0.0	1.0	0.0	0.0	1.0	0.0	0.0	1.0	0.0	0.0	0.0	0.0
ENSG00000100994	5834	ensembl_gene_id	H. sapiens	5834	H. sapiens	PYGB	glycogen phosphorylase B	GO:0005980 glycogen catabolic process;GO:0043312 neutrophil degranulation;GO:0009251 glucan catabolic process		Enzymes/ENZYME proteins/Transferases	Cytosol(Approved)	Pyridoxal Phosphate (Pyridoxal phosphate binding)		(M5937)HALLMARK GLYCOLYSIS	0.0	0.0	0.0	0.0	0.0	0.0	0.0	0.0	0.0	0.0	0.0	0.0	0.0	0.0	0.0	0.0	0.0	1.0	0.0	0.0
ENSG00000214063	7106	ensembl_gene_id	H. sapiens	7106	H. sapiens	TSPAN4	tetraspanin 4	GO:0065003 protein-containing complex assembly;GO:0043933 protein-containing complex subunit organization;GO:0022607 cellular component assembly						(M5915)HALLMARK APICAL JUNCTION	0.0	0.0	0.0	0.0	0.0	0.0	0.0	0.0	0.0	0.0	0.0	0.0	0.0	0.0	0.0	0.0	0.0	0.0	0.0	0.0
ENSG00000081059	6932	ensembl_gene_id	H. sapiens	6932	H. sapiens	TCF7	transcription factor 7	GO:0033153 T cell receptor V(D)J recombination;GO:0002681 somatic recombination of T cell receptor gene segments;GO:0002568 somatic diversification of T cell receptor genes		Transcription factors/Other all-alpha-helical DNA-binding domains	Nucleoplasm(Enhanced)		(M223)PID BETA CATENIN NUC PATHWAY; (M5493)WNT SIGNALING	(M5895)HALLMARK WNT BETA CATENIN SIGNALING	0.0	0.0	0.0	0.0	1.0	0.0	0.0	0.0	0.0	0.0	1.0	0.0	0.0	1.0	0.0	0.0	0.0	0.0	0.0	0.0
ENSG00000010932	2326	ensembl_gene_id	H. sapiens	2326	H. sapiens	FMO1	flavin containing dimethylaniline monoxygenase 1	GO:0070995 NADPH oxidation;GO:0006739 NADP metabolic process;GO:0009404 toxin metabolic process		Enzymes/ENZYME proteins/Oxidoreductases				(M5935)HALLMARK FATTY ACID METABOLISM; (M5941)HALLMARK UV RESPONSE UP; (M5934)HALLMARK XENOBIOTIC METABOLISM	0.0	0.0	0.0	0.0	0.0	0.0	0.0	0.0	0.0	0.0	0.0	0.0	0.0	0.0	0.0	0.0	0.0	1.0	0.0	0.0
ENSG00000166377	374868	ensembl_gene_id	H. sapiens	374868	H. sapiens	ATP9B	ATPase phospholipid transporting 9B (putative)	GO:0045332 phospholipid translocation;GO:0034204 lipid translocation;GO:0015914 phospholipid transport		Enzymes/ENZYME proteins/Hydrolases					0.0	0.0	0.0	0.0	0.0	0.0	0.0	0.0	0.0	0.0	0.0	0.0	0.0	0.0	0.0	0.0	0.0	0.0	0.0	0.0
ENSG00000147862	4781	ensembl_gene_id	H. sapiens	4781	H. sapiens	NFIB	nuclear factor I B	GO:2000795 negative regulation of epithelial cell proliferation involved in lung morphogenesis;GO:2000791 negative regulation of mesenchymal cell proliferation involved in lung development;GO:0021960 anterior commissure morphogenesis		Transcription factors	Nucleoli fibrillar center;Nucleus(Supported)		(M285)PID HNF3A PATHWAY	(M5942)HALLMARK UV RESPONSE DN	0.0	0.0	0.0	0.0	0.0	0.0	1.0	0.0	0.0	0.0	1.0	0.0	0.0	0.0	0.0	1.0	0.0	0.0	0.0	0.0
ENSG00000157578	150082	ensembl_gene_id	H. sapiens	150082	H. sapiens	LCA5L	lebercilin LCA5 like	GO:0042073 intraciliary transport;GO:0010970 transport along microtubule;GO:0099111 microtubule-based transport			Cytosol;Nucleoplasm(Uncertain)				0.0	0.0	0.0	0.0	0.0	0.0	0.0	0.0	0.0	0.0	0.0	0.0	0.0	0.0	0.0	0.0	0.0	0.0	0.0	0.0
ENSG00000213085	25790	ensembl_gene_id	H. sapiens	25790	H. sapiens	CFAP45	cilia and flagella associated protein 45				Nucleoplasm(Enhanced)				0.0	0.0	0.0	0.0	0.0	0.0	0.0	0.0	0.0	0.0	0.0	0.0	0.0	0.0	0.0	0.0	0.0	0.0	0.0	0.0
ENSG00000102312	64840	ensembl_gene_id	H. sapiens	64840	H. sapiens	PORCN	porcupine O-acyltransferase	GO:0045234 protein palmitoleylation;GO:0006497 protein lipidation;GO:0099072 regulation of postsynaptic membrane neurotransmitter receptor levels			Vesicles(Approved)		(M5493)WNT SIGNALING		0.0	0.0	0.0	0.0	0.0	0.0	0.0	0.0	0.0	0.0	0.0	0.0	0.0	0.0	0.0	0.0	0.0	0.0	0.0	0.0
ENSG00000034239	79645	ensembl_gene_id	H. sapiens	79645	H. sapiens	EFCAB1	EF-hand calcium binding domain 1				Nucleoplasm;Plasma membrane(Approved)				0.0	0.0	0.0	0.0	0.0	0.0	0.0	0.0	0.0	0.0	0.0	0.0	0.0	0.0	0.0	0.0	0.0	0.0	0.0	0.0
ENSG00000112419	9749	ensembl_gene_id	H. sapiens	9749	H. sapiens	PHACTR2	phosphatase and actin regulator 2	GO:0032515 negative regulation of phosphoprotein phosphatase activity;GO:0002576 platelet degranulation;GO:0035308 negative regulation of protein dephosphorylation							0.0	0.0	0.0	0.0	0.0	0.0	0.0	0.0	0.0	0.0	0.0	0.0	0.0	0.0	0.0	0.0	0.0	0.0	0.0	0.0
ENSG00000102893	5257	ensembl_gene_id	H. sapiens	5257	H. sapiens	PHKB	phosphorylase kinase regulatory subunit beta	GO:0005980 glycogen catabolic process;GO:0009251 glucan catabolic process;GO:0044247 cellular polysaccharide catabolic process			Golgi apparatus(Approved)				0.0	0.0	0.0	0.0	0.0	0.0	0.0	0.0	0.0	0.0	0.0	0.0	0.0	0.0	0.0	0.0	0.0	1.0	0.0	0.0
ENSG00000167005	11051	ensembl_gene_id	H. sapiens	11051	H. sapiens	NUDT21	nudix hydrolase 21	GO:2000975 positive regulation of pro-B cell differentiation;GO:1905458 positive regulation of lymphoid progenitor cell differentiation;GO:0031439 positive regulation of mRNA cleavage			Nuclear bodies(Supported)Microtubule organizing center(Uncertain)			(M5898)HALLMARK DNA REPAIR; (M5925)HALLMARK E2F TARGETS	0.0	0.0	0.0	0.0	0.0	0.0	0.0	0.0	0.0	0.0	0.0	0.0	0.0	0.0	0.0	0.0	0.0	0.0	0.0	0.0
ENSG00000021355	1992	ensembl_gene_id	H. sapiens	1992	H. sapiens	SERPINB1	serpin family B member 1	GO:0050713 negative regulation of interleukin-1 beta secretion;GO:0050711 negative regulation of interleukin-1 secretion;GO:0050706 regulation of interleukin-1 beta secretion			Cytoplasmic bodies(Supported)		(M3468)NABA ECM REGULATORS; (M5885)NABA MATRISOME ASSOCIATED; (M5889)NABA MATRISOME		0.0	0.0	0.0	0.0	0.0	0.0	0.0	0.0	0.0	0.0	0.0	0.0	0.0	0.0	0.0	0.0	0.0	0.0	0.0	0.0
ENSG00000197885	28512	ensembl_gene_id	H. sapiens	28512	H. sapiens	NKIRAS1	NFKB inhibitor interacting Ras like 1	GO:0007249 I-kappaB kinase/NF-kappaB signaling;GO:0035556 intracellular signal transduction;GO:0007165 signal transduction			Microtubules(Approved)			(M5905)HALLMARK ADIPOGENESIS	0.0	0.0	0.0	0.0	0.0	0.0	0.0	0.0	0.0	0.0	0.0	0.0	0.0	0.0	0.0	0.0	0.0	0.0	0.0	0.0
ENSG00000156463	153769	ensembl_gene_id	H. sapiens	153769	H. sapiens	SH3RF2	SH3 domain containing ring finger 2	GO:0046329 negative regulation of JNK cascade;GO:0032436 positive regulation of proteasomal ubiquitin-dependent protein catabolic process;GO:0032873 negative regulation of stress-activated MAPK cascade		Enzymes/ENZYME proteins/Transferases	Nucleoplasm(Approved)				0.0	0.0	0.0	0.0	0.0	0.0	0.0	0.0	0.0	0.0	0.0	0.0	0.0	0.0	0.0	0.0	0.0	0.0	0.0	0.0
ENSG00000186416	55922	ensembl_gene_id	H. sapiens	55922	H. sapiens	NKRF	NFKB repressing factor	GO:0045944 positive regulation of transcription by RNA polymerase II;GO:0045892 negative regulation of transcription, DNA-templated;GO:1903507 negative regulation of nucleic acid-templated transcription			Nucleoli(Supported)Nucleus(Approved)				0.0	0.0	0.0	0.0	0.0	0.0	0.0	0.0	0.0	0.0	0.0	0.0	0.0	0.0	0.0	0.0	0.0	0.0	0.0	0.0
ENSG00000134690	55143	ensembl_gene_id	H. sapiens	55143	H. sapiens	CDCA8	cell division cycle associated 8	GO:0007080 mitotic metaphase plate congression;GO:0051310 metaphase plate congression;GO:0051303 establishment of chromosome localization			Cytokinetic bridge;Nucleoli;Nucleus(Supported)		(M14)PID AURORA B PATHWAY	(M5925)HALLMARK E2F TARGETS	0.0	0.0	0.0	0.0	0.0	1.0	0.0	0.0	0.0	0.0	0.0	0.0	0.0	0.0	0.0	0.0	0.0	0.0	0.0	0.0
ENSG00000053372	51154	ensembl_gene_id	H. sapiens	51154	H. sapiens	MRTO4	MRT4 homolog, ribosome maturation factor	GO:0000027 ribosomal large subunit assembly;GO:0000956 nuclear-transcribed mRNA catabolic process;GO:0042255 ribosome assembly		Ribosomal proteins	Nucleoli(Supported)Nuclear membrane;Nucleus(Approved)			(M5928)HALLMARK MYC TARGETS V2	0.0	0.0	0.0	0.0	0.0	0.0	0.0	0.0	0.0	0.0	0.0	0.0	0.0	0.0	0.0	0.0	0.0	0.0	0.0	0.0
ENSG00000040487	54896	ensembl_gene_id	H. sapiens	54896	H. sapiens	SLC66A1	solute carrier family 66 member 1	GO:1903401 L-lysine transmembrane transport;GO:0015819 lysine transport;GO:1903826 arginine transmembrane transport		Transporters/Electrochemical Potential-driven transporters	Vesicles(Enhanced)				0.0	0.0	0.0	0.0	0.0	0.0	0.0	0.0	0.0	0.0	0.0	0.0	0.0	0.0	0.0	0.0	0.0	0.0	0.0	0.0
ENSG00000107242	8395	ensembl_gene_id	H. sapiens	8395	H. sapiens	PIP5K1B	phosphatidylinositol-4-phosphate 5-kinase type 1 beta	GO:0046854 phosphatidylinositol phosphorylation;GO:0014066 regulation of phosphatidylinositol 3-kinase signaling;GO:0006661 phosphatidylinositol biosynthetic process		Enzymes/ENZYME proteins/Transferases	Nucleus;Vesicles(Approved)		(M90)PID WNT CANONICAL PATHWAY; (M12)PID RHOA PATHWAY; (M278)PID RAC1 PATHWAY		0.0	0.0	0.0	1.0	0.0	0.0	0.0	0.0	0.0	0.0	0.0	0.0	0.0	1.0	0.0	0.0	0.0	1.0	0.0	0.0
ENSG00000095383	55357	ensembl_gene_id	H. sapiens	55357	H. sapiens	TBC1D2	TBC1 domain family member 2	GO:1902017 regulation of cilium assembly;GO:0090630 activation of GTPase activity;GO:0120032 regulation of plasma membrane bounded cell projection assembly			Cytosol;Nucleus(Approved)				0.0	0.0	0.0	0.0	0.0	0.0	1.0	0.0	0.0	0.0	0.0	0.0	0.0	0.0	0.0	0.0	0.0	0.0	0.0	0.0
ENSG00000105707	3249	ensembl_gene_id	H. sapiens	3249	H. sapiens	HPN	hepsin	GO:2000347 positive regulation of hepatocyte proliferation;GO:2000611 positive regulation of thyroid hormone generation;GO:0043923 positive regulation by host of viral transcription		Enzymes/{ENZYME proteins/Hydrolases,Peptidases/Serine-type peptidases}		Coagulation factor VIIa Recombinant Human (Serine-type peptidase activity);Bentiromide (Serine-type peptidase activity);Benzylsulfinic Acid (Serine-type peptidase activity);CRA_1144 (Serine-type peptidase activity);6-Chloro-2-(2-Hydroxy-Biphenyl-3-Yl)-1h-Indole-5-Carboxamidine (Serine-type peptidase activity)		(M5946)HALLMARK COAGULATION; (M5932)HALLMARK INFLAMMATORY RESPONSE	1.0	1.0	1.0	0.0	0.0	0.0	1.0	0.0	0.0	0.0	0.0	0.0	0.0	0.0	0.0	1.0	0.0	0.0	0.0	0.0
ENSG00000109424	7350	ensembl_gene_id	H. sapiens	7350	H. sapiens	UCP1	uncoupling protein 1	GO:0002024 diet induced thermogenesis;GO:0120162 positive regulation of cold-induced thermogenesis;GO:0002021 response to dietary excess		Transporters/Electrochemical Potential-driven transporters					0.0	0.0	0.0	0.0	0.0	0.0	0.0	0.0	0.0	0.0	0.0	0.0	0.0	0.0	0.0	0.0	1.0	0.0	0.0	0.0
ENSG00000101197	79444	ensembl_gene_id	H. sapiens	79444	H. sapiens	BIRC7	baculoviral IAP repeat containing 7	GO:0070247 regulation of natural killer cell apoptotic process;GO:1990001 inhibition of cysteine-type endopeptidase activity involved in apoptotic process;GO:0070246 natural killer cell apoptotic process		Enzymes/ENZYME proteins/Transferases	Cytosol;Nucleus(Supported)Microtubule organizing center(Uncertain)				0.0	0.0	0.0	0.0	0.0	0.0	0.0	0.0	0.0	0.0	0.0	0.0	0.0	0.0	0.0	0.0	0.0	0.0	0.0	0.0
ENSG00000151575	374618	ensembl_gene_id	H. sapiens	374618	H. sapiens	TEX9	testis expressed 9				Cytosol;Plasma membrane(Approved)				0.0	0.0	0.0	0.0	0.0	0.0	0.0	0.0	0.0	0.0	0.0	0.0	0.0	0.0	0.0	0.0	0.0	0.0	0.0	0.0
ENSG00000140682	7041	ensembl_gene_id	H. sapiens	7041	H. sapiens	TGFB1I1	transforming growth factor beta 1 induced transcript 1	GO:0030579 ubiquitin-dependent SMAD protein catabolic process;GO:0030511 positive regulation of transforming growth factor beta receptor signaling pathway;GO:0030521 androgen receptor signaling pathway			Focal adhesion sites(Supported)Cytosol(Approved)		(M58)PID AR PATHWAY		0.0	0.0	0.0	0.0	0.0	0.0	0.0	0.0	0.0	0.0	1.0	0.0	0.0	0.0	1.0	0.0	1.0	0.0	0.0	0.0
ENSG00000166823	55897	ensembl_gene_id	H. sapiens	55897	H. sapiens	MESP1	mesoderm posterior bHLH transcription factor 1	GO:0090082 positive regulation of heart induction by negative regulation of canonical Wnt signaling pathway;GO:0090081 regulation of heart induction by regulation of canonical Wnt signaling pathway;GO:0042664 negative regulation of endodermal cell fate specification		Transcription factors/Basic domains	Nucleus(Supported)Nucleoli(Approved)				0.0	0.0	0.0	0.0	0.0	0.0	0.0	0.0	1.0	0.0	1.0	0.0	0.0	0.0	0.0	1.0	0.0	0.0	0.0	0.0
ENSG00000130052	9754	ensembl_gene_id	H. sapiens	9754	H. sapiens	STARD8	StAR related lipid transfer domain containing 8	GO:0043547 positive regulation of GTPase activity;GO:0051056 regulation of small GTPase mediated signal transduction;GO:0043087 regulation of GTPase activity							0.0	0.0	0.0	0.0	0.0	0.0	0.0	0.0	0.0	0.0	0.0	0.0	0.0	0.0	0.0	0.0	0.0	0.0	0.0	0.0
ENSG00000167460	7171	ensembl_gene_id	H. sapiens	7171	H. sapiens	TPM4	tropomyosin 4	GO:0030049 muscle filament sliding;GO:0033275 actin-myosin filament sliding;GO:0070252 actin-mediated cell contraction			Actin filaments;Cytosol(Approved)			(M5930)HALLMARK EPITHELIAL MESENCHYMAL TRANSITION	0.0	0.0	0.0	0.0	0.0	0.0	0.0	1.0	0.0	0.0	0.0	0.0	0.0	1.0	0.0	0.0	0.0	0.0	0.0	0.0
ENSG00000134452	84893	ensembl_gene_id	H. sapiens	84893	H. sapiens	FBH1	F-box DNA helicase 1	GO:0072429 response to intra-S DNA damage checkpoint signaling;GO:1902231 positive regulation of intrinsic apoptotic signaling pathway in response to DNA damage;GO:2000042 negative regulation of double-strand break repair via homologous recombination		Enzymes/ENZYME proteins/Hydrolases					0.0	0.0	0.0	0.0	1.0	0.0	0.0	0.0	0.0	0.0	0.0	0.0	0.0	0.0	0.0	0.0	0.0	0.0	0.0	0.0
ENSG00000163380	56203	ensembl_gene_id	H. sapiens	56203	H. sapiens	LMOD3	leiomodin 3	GO:0051694 pointed-end actin filament capping;GO:0048743 positive regulation of skeletal muscle fiber development;GO:0048742 regulation of skeletal muscle fiber development							0.0	0.0	0.0	0.0	0.0	0.0	1.0	1.0	1.0	0.0	0.0	0.0	0.0	0.0	0.0	0.0	0.0	0.0	0.0	0.0
ENSG00000132646	5111	ensembl_gene_id	H. sapiens	5111	H. sapiens	PCNA	proliferating cell nuclear antigen	GO:0006977 DNA damage response, signal transduction by p53 class mediator resulting in cell cycle arrest;GO:1902990 mitotic telomere maintenance via semi-conservative replication;GO:0072431 signal transduction involved in mitotic G1 DNA damage checkpoint			Nuclear bodies;Nucleoplasm(Supported)		(M258)PID BARD1 PATHWAY; (M200)PID ERA GENOMIC PATHWAY; (M145)PID P53 DOWNSTREAM PATHWAY	(M5898)HALLMARK DNA REPAIR; (M5926)HALLMARK MYC TARGETS V1; (M5925)HALLMARK E2F TARGETS	0.0	0.0	0.0	0.0	0.0	0.0	0.0	0.0	1.0	1.0	0.0	0.0	1.0	0.0	0.0	1.0	0.0	0.0	0.0	0.0
ENSG00000092096	51310	ensembl_gene_id	H. sapiens	51310	H. sapiens	SLC22A17	solute carrier family 22 member 17	GO:0015891 siderophore transport;GO:0015688 iron chelate transport;GO:0006879 cellular iron ion homeostasis		Transporters/Electrochemical Potential-driven transporters					0.0	0.0	0.0	0.0	0.0	0.0	0.0	0.0	0.0	0.0	0.0	0.0	0.0	0.0	0.0	0.0	0.0	0.0	0.0	0.0
ENSG00000129460	25983	ensembl_gene_id	H. sapiens	25983	H. sapiens	NGDN	neuroguidin	GO:0000462 maturation of SSU-rRNA from tricistronic rRNA transcript (SSU-rRNA, 5.8S rRNA, LSU-rRNA);GO:0030490 maturation of SSU-rRNA;GO:0042274 ribosomal small subunit biogenesis			Mitochondria;Nucleoli;Nucleus(Approved)				0.0	0.0	0.0	0.0	0.0	0.0	0.0	0.0	0.0	0.0	0.0	0.0	0.0	0.0	0.0	0.0	0.0	0.0	0.0	0.0
ENSG00000163607	29083	ensembl_gene_id	H. sapiens	29083	H. sapiens	GTPBP8	GTP binding protein 8 (putative)				Mitochondria(Enhanced)				0.0	0.0	0.0	0.0	0.0	0.0	0.0	0.0	0.0	0.0	0.0	0.0	0.0	0.0	0.0	0.0	0.0	0.0	0.0	0.0
ENSG00000106524	57037	ensembl_gene_id	H. sapiens	57037	H. sapiens	ANKMY2	ankyrin repeat and MYND domain containing 2				Cytosol;Nucleoplasm(Approved)				0.0	0.0	0.0	0.0	0.0	0.0	0.0	0.0	0.0	0.0	0.0	0.0	0.0	0.0	0.0	0.0	0.0	0.0	0.0	0.0
ENSG00000100479	5427	ensembl_gene_id	H. sapiens	5427	H. sapiens	POLE2	DNA polymerase epsilon 2, accessory subunit	GO:0032201 telomere maintenance via semi-conservative replication;GO:0042276 error-prone translesion synthesis;GO:0019985 translesion synthesis		Enzymes/ENZYME proteins/Transferases	Nuclear bodies;Nucleoplasm(Supported)Vesicles(Approved)	Cladribine (Dna-directed dna polymerase activity)			0.0	0.0	0.0	0.0	0.0	0.0	0.0	0.0	0.0	0.0	0.0	0.0	0.0	0.0	0.0	0.0	0.0	0.0	0.0	0.0
ENSG00000165092	216	ensembl_gene_id	H. sapiens	216	H. sapiens	ALDH1A1	aldehyde dehydrogenase 1 family member A1	GO:0061624 fructose catabolic process to hydroxyacetone phosphate and glyceraldehyde-3-phosphate;GO:0006001 fructose catabolic process;GO:0006069 ethanol oxidation		Enzymes/ENZYME proteins/Oxidoreductases	Cytosol(Enhanced)	NADH (Retinal dehydrogenase activity);Vitamin A (Retinal dehydrogenase activity);Tretinoin (Retinal dehydrogenase activity);1,4-Dithiothreitol (Retinal dehydrogenase activity)		(M5949)HALLMARK PEROXISOME; (M5948)HALLMARK BILE ACID METABOLISM; (M5935)HALLMARK FATTY ACID METABOLISM	0.0	0.0	0.0	0.0	0.0	0.0	0.0	0.0	0.0	0.0	0.0	0.0	0.0	0.0	0.0	0.0	0.0	1.0	1.0	0.0
ENSG00000248905	342184	ensembl_gene_id	H. sapiens	342184	H. sapiens	FMN1	formin 1	GO:0072092 ureteric bud invasion;GO:0072093 metanephric renal vesicle formation;GO:0060677 ureteric bud elongation			Cytosol;Nucleoplasm(Supported)		(M184)PID ECADHERIN KERATINOCYTE PATHWAY		0.0	0.0	0.0	0.0	0.0	0.0	0.0	0.0	0.0	0.0	1.0	1.0	0.0	0.0	0.0	0.0	0.0	0.0	0.0	0.0
ENSG00000137251	27283	ensembl_gene_id	H. sapiens	27283	H. sapiens	TINAG	tubulointerstitial nephritis antigen	GO:0006897 endocytosis;GO:0098657 import into cell;GO:0007155 cell adhesion		Enzymes/Peptidases/Cysteine-type peptidases			(M3008)NABA ECM GLYCOPROTEINS; (M5884)NABA CORE MATRISOME; (M5889)NABA MATRISOME		1.0	0.0	0.0	0.0	0.0	0.0	0.0	0.0	0.0	0.0	0.0	0.0	0.0	0.0	0.0	0.0	0.0	0.0	0.0	0.0
ENSG00000248487	25864	ensembl_gene_id	H. sapiens	25864	H. sapiens	ABHD14A	abhydrolase domain containing 14A				Vesicles(Enhanced)				0.0	0.0	0.0	0.0	0.0	0.0	0.0	0.0	0.0	0.0	0.0	0.0	0.0	0.0	0.0	0.0	0.0	0.0	0.0	0.0
ENSG00000114786	100526760	ensembl_gene_id	H. sapiens	100526760	H. sapiens	ABHD14A-ACY1	ABHD14A-ACY1 readthrough				Vesicles(Uncertain)				0.0	0.0	0.0	0.0	0.0	0.0	0.0	0.0	0.0	0.0	0.0	0.0	0.0	0.0	0.0	0.0	0.0	0.0	0.0	0.0
ENSG00000243989	95	ensembl_gene_id	H. sapiens	95	H. sapiens	ACY1	aminoacylase 1	GO:0006805 xenobiotic metabolic process;GO:0071466 cellular response to xenobiotic stimulus;GO:0009410 response to xenobiotic stimulus		Enzymes/{ENZYME proteins/Hydrolases,Peptidases/Metallopeptidases}		L-Aspartic Acid (Metallopeptidase activity);Acetylcysteine (Metallopeptidase activity)			0.0	0.0	0.0	0.0	0.0	0.0	0.0	0.0	0.0	0.0	0.0	0.0	0.0	0.0	0.0	0.0	0.0	0.0	1.0	0.0
ENSG00000185267	441549	ensembl_gene_id	H. sapiens	441549	H. sapiens	CDNF	cerebral dopamine neurotrophic factor	GO:0071542 dopaminergic neuron differentiation;GO:0031175 neuron projection development;GO:0048666 neuron development							0.0	0.0	0.0	0.0	0.0	0.0	0.0	0.0	0.0	0.0	0.0	0.0	0.0	0.0	0.0	0.0	0.0	0.0	0.0	0.0
ENSG00000080618	1361	ensembl_gene_id	H. sapiens	1361	H. sapiens	CPB2	carboxypeptidase B2	GO:2000346 negative regulation of hepatocyte proliferation;GO:0051918 negative regulation of fibrinolysis;GO:0051917 regulation of fibrinolysis		Enzymes/{ENZYME proteins/Hydrolases,Peptidases/Metallopeptidases}		AZD-9684 (Zinc ion binding)		(M5946)HALLMARK COAGULATION	1.0	1.0	0.0	0.0	0.0	0.0	0.0	0.0	0.0	0.0	0.0	0.0	1.0	0.0	0.0	1.0	0.0	0.0	0.0	0.0
ENSG00000104870	2217	ensembl_gene_id	H. sapiens	2217	H. sapiens	FCGRT	Fc fragment of IgG receptor and transporter	GO:0002416 IgG immunoglobulin transcytosis in epithelial cells mediated by FcRn immunoglobulin receptor;GO:0002414 immunoglobulin transcytosis in epithelial cells;GO:0045056 transcytosis							0.0	0.0	0.0	0.0	0.0	0.0	0.0	0.0	0.0	0.0	0.0	0.0	0.0	0.0	0.0	0.0	0.0	0.0	0.0	0.0
ENSG00000213626	81606	ensembl_gene_id	H. sapiens	81606	H. sapiens	LBH	LBH regulator of WNT signaling pathway	GO:2000103 positive regulation of mammary stem cell proliferation;GO:1904677 positive regulation of somatic stem cell division;GO:2000101 regulation of mammary stem cell proliferation			Vesicles(Approved)				0.0	0.0	0.0	0.0	0.0	0.0	0.0	0.0	0.0	0.0	0.0	0.0	0.0	0.0	0.0	1.0	1.0	0.0	0.0	0.0
ENSG00000162869	129285	ensembl_gene_id	H. sapiens	129285	H. sapiens	PPP1R21	protein phosphatase 1 regulatory subunit 21				Vesicles(Approved)				0.0	0.0	0.0	0.0	0.0	0.0	0.0	0.0	0.0	0.0	0.0	0.0	0.0	0.0	0.0	0.0	0.0	0.0	0.0	0.0
ENSG00000143882	245973	ensembl_gene_id	H. sapiens	245973	H. sapiens	ATP6V1C2	ATPase H+ transporting V1 subunit C2	GO:0090383 phagosome acidification;GO:0033572 transferrin transport;GO:0051452 intracellular pH reduction		Transporters/Primary Active Transporters	Mitochondria(Uncertain)				0.0	0.0	1.0	0.0	0.0	0.0	0.0	0.0	0.0	0.0	0.0	0.0	0.0	0.0	0.0	0.0	1.0	0.0	0.0	0.0
ENSG00000159713	51673	ensembl_gene_id	H. sapiens	51673	H. sapiens	TPPP3	tubulin polymerization promoting protein family member 3	GO:0046785 microtubule polymerization;GO:0032273 positive regulation of protein polymerization;GO:0001578 microtubule bundle formation			Nucleoli fibrillar center(Approved)				0.0	0.0	0.0	0.0	0.0	0.0	0.0	0.0	0.0	0.0	0.0	0.0	0.0	0.0	0.0	0.0	0.0	0.0	0.0	0.0
ENSG00000143194	84944	ensembl_gene_id	H. sapiens	84944	H. sapiens	MAEL	maelstrom spermatogenic transposon silencer	GO:0043046 DNA methylation involved in gamete generation;GO:0007129 synapsis;GO:0060964 regulation of gene silencing by miRNA							0.0	0.0	0.0	0.0	1.0	1.0	0.0	0.0	0.0	0.0	0.0	0.0	0.0	0.0	0.0	0.0	0.0	0.0	0.0	0.0
ENSG00000158516	1358	ensembl_gene_id	H. sapiens	1358	H. sapiens	CPA2	carboxypeptidase A2	GO:0007039 protein catabolic process in the vacuole;GO:0044257 cellular protein catabolic process;GO:0030163 protein catabolic process		Enzymes/{ENZYME proteins/Hydrolases,Peptidases/Metallopeptidases}				(M5956)HALLMARK KRAS SIGNALING DN	0.0	1.0	0.0	0.0	0.0	0.0	0.0	0.0	0.0	0.0	0.0	0.0	0.0	0.0	0.0	0.0	0.0	0.0	0.0	0.0
ENSG00000143156	29922	ensembl_gene_id	H. sapiens	29922	H. sapiens	NME7	NME/NM23 family member 7	GO:0006183 GTP biosynthetic process;GO:0006228 UTP biosynthetic process;GO:0006241 CTP biosynthetic process		Enzymes/ENZYME proteins/Transferases	Mitochondria(Approved)				0.0	0.0	0.0	0.0	0.0	0.0	0.0	0.0	0.0	0.0	0.0	0.0	0.0	0.0	0.0	0.0	0.0	1.0	0.0	0.0
ENSG00000132563	51308	ensembl_gene_id	H. sapiens	51308	H. sapiens	REEP2	receptor accessory protein 2	GO:0032596 protein transport into membrane raft;GO:0050916 sensory perception of sweet taste;GO:1903044 protein localization to membrane raft							0.0	0.0	0.0	0.0	0.0	0.0	0.0	0.0	0.0	0.0	0.0	0.0	0.0	0.0	0.0	0.0	0.0	0.0	0.0	0.0
ENSG00000148411	138151	ensembl_gene_id	H. sapiens	138151	H. sapiens	NACC2	NACC family member 2	GO:1900477 negative regulation of G1/S transition of mitotic cell cycle by negative regulation of transcription from RNA polymerase II promoter;GO:1902231 positive regulation of intrinsic apoptotic signaling pathway in response to DNA damage;GO:1902229 regulation of intrinsic apoptotic signaling pathway in response to DNA damage			Mitochondria;Nucleoli(Approved)				0.0	0.0	0.0	0.0	0.0	0.0	0.0	0.0	0.0	0.0	0.0	0.0	0.0	0.0	0.0	0.0	0.0	0.0	0.0	0.0
ENSG00000141295	90507	ensembl_gene_id	H. sapiens	90507	H. sapiens	SCRN2	secernin 2	GO:0006887 exocytosis;GO:0032940 secretion by cell;GO:0046903 secretion		Enzymes/Peptidases/Cysteine-type peptidases	Nucleoplasm(Supported)Golgi apparatus(Approved)				0.0	0.0	0.0	0.0	0.0	0.0	0.0	0.0	0.0	0.0	0.0	0.0	0.0	0.0	0.0	0.0	0.0	0.0	0.0	0.0
ENSG00000130812	83854	ensembl_gene_id	H. sapiens	83854	H. sapiens	ANGPTL6	angiopoietin like 6	GO:0001525 angiogenesis;GO:0048514 blood vessel morphogenesis;GO:0001568 blood vessel development					(M5883)NABA SECRETED FACTORS; (M5885)NABA MATRISOME ASSOCIATED; (M5889)NABA MATRISOME		0.0	0.0	0.0	0.0	0.0	0.0	0.0	0.0	0.0	0.0	0.0	0.0	0.0	0.0	0.0	0.0	0.0	0.0	0.0	0.0
ENSG00000137691	85016	ensembl_gene_id	H. sapiens	85016	H. sapiens	CFAP300	cilia and flagella associated protein 300				Centrosome(Approved)				0.0	0.0	0.0	0.0	0.0	0.0	0.0	0.0	0.0	0.0	0.0	0.0	0.0	0.0	0.0	0.0	0.0	0.0	0.0	0.0
ENSG00000113552	10007	ensembl_gene_id	H. sapiens	10007	H. sapiens	GNPDA1	glucosamine-6-phosphate deaminase 1	GO:0006043 glucosamine catabolic process;GO:0006046 N-acetylglucosamine catabolic process;GO:0019262 N-acetylneuraminate catabolic process		Enzymes/ENZYME proteins/Hydrolases	Golgi apparatus;Vesicles(Approved)	Beta-D-Glucose (Hydrolase activity);2-Deoxy-2-Amino Glucitol-6-Phosphate (Hydrolase activity);16g (Hydrolase activity)		(M5937)HALLMARK GLYCOLYSIS	0.0	0.0	0.0	0.0	0.0	0.0	0.0	0.0	0.0	0.0	0.0	0.0	0.0	0.0	0.0	0.0	0.0	1.0	1.0	0.0
ENSG00000131507	80762	ensembl_gene_id	H. sapiens	80762	H. sapiens	NDFIP1	Nedd4 family interacting protein 1	GO:0006879 cellular iron ion homeostasis;GO:0055072 iron ion homeostasis;GO:0046916 cellular transition metal ion homeostasis							0.0	0.0	0.0	0.0	0.0	0.0	0.0	0.0	0.0	0.0	0.0	0.0	0.0	0.0	0.0	0.0	0.0	0.0	0.0	0.0
ENSG00000157456	9133	ensembl_gene_id	H. sapiens	9133	H. sapiens	CCNB2	cyclin B2	GO:0007077 mitotic nuclear envelope disassembly;GO:0051081 nuclear envelope disassembly;GO:0043029 T cell homeostasis		Transporters/Transporter channels and pores	Cytosol(Enhanced)Golgi apparatus(Supported)		(M176)PID FOXM1 PATHWAY; (M236)PID DELTA NP63 PATHWAY	(M5951)HALLMARK SPERMATOGENESIS; (M5893)HALLMARK MITOTIC SPINDLE; (M5901)HALLMARK G2M CHECKPOINT	0.0	0.0	0.0	0.0	0.0	0.0	0.0	0.0	0.0	0.0	1.0	0.0	0.0	0.0	0.0	1.0	0.0	0.0	0.0	0.0
ENSG00000110881	41	ensembl_gene_id	H. sapiens	41	H. sapiens	ASIC1	acid sensing ion channel subunit 1	GO:0046929 negative regulation of neurotransmitter secretion;GO:0050915 sensory perception of sour taste;GO:0001975 response to amphetamine			Golgi apparatus;Plasma membrane(Approved)	Diclofenac (Ligand-gated sodium channel activity);Amiloride (Ligand-gated sodium channel activity)			0.0	0.0	0.0	0.0	0.0	0.0	0.0	0.0	0.0	0.0	0.0	0.0	0.0	0.0	0.0	0.0	0.0	0.0	0.0	0.0
ENSG00000167588	2819	ensembl_gene_id	H. sapiens	2819	H. sapiens	GPD1	glycerol-3-phosphate dehydrogenase 1	GO:0006127 glycerophosphate shuttle;GO:0045821 positive regulation of glycolytic process;GO:2001171 positive regulation of ATP biosynthetic process		Enzymes/ENZYME proteins/Oxidoreductases		NADH (Nad binding)		(M5935)HALLMARK FATTY ACID METABOLISM	0.0	0.0	0.0	1.0	0.0	0.0	0.0	0.0	0.0	0.0	0.0	0.0	0.0	0.0	0.0	0.0	1.0	1.0	0.0	0.0
ENSG00000065675	5588	ensembl_gene_id	H. sapiens	5588	H. sapiens	PRKCQ	protein kinase C theta	GO:2000570 positive regulation of T-helper 2 cell activation;GO:2000569 regulation of T-helper 2 cell activation;GO:0035712 T-helper 2 cell activation	AGC Ser/Thr protein kinase family	Enzymes/{ENZYME proteins/Transferases,Kinases/AGC Ser/Thr protein kinases}	Microtubule organizing center(Enhanced)	Staurosporine (Ubiquitin-protein transferase activity);Phosphonothreonine (Ubiquitin-protein transferase activity);Phosphonoserine (Ubiquitin-protein transferase activity)	(M60)PID NFAT TFPATHWAY; (M88)PID CD8 TCR PATHWAY; (M113)PID NFAT 3PATHWAY		0.0	0.0	1.0	0.0	0.0	0.0	1.0	0.0	0.0	0.0	0.0	1.0	0.0	0.0	0.0	0.0	1.0	0.0	0.0	0.0
ENSG00000140839	497190	ensembl_gene_id	H. sapiens	497190	H. sapiens	CLEC18B	C-type lectin domain family 18 member B						(M5880)NABA ECM AFFILIATED; (M5885)NABA MATRISOME ASSOCIATED; (M5889)NABA MATRISOME		0.0	0.0	0.0	0.0	0.0	0.0	0.0	0.0	0.0	0.0	0.0	0.0	0.0	0.0	0.0	0.0	0.0	0.0	0.0	0.0
ENSG00000157322	348174	ensembl_gene_id	H. sapiens	348174	H. sapiens	CLEC18A	C-type lectin domain family 18 member A						(M5880)NABA ECM AFFILIATED; (M5885)NABA MATRISOME ASSOCIATED; (M5889)NABA MATRISOME		0.0	0.0	0.0	0.0	0.0	0.0	0.0	0.0	0.0	0.0	0.0	0.0	0.0	0.0	0.0	0.0	0.0	0.0	0.0	0.0
ENSG00000157335	283971	ensembl_gene_id	H. sapiens	283971	H. sapiens	CLEC18C	C-type lectin domain family 18 member C						(M5880)NABA ECM AFFILIATED; (M5885)NABA MATRISOME ASSOCIATED; (M5889)NABA MATRISOME		0.0	0.0	0.0	0.0	0.0	0.0	0.0	0.0	0.0	0.0	0.0	0.0	0.0	0.0	0.0	0.0	0.0	0.0	0.0	0.0
ENSG00000157353	197258	ensembl_gene_id	H. sapiens	197258	H. sapiens	FCSK	fucose kinase	GO:0042352 GDP-L-fucose salvage;GO:0042350 GDP-L-fucose biosynthetic process;GO:1903350 response to dopamine		Enzymes/ENZYME proteins/Transferases	Vesicles(Approved)				0.0	0.0	0.0	0.0	0.0	0.0	0.0	0.0	0.0	0.0	0.0	0.0	0.0	0.0	0.0	0.0	0.0	1.0	0.0	0.0
ENSG00000157881	55229	ensembl_gene_id	H. sapiens	55229	H. sapiens	PANK4	pantothenate kinase 4	GO:0015937 coenzyme A biosynthetic process;GO:0015936 coenzyme A metabolic process;GO:0034030 ribonucleoside bisphosphate biosynthetic process		Enzymes/ENZYME proteins/Transferases	Cytosol(Approved)				0.0	0.0	0.0	0.0	0.0	0.0	0.0	0.0	0.0	0.0	0.0	0.0	0.0	0.0	0.0	0.0	0.0	1.0	0.0	0.0
ENSG00000157873	8764	ensembl_gene_id	H. sapiens	8764	H. sapiens	TNFRSF14	TNF receptor superfamily member 14	GO:1905675 negative regulation of adaptive immune memory response;GO:0002741 positive regulation of cytokine secretion involved in immune response;GO:0046642 negative regulation of alpha-beta T cell proliferation		CD markers	Cytosol;Rods & Rings(Approved)				0.0	0.0	0.0	0.0	0.0	0.0	0.0	0.0	0.0	0.0	0.0	1.0	0.0	0.0	0.0	0.0	0.0	0.0	0.0	0.0
ENSG00000142606	79258	ensembl_gene_id	H. sapiens	79258	H. sapiens	MMEL1	membrane metalloendopeptidase like 1	GO:0006508 proteolysis;GO:0019538 protein metabolic process;GO:1901564 organonitrogen compound metabolic process		Enzymes/{ENZYME proteins/Hydrolases,Peptidases/Metallopeptidases}					0.0	0.0	0.0	0.0	0.0	0.0	0.0	0.0	0.0	0.0	0.0	0.0	0.0	0.0	0.0	0.0	0.0	0.0	0.0	0.0
ENSG00000070413	9993	ensembl_gene_id	H. sapiens	9993	H. sapiens	DGCR2	DiGeorge syndrome critical region gene 2	GO:0050890 cognition;GO:0009887 animal organ morphogenesis;GO:0007155 cell adhesion			Nuclear bodies;Nucleoplasm(Approved)				0.0	0.0	0.0	0.0	0.0	0.0	0.0	0.0	0.0	0.0	0.0	0.0	0.0	0.0	0.0	0.0	0.0	0.0	0.0	0.0
ENSG00000115641	2274	ensembl_gene_id	H. sapiens	2274	H. sapiens	FHL2	four and a half LIM domains 2	GO:0070885 negative regulation of calcineurin-NFAT signaling cascade;GO:0106057 negative regulation of calcineurin-mediated signaling;GO:0070884 regulation of calcineurin-NFAT signaling cascade			Actin filaments;Focal adhesion sites(Enhanced)		(M32)PID HDAC CLASSIII PATHWAY; (M58)PID AR PATHWAY	(M5942)HALLMARK UV RESPONSE DN; (M5906)HALLMARK ESTROGEN RESPONSE EARLY	0.0	0.0	0.0	1.0	0.0	0.0	0.0	0.0	0.0	0.0	0.0	0.0	0.0	0.0	0.0	0.0	1.0	0.0	0.0	0.0
ENSG00000049656	81037	ensembl_gene_id	H. sapiens	81037	H. sapiens	CLPTM1L	CLPTM1 like	GO:0006915 apoptotic process;GO:0012501 programmed cell death;GO:0008219 cell death			Endoplasmic reticulum(Approved)				0.0	0.0	0.0	0.0	0.0	0.0	0.0	0.0	0.0	0.0	0.0	0.0	0.0	0.0	0.0	0.0	0.0	0.0	0.0	0.0
ENSG00000053747	3909	ensembl_gene_id	H. sapiens	3909	H. sapiens	LAMA3	laminin subunit alpha 3	GO:0031581 hemidesmosome assembly;GO:0035987 endodermal cell differentiation;GO:0001706 endoderm formation			Endoplasmic reticulum(Enhanced)		(M158)PID INTEGRIN4 PATHWAY; (M165)PID SYNDECAN 4 PATHWAY; (M240)PID SYNDECAN 2 PATHWAY	(M5915)HALLMARK APICAL JUNCTION; (M5930)HALLMARK EPITHELIAL MESENCHYMAL TRANSITION	1.0	1.0	1.0	0.0	0.0	0.0	0.0	0.0	0.0	0.0	1.0	1.0	0.0	1.0	0.0	0.0	0.0	0.0	0.0	0.0
ENSG00000129214	6462	ensembl_gene_id	H. sapiens	6462	H. sapiens	SHBG	sex hormone binding globulin					Spironolactone (Androgen binding)	(M213)PID AR NONGENOMIC PATHWAY		0.0	0.0	0.0	0.0	0.0	0.0	0.0	0.0	0.0	0.0	0.0	0.0	0.0	0.0	0.0	0.0	0.0	0.0	0.0	0.0
ENSG00000129244	482	ensembl_gene_id	H. sapiens	482	H. sapiens	ATP1B2	ATPase Na+/K+ transporting subunit beta 2	GO:1903278 positive regulation of sodium ion export across plasma membrane;GO:1903288 positive regulation of potassium ion import;GO:1903276 regulation of sodium ion export across plasma membrane							0.0	1.0	0.0	0.0	0.0	0.0	0.0	1.0	0.0	0.0	0.0	0.0	0.0	0.0	0.0	0.0	0.0	0.0	0.0	0.0
ENSG00000183621	220929	ensembl_gene_id	H. sapiens	220929	H. sapiens	ZNF438	zinc finger protein 438	GO:0045944 positive regulation of transcription by RNA polymerase II;GO:0045892 negative regulation of transcription, DNA-templated;GO:1903507 negative regulation of nucleic acid-templated transcription		Transcription factors/Zinc-coordinating DNA-binding domains	Cytosol;Nucleoplasm(Supported)				0.0	0.0	0.0	0.0	0.0	0.0	0.0	0.0	0.0	0.0	0.0	0.0	0.0	0.0	0.0	0.0	0.0	0.0	0.0	0.0
ENSG00000135114	8638	ensembl_gene_id	H. sapiens	8638	H. sapiens	OASL	2'-5'-oligoadenylate synthetase like	GO:0045071 negative regulation of viral genome replication;GO:0060700 regulation of ribonuclease activity;GO:1903901 negative regulation of viral life cycle			Cytosol(Supported)Nucleoplasm(Approved)			(M5911)HALLMARK INTERFERON ALPHA RESPONSE; (M5913)HALLMARK INTERFERON GAMMA RESPONSE	0.0	0.0	0.0	0.0	0.0	0.0	0.0	0.0	0.0	0.0	0.0	0.0	0.0	0.0	0.0	0.0	0.0	0.0	0.0	0.0
ENSG00000143409	55793	ensembl_gene_id	H. sapiens	55793	H. sapiens	MINDY1	MINDY lysine 48 deubiquitinase 1	GO:0071108 protein K48-linked deubiquitination;GO:0016579 protein deubiquitination;GO:0070646 protein modification by small protein removal		Enzymes/{ENZYME proteins/Hydrolases,Peptidases}	Nucleoplasm(Supported)			(M5906)HALLMARK ESTROGEN RESPONSE EARLY	0.0	0.0	0.0	0.0	0.0	0.0	0.0	0.0	0.0	0.0	0.0	0.0	0.0	0.0	0.0	0.0	0.0	0.0	0.0	0.0
ENSG00000152359	134359	ensembl_gene_id	H. sapiens	134359	H. sapiens	POC5	POC5 centriolar protein	GO:0007049 cell cycle;GO:0009987 cellular process;GO:0008150 biological_process			Nucleus(Approved)				0.0	0.0	0.0	0.0	0.0	0.0	0.0	0.0	0.0	0.0	0.0	0.0	0.0	0.0	0.0	0.0	0.0	0.0	0.0	0.0
ENSG00000137073	55833	ensembl_gene_id	H. sapiens	55833	H. sapiens	UBAP2	ubiquitin associated protein 2				Cytosol(Approved)				0.0	0.0	0.0	0.0	0.0	0.0	0.0	0.0	0.0	0.0	0.0	0.0	0.0	0.0	0.0	0.0	0.0	0.0	0.0	0.0
ENSG00000144481	79054	ensembl_gene_id	H. sapiens	79054	H. sapiens	TRPM8	transient receptor potential cation channel subfamily M member 8	GO:0050955 thermoception;GO:0120162 positive regulation of cold-induced thermogenesis;GO:0070207 protein homotrimerization		Voltage-gated ion channels/Transient Receptor Potential Channels		Menthol (Calcium channel activity)			0.0	0.0	0.0	0.0	0.0	0.0	0.0	0.0	0.0	0.0	0.0	0.0	0.0	0.0	0.0	0.0	0.0	0.0	0.0	0.0
ENSG00000124702	116138	ensembl_gene_id	H. sapiens	116138	H. sapiens	KLHDC3	kelch domain containing 3	GO:0036498 IRE1-mediated unfolded protein response;GO:0007131 reciprocal meiotic recombination;GO:0030968 endoplasmic reticulum unfolded protein response			Nucleoplasm(Supported)			(M5941)HALLMARK UV RESPONSE UP	0.0	0.0	0.0	0.0	1.0	1.0	0.0	0.0	0.0	0.0	0.0	0.0	0.0	0.0	0.0	0.0	0.0	0.0	0.0	0.0
ENSG00000044090	9820	ensembl_gene_id	H. sapiens	9820	H. sapiens	CUL7	cullin 7	GO:0050775 positive regulation of dendrite morphogenesis;GO:1900006 positive regulation of dendrite development;GO:0048814 regulation of dendrite morphogenesis							0.0	0.0	0.0	0.0	0.0	1.0	1.0	0.0	0.0	0.0	0.0	0.0	0.0	0.0	0.0	0.0	0.0	0.0	0.0	0.0
ENSG00000137171	89953	ensembl_gene_id	H. sapiens	89953	H. sapiens	KLC4	kinesin light chain 4				Cytosol;Mitochondria(Approved)				0.0	0.0	0.0	0.0	0.0	0.0	0.0	0.0	0.0	0.0	0.0	0.0	0.0	0.0	0.0	0.0	0.0	0.0	0.0	0.0
ENSG00000175489	126364	ensembl_gene_id	H. sapiens	126364	H. sapiens	LRRC25	leucine rich repeat containing 25								0.0	0.0	0.0	0.0	0.0	0.0	0.0	0.0	0.0	0.0	0.0	0.0	0.0	0.0	0.0	0.0	0.0	0.0	0.0	0.0
ENSG00000105655	51477	ensembl_gene_id	H. sapiens	51477	H. sapiens	ISYNA1	inositol-3-phosphate synthase 1	GO:0006021 inositol biosynthetic process;GO:0006020 inositol metabolic process;GO:0043647 inositol phosphate metabolic process		Enzymes/ENZYME proteins/Isomerase	Cytosol;Nucleus(Approved)	2-Deoxy-D-Glucitol 6-(E)-Vinylhomophosphonate (Inositol-3-phosphate synthase activity);Glycerol (Inositol-3-phosphate synthase activity);2-Deoxy-Glucitol-6-Phosphate (Inositol-3-phosphate synthase activity)			0.0	0.0	0.0	1.0	0.0	0.0	0.0	0.0	0.0	0.0	0.0	0.0	0.0	0.0	0.0	0.0	0.0	1.0	0.0	0.0
ENSG00000006016	9244	ensembl_gene_id	H. sapiens	9244	H. sapiens	CRLF1	cytokine receptor like factor 1	GO:2000672 negative regulation of motor neuron apoptotic process;GO:2000671 regulation of motor neuron apoptotic process;GO:0070106 interleukin-27-mediated signaling pathway					(M5883)NABA SECRETED FACTORS; (M5885)NABA MATRISOME ASSOCIATED; (M5889)NABA MATRISOME	(M5930)HALLMARK EPITHELIAL MESENCHYMAL TRANSITION	0.0	0.0	0.0	0.0	0.0	0.0	0.0	0.0	0.0	0.0	0.0	0.0	0.0	0.0	0.0	0.0	0.0	0.0	0.0	0.0
ENSG00000105696	25789	ensembl_gene_id	H. sapiens	25789	H. sapiens	TMEM59L	transmembrane protein 59 like			Transporters/Accessory Factors Involved in Transport	Actin filaments;Nucleoplasm(Approved)				0.0	0.0	0.0	0.0	0.0	0.0	0.0	0.0	0.0	0.0	0.0	0.0	0.0	0.0	0.0	0.0	0.0	0.0	0.0	0.0
ENSG00000064607	10147	ensembl_gene_id	H. sapiens	10147	H. sapiens	SUGP2	SURP and G-patch domain containing 2	GO:0008380 RNA splicing;GO:0006397 mRNA processing;GO:0016071 mRNA metabolic process			Nucleoplasm(Enhanced)Nuclear bodies(Approved)				0.0	0.0	0.0	0.0	0.0	0.0	0.0	0.0	0.0	0.0	0.0	0.0	0.0	0.0	0.0	0.0	0.0	0.0	0.0	0.0
ENSG00000064545	54929	ensembl_gene_id	H. sapiens	54929	H. sapiens	TMEM161A	transmembrane protein 161A	GO:1902230 negative regulation of intrinsic apoptotic signaling pathway in response to DNA damage;GO:1902229 regulation of intrinsic apoptotic signaling pathway in response to DNA damage;GO:2001243 negative regulation of intrinsic apoptotic signaling pathway			Cytosol(Approved)				0.0	0.0	0.0	0.0	0.0	0.0	0.0	0.0	0.0	0.0	0.0	0.0	0.0	0.0	0.0	0.0	0.0	0.0	0.0	0.0
ENSG00000146221	202500	ensembl_gene_id	H. sapiens	202500	H. sapiens	TCTE1	t-complex-associated-testis-expressed 1	GO:0030317 flagellated sperm motility;GO:0097722 sperm motility;GO:0048870 cell motility			Vesicles(Uncertain)				0.0	0.0	0.0	0.0	0.0	0.0	0.0	0.0	0.0	0.0	0.0	0.0	0.0	0.0	0.0	0.0	0.0	0.0	0.0	0.0
ENSG00000112695	1347	ensembl_gene_id	H. sapiens	1347	H. sapiens	COX7A2	cytochrome c oxidase subunit 7A2	GO:0002082 regulation of oxidative phosphorylation;GO:0097250 mitochondrial respiratory chain supercomplex assembly;GO:1903578 regulation of ATP metabolic process						(M5936)HALLMARK OXIDATIVE PHOSPHORYLATION	0.0	0.0	0.0	0.0	0.0	0.0	0.0	0.0	0.0	0.0	0.0	0.0	0.0	0.0	0.0	0.0	0.0	1.0	0.0	0.0
ENSG00000118407	27145	ensembl_gene_id	H. sapiens	27145	H. sapiens	FILIP1	filamin A interacting protein 1				Actin filaments;Plasma membrane(Approved)				0.0	0.0	0.0	0.0	0.0	0.0	0.0	0.0	0.0	0.0	0.0	0.0	0.0	0.0	0.0	0.0	0.0	0.0	0.0	0.0
ENSG00000184459	254240	ensembl_gene_id	H. sapiens	254240	H. sapiens	BPIFC	BPI fold containing family C								0.0	0.0	0.0	0.0	0.0	0.0	0.0	0.0	0.0	0.0	0.0	0.0	0.0	0.0	0.0	0.0	0.0	0.0	0.0	0.0
ENSG00000178467	54681	ensembl_gene_id	H. sapiens	54681	H. sapiens	P4HTM	prolyl 4-hydroxylase, transmembrane	GO:0018401 peptidyl-proline hydroxylation to 4-hydroxy-L-proline;GO:0045646 regulation of erythrocyte differentiation;GO:0019471 4-hydroxyproline metabolic process			Cytosol;Vesicles(Uncertain)	Vitamin C (Oxidoreductase activity, acting on paired donors, with incorporation or reduction of molecular oxygen, 2-oxoglutarate as one donor, and incorporation of one atom each of oxygen into both donors)	(M3468)NABA ECM REGULATORS; (M5885)NABA MATRISOME ASSOCIATED; (M5889)NABA MATRISOME		0.0	0.0	0.0	0.0	0.0	0.0	0.0	0.0	0.0	0.0	0.0	0.0	0.0	0.0	0.0	0.0	0.0	0.0	1.0	0.0
ENSG00000172037	3913	ensembl_gene_id	H. sapiens	3913	H. sapiens	LAMB2	laminin subunit beta 2	GO:0072249 metanephric glomerular visceral epithelial cell development;GO:0072248 metanephric glomerular visceral epithelial cell differentiation;GO:0072313 metanephric glomerular epithelial cell development			Cytosol;Vesicles(Approved)		(M158)PID INTEGRIN4 PATHWAY; (M5887)NABA BASEMENT MEMBRANES; (M239)PID A6B1 A6B4 INTEGRIN PATHWAY		1.0	1.0	1.0	0.0	0.0	0.0	1.0	0.0	0.0	0.0	0.0	1.0	1.0	0.0	0.0	0.0	0.0	0.0	0.0	0.0
ENSG00000114316	7375	ensembl_gene_id	H. sapiens	7375	H. sapiens	USP4	ubiquitin specific peptidase 4	GO:0000244 spliceosomal tri-snRNP complex assembly;GO:0000387 spliceosomal snRNP assembly;GO:0031397 negative regulation of protein ubiquitination		Enzymes/{ENZYME proteins/Hydrolases,Peptidases/Cysteine-type peptidases}	Cytosol(Supported)Plasma membrane(Approved)				0.0	0.0	0.0	0.0	0.0	0.0	0.0	0.0	0.0	0.0	0.0	0.0	0.0	0.0	0.0	0.0	0.0	0.0	0.0	0.0
ENSG00000134146	89978	ensembl_gene_id	H. sapiens	89978	H. sapiens	DPH6	diphthamine biosynthesis 6	GO:0017183 peptidyl-diphthamide biosynthetic process from peptidyl-histidine;GO:1900247 regulation of cytoplasmic translational elongation;GO:0017182 peptidyl-diphthamide metabolic process		Enzymes/ENZYME proteins/Ligase	Nucleoli;Nucleus(Enhanced)				0.0	0.0	0.0	0.0	0.0	0.0	0.0	0.0	0.0	0.0	0.0	0.0	0.0	0.0	0.0	0.0	0.0	0.0	0.0	0.0
ENSG00000138030	3795	ensembl_gene_id	H. sapiens	3795	H. sapiens	KHK	ketohexokinase	GO:0061624 fructose catabolic process to hydroxyacetone phosphate and glyceraldehyde-3-phosphate;GO:0006001 fructose catabolic process;GO:0009750 response to fructose		Enzymes/ENZYME proteins/Transferases	Cytosol(Approved)				0.0	0.0	0.0	0.0	0.0	0.0	0.0	0.0	0.0	1.0	0.0	0.0	0.0	0.0	0.0	0.0	1.0	1.0	1.0	0.0
ENSG00000141736	2064	ensembl_gene_id	H. sapiens	2064	H. sapiens	ERBB2	erb-b2 receptor tyrosine kinase 2	GO:0033088 negative regulation of immature T cell proliferation in thymus;GO:0033085 negative regulation of T cell differentiation in thymus;GO:0033084 regulation of immature T cell proliferation in thymus	Tyr protein kinase family	CD markers;Enzymes/{ENZYME proteins/Transferases,Kinases/Tyr protein kinases}	Cytosol;Plasma membrane(Supported)	Trastuzumab (Transmembrane signaling receptor activity);Lapatinib (Transmembrane signaling receptor activity);IGN311 (Transmembrane signaling receptor activity);XL647 (Transmembrane signaling receptor activity);Trastuzumab emtansine (Transmembrane signaling receptor activity);Pertuzumab (Transmembrane signaling receptor activity);Afatinib (Transmembrane signaling receptor activity)	(M201)PID ERBB NETWORK PATHWAY; (M13)PID ERBB4 PATHWAY; (M175)PID ERBB2 ERBB3 PATHWAY	(M5942)HALLMARK UV RESPONSE DN; (M5902)HALLMARK APOPTOSIS	0.0	1.0	1.0	0.0	0.0	0.0	1.0	0.0	1.0	0.0	0.0	1.0	0.0	0.0	1.0	0.0	0.0	0.0	0.0	0.0
ENSG00000141738	2886	ensembl_gene_id	H. sapiens	2886	H. sapiens	GRB7	growth factor receptor bound protein 7	GO:0046627 negative regulation of insulin receptor signaling pathway;GO:1900077 negative regulation of cellular response to insulin stimulus;GO:0038128 ERBB2 signaling pathway			Plasma membrane(Supported)		(M82)PID RET PATHWAY; (M62)PID EPHB FWD PATHWAY; (M92)PID ANGIOPOIETIN RECEPTOR PATHWAY	(M5915)HALLMARK APICAL JUNCTION	0.0	1.0	1.0	0.0	0.0	0.0	1.0	0.0	0.0	0.0	0.0	0.0	0.0	0.0	0.0	0.0	1.0	0.0	0.0	0.0
ENSG00000175906	379	ensembl_gene_id	H. sapiens	379	H. sapiens	ARL4D	ADP ribosylation factor like GTPase 4D	GO:0009306 protein secretion;GO:0002790 peptide secretion;GO:0006886 intracellular protein transport			Golgi apparatus;Vesicles(Approved)				0.0	0.0	0.0	0.0	0.0	0.0	0.0	0.0	0.0	0.0	0.0	0.0	0.0	0.0	0.0	0.0	0.0	0.0	0.0	0.0
ENSG00000104413	54845	ensembl_gene_id	H. sapiens	54845	H. sapiens	ESRP1	epithelial splicing regulatory protein 1	GO:0042669 regulation of inner ear auditory receptor cell fate specification;GO:0042667 auditory receptor cell fate specification;GO:0045607 regulation of inner ear auditory receptor cell differentiation			Nuclear bodies;Nucleoplasm(Enhanced)				0.0	0.0	1.0	0.0	0.0	0.0	1.0	0.0	0.0	0.0	0.0	0.0	0.0	0.0	1.0	0.0	0.0	0.0	0.0	0.0
ENSG00000138119	26509	ensembl_gene_id	H. sapiens	26509	H. sapiens	MYOF	myoferlin	GO:0033292 T-tubule organization;GO:0001778 plasma membrane repair;GO:0006071 glycerol metabolic process			Plasma membrane;Vesicles(Supported)		(M237)PID VEGFR1 2 PATHWAY	(M5907)HALLMARK ESTROGEN RESPONSE LATE; (M5906)HALLMARK ESTROGEN RESPONSE EARLY	0.0	0.0	1.0	0.0	0.0	0.0	0.0	1.0	1.0	0.0	0.0	0.0	0.0	0.0	1.0	0.0	0.0	1.0	0.0	0.0
ENSG00000161381	57125	ensembl_gene_id	H. sapiens	57125	H. sapiens	PLXDC1	plexin domain containing 1	GO:0021510 spinal cord development;GO:0001525 angiogenesis;GO:0048514 blood vessel morphogenesis					(M5880)NABA ECM AFFILIATED; (M5885)NABA MATRISOME ASSOCIATED; (M5889)NABA MATRISOME		0.0	0.0	0.0	0.0	0.0	0.0	0.0	0.0	0.0	0.0	0.0	0.0	0.0	0.0	0.0	0.0	0.0	0.0	0.0	0.0
ENSG00000166845	162681	ensembl_gene_id	H. sapiens	162681	H. sapiens	C18orf54	chromosome 18 open reading frame 54	GO:0008285 negative regulation of cell proliferation;GO:0042127 regulation of cell proliferation;GO:0008283 cell proliferation			Nucleoplasm(Approved)				0.0	0.0	0.0	0.0	0.0	0.0	0.0	0.0	0.0	0.0	0.0	0.0	0.0	0.0	0.0	0.0	0.0	0.0	0.0	0.0
ENSG00000104497	64089	ensembl_gene_id	H. sapiens	64089	H. sapiens	SNX16	sorting nexin 16	GO:0006622 protein targeting to lysosome;GO:0032780 negative regulation of ATPase activity;GO:0006623 protein targeting to vacuole			Vesicles(Supported)				0.0	0.0	0.0	0.0	0.0	0.0	0.0	0.0	0.0	0.0	0.0	0.0	0.0	0.0	0.0	0.0	0.0	0.0	0.0	0.0
ENSG00000136114	55901	ensembl_gene_id	H. sapiens	55901	H. sapiens	THSD1	thrombospondin type 1 domain containing 1				Cytosol(Enhanced)				0.0	0.0	0.0	0.0	0.0	0.0	0.0	0.0	0.0	0.0	0.0	0.0	0.0	0.0	0.0	0.0	0.0	0.0	0.0	0.0
ENSG00000170871	9778	ensembl_gene_id	H. sapiens	9778	H. sapiens	KIAA0232	KIAA0232				Cytosol(Approved)				0.0	0.0	0.0	0.0	0.0	0.0	0.0	0.0	0.0	0.0	0.0	0.0	0.0	0.0	0.0	0.0	0.0	0.0	0.0	0.0
ENSG00000136122	79866	ensembl_gene_id	H. sapiens	79866	H. sapiens	BORA	BORA aurora kinase A activator	GO:0060236 regulation of mitotic spindle organization;GO:0090224 regulation of spindle organization;GO:0032147 activation of protein kinase activity			Nucleoli;Nucleus(Approved)		(M129)PID PLK1 PATHWAY		0.0	0.0	0.0	0.0	0.0	1.0	0.0	0.0	0.0	0.0	0.0	0.0	0.0	0.0	0.0	0.0	0.0	0.0	0.0	0.0
ENSG00000135916	81618	ensembl_gene_id	H. sapiens	81618	H. sapiens	ITM2C	integral membrane protein 2C	GO:0042985 negative regulation of amyloid precursor protein biosynthetic process;GO:0010561 negative regulation of glycoprotein biosynthetic process;GO:0042984 regulation of amyloid precursor protein biosynthetic process							0.0	0.0	0.0	0.0	0.0	0.0	1.0	0.0	0.0	0.0	0.0	0.0	0.0	0.0	0.0	0.0	0.0	1.0	0.0	0.0
ENSG00000100266	11252	ensembl_gene_id	H. sapiens	11252	H. sapiens	PACSIN2	protein kinase C and casein kinase substrate in neurons 2	GO:0070836 caveola assembly;GO:0044854 plasma membrane raft assembly;GO:0001765 membrane raft assembly			Plasma membrane;Vesicles(Supported)Cytosol;Nuclear speckles(Approved)				0.0	0.0	0.0	0.0	0.0	0.0	1.0	0.0	0.0	0.0	0.0	0.0	0.0	0.0	0.0	0.0	0.0	0.0	0.0	0.0
ENSG00000157445	55799	ensembl_gene_id	H. sapiens	55799	H. sapiens	CACNA2D3	calcium voltage-gated channel auxiliary subunit alpha2delta 3	GO:0061337 cardiac conduction;GO:0008016 regulation of heart contraction;GO:0070588 calcium ion transmembrane transport		Transporters/Accessory Factors Involved in Transport	Cytosol;Nucleus(Uncertain)	Amlodipine (Voltage-gated ion channel activity);Nilvadipine (Voltage-gated ion channel activity)			0.0	0.0	0.0	0.0	0.0	0.0	0.0	1.0	0.0	0.0	0.0	0.0	0.0	1.0	0.0	0.0	0.0	0.0	0.0	0.0
ENSG00000110427	25758	ensembl_gene_id	H. sapiens	25758	H. sapiens	KIAA1549L	KIAA1549 like				Nucleoplasm(Approved)				0.0	0.0	0.0	0.0	0.0	0.0	0.0	0.0	0.0	0.0	0.0	0.0	0.0	0.0	0.0	0.0	0.0	0.0	0.0	0.0
ENSG00000110429	26273	ensembl_gene_id	H. sapiens	26273	H. sapiens	FBXO3	F-box protein 3	GO:0016567 protein ubiquitination;GO:0032446 protein modification by small protein conjugation;GO:0070647 protein modification by small protein conjugation or removal			Cytosol;Nucleoplasm(Approved)				0.0	0.0	0.0	0.0	0.0	0.0	0.0	0.0	0.0	0.0	0.0	0.0	0.0	0.0	0.0	0.0	0.0	0.0	0.0	0.0
ENSG00000105355	10226	ensembl_gene_id	H. sapiens	10226	H. sapiens	PLIN3	perilipin 3	GO:0016192 vesicle-mediated transport;GO:0006810 transport;GO:0051234 establishment of localization			Lipid droplets(Enhanced)Cytosol(Supported)	Idursulfase;Galsulfase			0.0	0.0	0.0	1.0	0.0	0.0	0.0	0.0	0.0	0.0	0.0	0.0	0.0	0.0	0.0	0.0	0.0	0.0	0.0	0.0
ENSG00000123415	23583	ensembl_gene_id	H. sapiens	23583	H. sapiens	SMUG1	single-strand-selective monofunctional uracil-DNA glycosylase 1	GO:0045008 depyrimidination;GO:0009223 pyrimidine deoxyribonucleotide catabolic process;GO:0006244 pyrimidine nucleotide catabolic process			Vesicles(Approved)Centrosome(Uncertain)				0.0	0.0	0.0	0.0	0.0	0.0	0.0	0.0	0.0	0.0	0.0	0.0	0.0	0.0	0.0	0.0	0.0	1.0	0.0	0.0
ENSG00000170627	121355	ensembl_gene_id	H. sapiens	121355	H. sapiens	GTSF1	gametocyte specific factor 1	GO:0007283 spermatogenesis;GO:0048232 male gamete generation;GO:0007276 gamete generation			Nucleoplasm(Approved)				0.0	0.0	0.0	0.0	0.0	0.0	0.0	0.0	0.0	0.0	0.0	0.0	0.0	0.0	0.0	0.0	0.0	0.0	0.0	0.0
ENSG00000121621	81930	ensembl_gene_id	H. sapiens	81930	H. sapiens	KIF18A	kinesin family member 18A	GO:0072520 seminiferous tubule development;GO:0019886 antigen processing and presentation of exogenous peptide antigen via MHC class II;GO:0007080 mitotic metaphase plate congression			Cytokinetic bridge;Microtubules(Supported)				0.0	0.0	0.0	0.0	1.0	1.0	0.0	0.0	0.0	0.0	0.0	0.0	0.0	0.0	0.0	0.0	1.0	0.0	0.0	0.0
ENSG00000178538	767	ensembl_gene_id	H. sapiens	767	H. sapiens	CA8	carbonic anhydrase 8	GO:0048015 phosphatidylinositol-mediated signaling;GO:0048017 inositol lipid-mediated signaling;GO:0035556 intracellular signal transduction				Zonisamide (Zinc ion binding)			0.0	0.0	0.0	0.0	0.0	0.0	0.0	0.0	0.0	0.0	0.0	0.0	0.0	0.0	0.0	0.0	0.0	0.0	0.0	0.0
ENSG00000175600	79783	ensembl_gene_id	H. sapiens	79783	H. sapiens	SUGCT	succinyl-CoA:glutarate-CoA transferase			Enzymes/ENZYME proteins/Transferases					0.0	0.0	0.0	0.0	0.0	0.0	0.0	0.0	0.0	0.0	0.0	0.0	0.0	0.0	0.0	0.0	0.0	0.0	0.0	0.0
ENSG00000137807	9493	ensembl_gene_id	H. sapiens	9493	H. sapiens	KIF23	kinesin family member 23	GO:0072383 plus-end-directed vesicle transport along microtubule;GO:0051256 mitotic spindle midzone assembly;GO:0072386 plus-end-directed organelle transport along microtubule			Nucleoplasm(Enhanced)		(M14)PID AURORA B PATHWAY	(M5893)HALLMARK MITOTIC SPINDLE; (M5901)HALLMARK G2M CHECKPOINT	0.0	0.0	0.0	0.0	0.0	1.0	0.0	0.0	0.0	0.0	0.0	0.0	0.0	0.0	0.0	0.0	0.0	0.0	0.0	0.0
ENSG00000056998	8908	ensembl_gene_id	H. sapiens	8908	H. sapiens	GYG2	glycogenin 2	GO:0005978 glycogen biosynthetic process;GO:0009250 glucan biosynthetic process;GO:0005977 glycogen metabolic process		Enzymes/ENZYME proteins/Transferases	Cytosol;Nucleoli;Nucleus(Approved)				0.0	0.0	0.0	0.0	0.0	0.0	0.0	0.0	0.0	0.0	0.0	0.0	0.0	0.0	0.0	0.0	0.0	1.0	0.0	0.0
ENSG00000174950	388611	ensembl_gene_id	H. sapiens	388611	H. sapiens	CD164L2	CD164 molecule like 2				Cytosol;Plasma membrane(Approved)				0.0	0.0	0.0	0.0	0.0	0.0	0.0	0.0	0.0	0.0	0.0	0.0	0.0	0.0	0.0	0.0	0.0	0.0	0.0	0.0
ENSG00000186417	342035	ensembl_gene_id	H. sapiens	342035	H. sapiens	GLDN	gliomedin	GO:0045162 clustering of voltage-gated sodium channels;GO:0045161 neuronal ion channel clustering;GO:0042551 neuron maturation					(M3008)NABA ECM GLYCOPROTEINS; (M5884)NABA CORE MATRISOME; (M5889)NABA MATRISOME		1.0	0.0	0.0	0.0	0.0	0.0	0.0	0.0	0.0	0.0	0.0	0.0	0.0	0.0	0.0	0.0	0.0	0.0	0.0	0.0
ENSG00000138735	8654	ensembl_gene_id	H. sapiens	8654	H. sapiens	PDE5A	phosphodiesterase 5A	GO:0060282 positive regulation of oocyte development;GO:0046069 cGMP catabolic process;GO:0055118 negative regulation of cardiac muscle contraction		Enzymes/ENZYME proteins/Hydrolases	Cytosol(Approved)	Sildenafil (Metal ion binding);Theophylline (Metal ion binding);Pentoxifylline (Metal ion binding);Tadalafil (Metal ion binding);Vardenafil (Metal ion binding);Dipyridamole (Metal ion binding);Guanosine-5'-Monophosphate (Metal ion binding);Gamma-Glutamyl[S-(2-Iodobenzyl)Cysteinyl]Glycine (Metal ion binding);Citric Acid (Metal ion binding);OSI-461 (Metal ion binding);Avanafil (Metal ion binding);U…			0.0	0.0	0.0	0.0	0.0	0.0	1.0	1.0	0.0	0.0	0.0	1.0	0.0	0.0	0.0	0.0	0.0	1.0	0.0	0.0
ENSG00000134644	9698	ensembl_gene_id	H. sapiens	9698	H. sapiens	PUM1	pumilio RNA binding family member 1	GO:1900246 positive regulation of RIG-I signaling pathway;GO:0039535 regulation of RIG-I signaling pathway;GO:0039529 RIG-I signaling pathway			Cytosol;Nucleus(Supported)				0.0	0.0	0.0	0.0	0.0	1.0	0.0	0.0	0.0	0.0	0.0	0.0	0.0	0.0	0.0	0.0	0.0	0.0	0.0	0.0
ENSG00000006125	163	ensembl_gene_id	H. sapiens	163	H. sapiens	AP2B1	adaptor related protein complex 2 subunit beta 1	GO:0098884 postsynaptic neurotransmitter receptor internalization;GO:0032802 low-density lipoprotein particle receptor catabolic process;GO:0050690 regulation of defense response to virus by virus			Vesicles(Supported)			(M5910)HALLMARK PROTEIN SECRETION	0.0	0.0	1.0	0.0	0.0	0.0	1.0	0.0	1.0	0.0	1.0	0.0	0.0	0.0	0.0	0.0	0.0	0.0	0.0	0.0
ENSG00000148516	6935	ensembl_gene_id	H. sapiens	6935	H. sapiens	ZEB1	zinc finger E-box binding homeobox 1	GO:0033081 regulation of T cell differentiation in thymus;GO:0045602 negative regulation of endothelial cell differentiation;GO:0048752 semicircular canal morphogenesis		Transcription factors/Helix-turn-helix domains	Nucleoplasm(Supported)		(M71)PID ILK PATHWAY	(M5921)HALLMARK COMPLEMENT	0.0	0.0	0.0	0.0	0.0	0.0	1.0	0.0	1.0	0.0	1.0	0.0	0.0	0.0	1.0	0.0	1.0	0.0	0.0	0.0
ENSG00000104537	312	ensembl_gene_id	H. sapiens	312	H. sapiens	ANXA13	annexin A13	GO:0042998 positive regulation of Golgi to plasma membrane protein transport;GO:0042996 regulation of Golgi to plasma membrane protein transport;GO:1903078 positive regulation of protein localization to plasma membrane			Plasma membrane(Supported)		(M5880)NABA ECM AFFILIATED; (M5885)NABA MATRISOME ASSOCIATED; (M5889)NABA MATRISOME	(M5892)HALLMARK CHOLESTEROL HOMEOSTASIS	0.0	0.0	0.0	0.0	0.0	0.0	0.0	0.0	0.0	0.0	0.0	0.0	0.0	0.0	0.0	0.0	0.0	0.0	0.0	0.0
ENSG00000102048	140462	ensembl_gene_id	H. sapiens	140462	H. sapiens	ASB9	ankyrin repeat and SOCS box containing 9	GO:0045732 positive regulation of protein catabolic process;GO:0043687 post-translational protein modification;GO:0042176 regulation of protein catabolic process							0.0	0.0	0.0	0.0	0.0	0.0	0.0	0.0	0.0	0.0	0.0	0.0	0.0	0.0	0.0	0.0	0.0	0.0	0.0	0.0
ENSG00000087842	8544	ensembl_gene_id	H. sapiens	8544	H. sapiens	PIR	pirin	GO:0030224 monocyte differentiation;GO:1903131 mononuclear cell differentiation;GO:0002573 myeloid leukocyte differentiation		Enzymes/ENZYME proteins/Oxidoreductases	Cytosol(Supported)				0.0	0.0	0.0	0.0	0.0	0.0	0.0	0.0	0.0	0.0	0.0	0.0	0.0	0.0	0.0	0.0	0.0	0.0	0.0	0.0
ENSG00000102010	660	ensembl_gene_id	H. sapiens	660	H. sapiens	BMX	BMX non-receptor tyrosine kinase	GO:0050853 B cell receptor signaling pathway;GO:0038083 peptidyl-tyrosine autophosphorylation;GO:0050851 antigen receptor-mediated signaling pathway	Tyr protein kinase family	Enzymes/{ENZYME proteins/Transferases,Kinases/Tyr protein kinases}	Plasma membrane(Supported)Nucleoplasm(Approved)		(M92)PID ANGIOPOIETIN RECEPTOR PATHWAY; (M281)PID FAK PATHWAY		0.0	0.0	0.0	1.0	0.0	0.0	0.0	0.0	0.0	0.0	0.0	0.0	0.0	0.0	0.0	0.0	0.0	1.0	0.0	0.0
ENSG00000164116	2982	ensembl_gene_id	H. sapiens	2982	H. sapiens	GUCY1A1	guanylate cyclase 1 soluble subunit alpha 1	GO:0098925 retrograde trans-synaptic signaling by nitric oxide, modulating synaptic transmission;GO:0052565 response to defense-related host nitric oxide production;GO:0099555 trans-synaptic signaling by nitric oxide, modulating synaptic transmission		Enzymes/ENZYME proteins/Lyases	Nucleus(Supported)			(M5908)HALLMARK ANDROGEN RESPONSE; (M5953)HALLMARK KRAS SIGNALING UP	0.0	0.0	0.0	0.0	0.0	0.0	0.0	1.0	0.0	0.0	0.0	0.0	0.0	0.0	0.0	0.0	0.0	1.0	0.0	0.0
ENSG00000061918	2983	ensembl_gene_id	H. sapiens	2983	H. sapiens	GUCY1B1	guanylate cyclase 1 soluble subunit beta 1	GO:0099555 trans-synaptic signaling by nitric oxide, modulating synaptic transmission;GO:0099554 trans-synaptic signaling by soluble gas, modulating synaptic transmission;GO:0038060 nitric oxide-cGMP-mediated signaling pathway		Enzymes/ENZYME proteins/Lyases	Cytosol(Approved)			(M5947)HALLMARK IL2 STAT5 SIGNALING	0.0	0.0	0.0	0.0	0.0	0.0	0.0	1.0	0.0	1.0	0.0	0.0	0.0	0.0	0.0	0.0	1.0	1.0	0.0	0.0
ENSG00000171604	51523	ensembl_gene_id	H. sapiens	51523	H. sapiens	CXXC5	CXXC finger protein 5	GO:0043123 positive regulation of I-kappaB kinase/NF-kappaB signaling;GO:0043122 regulation of I-kappaB kinase/NF-kappaB signaling;GO:0000122 negative regulation of transcription by RNA polymerase II			Cytosol;Nucleoplasm(Enhanced)				0.0	0.0	0.0	0.0	0.0	0.0	0.0	0.0	0.0	0.0	0.0	0.0	0.0	0.0	0.0	0.0	0.0	0.0	0.0	0.0
ENSG00000137411	57176	ensembl_gene_id	H. sapiens	57176	H. sapiens	VARS2	valyl-tRNA synthetase 2, mitochondrial	GO:0006438 valyl-tRNA aminoacylation;GO:0106074 aminoacyl-tRNA metabolism involved in translational fidelity;GO:0006418 tRNA aminoacylation for protein translation		Enzymes/ENZYME proteins/Ligase	Mitochondria(Approved)				0.0	0.0	0.0	0.0	0.0	0.0	0.0	0.0	0.0	0.0	0.0	0.0	0.0	0.0	0.0	0.0	0.0	0.0	1.0	0.0
ENSG00000143157	57645	ensembl_gene_id	H. sapiens	57645	H. sapiens	POGK	pogo transposable element derived with KRAB domain	GO:0006355 regulation of transcription, DNA-templated;GO:1903506 regulation of nucleic acid-templated transcription;GO:0006351 transcription, DNA-templated			Nucleoplasm(Supported)Vesicles(Approved)				0.0	0.0	0.0	0.0	0.0	0.0	0.0	0.0	0.0	0.0	0.0	0.0	0.0	0.0	0.0	0.0	0.0	0.0	0.0	0.0
ENSG00000121316	79887	ensembl_gene_id	H. sapiens	79887	H. sapiens	PLBD1	phospholipase B domain containing 1	GO:0036152 phosphatidylethanolamine acyl-chain remodeling;GO:0036149 phosphatidylinositol acyl-chain remodeling;GO:0036151 phosphatidylcholine acyl-chain remodeling							0.0	0.0	0.0	1.0	0.0	0.0	0.0	0.0	0.0	0.0	0.0	0.0	0.0	0.0	0.0	0.0	0.0	0.0	0.0	0.0
ENSG00000135821	2752	ensembl_gene_id	H. sapiens	2752	H. sapiens	GLUL	glutamate-ammonia ligase	GO:0019676 ammonia assimilation cycle;GO:0006542 glutamine biosynthetic process;GO:0006538 glutamate catabolic process		Enzymes/ENZYME proteins/Ligase;Enzymes/ENZYME proteins/Lyases	Cytosol(Enhanced)Mitochondria(Supported)	L-Glutamine (Manganese ion binding);L-Glutamic Acid (Manganese ion binding)		(M5935)HALLMARK FATTY ACID METABOLISM	0.0	0.0	0.0	0.0	0.0	0.0	0.0	0.0	0.0	0.0	0.0	0.0	0.0	0.0	0.0	0.0	0.0	1.0	1.0	0.0
ENSG00000059377	6916	ensembl_gene_id	H. sapiens	6916	H. sapiens	TBXAS1	thromboxane A synthase 1	GO:0019371 cyclooxygenase pathway;GO:0001516 prostaglandin biosynthetic process;GO:0046457 prostanoid biosynthetic process		Enzymes/ENZYME proteins/Isomerase	Vesicles(Supported)	Sulfasalazine (Thromboxane-a synthase activity);Ridogrel (Thromboxane-a synthase activity);Dazoxiben (Thromboxane-a synthase activity);NM-702 (Thromboxane-a synthase activity)			0.0	0.0	0.0	1.0	0.0	0.0	0.0	0.0	0.0	0.0	0.0	0.0	0.0	0.0	0.0	0.0	0.0	1.0	0.0	0.0
ENSG00000278540	31	ensembl_gene_id	H. sapiens	31	H. sapiens	ACACA	acetyl-CoA carboxylase alpha	GO:0006853 carnitine shuttle;GO:2001295 malonyl-CoA biosynthetic process;GO:2001293 malonyl-CoA metabolic process		Enzymes/ENZYME proteins/Ligase	Cytosol(Supported)Actin filaments;Nucleoli fibrillar center(Uncertain)	Biotin (Metal ion binding)		(M5923)HALLMARK PI3K AKT MTOR SIGNALING; (M5924)HALLMARK MTORC1 SIGNALING	0.0	0.0	0.0	1.0	0.0	0.0	0.0	0.0	0.0	0.0	0.0	0.0	0.0	0.0	0.0	0.0	1.0	1.0	0.0	0.0
ENSG00000118420	90025	ensembl_gene_id	H. sapiens	90025	H. sapiens	UBE3D	ubiquitin protein ligase E3D	GO:0006513 protein monoubiquitination;GO:0051865 protein autoubiquitination;GO:0043161 proteasome-mediated ubiquitin-dependent protein catabolic process		Enzymes/ENZYME proteins/Transferases	Rods & Rings(Approved)				0.0	0.0	0.0	0.0	0.0	0.0	0.0	0.0	0.0	0.0	0.0	0.0	0.0	0.0	0.0	0.0	0.0	0.0	0.0	0.0
ENSG00000058085	3918	ensembl_gene_id	H. sapiens	3918	H. sapiens	LAMC2	laminin subunit gamma 2	GO:0031581 hemidesmosome assembly;GO:0007044 cell-substrate junction assembly;GO:0034446 substrate adhesion-dependent cell spreading			Cytosol(Approved)		(M158)PID INTEGRIN4 PATHWAY; (M5887)NABA BASEMENT MEMBRANES; (M239)PID A6B1 A6B4 INTEGRIN PATHWAY	(M5915)HALLMARK APICAL JUNCTION; (M5930)HALLMARK EPITHELIAL MESENCHYMAL TRANSITION; (M5907)HALLMARK ESTROGEN RESPONSE LATE	1.0	1.0	1.0	0.0	0.0	0.0	1.0	0.0	0.0	0.0	0.0	1.0	0.0	0.0	0.0	0.0	0.0	0.0	0.0	0.0
ENSG00000182636	4692	ensembl_gene_id	H. sapiens	4692	H. sapiens	NDN	necdin, MAGE family member	GO:0007413 axonal fasciculation;GO:0106030 neuron projection fasciculation;GO:0048011 neurotrophin TRK receptor signaling pathway			Cytosol;Nucleoplasm(Approved)		(M153)PID P75 NTR PATHWAY		0.0	0.0	1.0	0.0	0.0	0.0	1.0	0.0	0.0	0.0	0.0	0.0	0.0	0.0	1.0	0.0	0.0	0.0	0.0	0.0
ENSG00000205560	1375	ensembl_gene_id	H. sapiens	1375	H. sapiens	CPT1B	carnitine palmitoyltransferase 1B	GO:0006853 carnitine shuttle;GO:1902001 fatty acid transmembrane transport;GO:0015909 long-chain fatty acid transport		Enzymes/ENZYME proteins/Transferases			(M106)PID HNF3B PATHWAY		0.0	0.0	0.0	1.0	0.0	0.0	0.0	0.0	0.0	0.0	0.0	0.0	0.0	0.0	0.0	0.0	0.0	0.0	1.0	0.0
ENSG00000100299	410	ensembl_gene_id	H. sapiens	410	H. sapiens	ARSA	arylsulfatase A	GO:0043312 neutrophil degranulation;GO:0006687 glycosphingolipid metabolic process;GO:0002283 neutrophil activation involved in immune response		Enzymes/ENZYME proteins/Hydrolases	Cytosol;Golgi apparatus(Uncertain)	N,4-Dihydroxy-N-Oxo-3-(Sulfooxy)Benzenaminium (Sulfuric ester hydrolase activity);2-Amino-3-Hydroxy-3-Phosphonooxy-Propionic Acid (Sulfuric ester hydrolase activity)			0.0	0.0	0.0	1.0	0.0	0.0	0.0	0.0	0.0	0.0	0.0	0.0	0.0	0.0	0.0	0.0	0.0	0.0	0.0	0.0
ENSG00000136436	10241	ensembl_gene_id	H. sapiens	10241	H. sapiens	CALCOCO2	calcium binding and coiled-coil domain 2	GO:1901098 positive regulation of autophagosome maturation;GO:0098792 xenophagy;GO:1901096 regulation of autophagosome maturation			Cytosol(Supported)Vesicles(Approved)				0.0	0.0	0.0	0.0	0.0	0.0	0.0	0.0	0.0	0.0	0.0	0.0	0.0	0.0	0.0	0.0	0.0	0.0	0.0	0.0
ENSG00000152253	57405	ensembl_gene_id	H. sapiens	57405	H. sapiens	SPC25	SPC25 component of NDC80 kinetochore complex	GO:0007052 mitotic spindle organization;GO:1902850 microtubule cytoskeleton organization involved in mitosis;GO:0007051 spindle organization			Cytosol(Enhanced)			(M5925)HALLMARK E2F TARGETS	0.0	0.0	0.0	0.0	0.0	1.0	0.0	0.0	0.0	0.0	0.0	0.0	0.0	0.0	0.0	0.0	0.0	0.0	0.0	0.0
ENSG00000119979	404636	ensembl_gene_id	H. sapiens	404636	H. sapiens	DENND10	DENN domain containing 10				Centrosome;Cytosol;Plasma membrane(Approved)				0.0	0.0	0.0	0.0	0.0	0.0	0.0	0.0	0.0	0.0	0.0	0.0	0.0	0.0	0.0	0.0	0.0	0.0	0.0	0.0
ENSG00000183605	119559	ensembl_gene_id	H. sapiens	119559	H. sapiens	SFXN4	sideroflexin 4	GO:0006865 amino acid transport;GO:0046942 carboxylic acid transport;GO:0015849 organic acid transport		Transporters/Electrochemical Potential-driven transporters	Vesicles(Supported)				0.0	0.0	0.0	0.0	0.0	0.0	0.0	0.0	0.0	0.0	0.0	0.0	0.0	0.0	0.0	0.0	0.0	0.0	0.0	0.0
ENSG00000162909	824	ensembl_gene_id	H. sapiens	824	H. sapiens	CAPN2	calpain 2	GO:2001247 positive regulation of phosphatidylcholine biosynthetic process;GO:2001245 regulation of phosphatidylcholine biosynthetic process;GO:0010666 positive regulation of cardiac muscle cell apoptotic process		Enzymes/{ENZYME proteins/Hydrolases,Peptidases/Cysteine-type peptidases}	Cytosol(Supported)		(M281)PID FAK PATHWAY; (M164)PID ERBB1 DOWNSTREAM PATHWAY	(M5946)HALLMARK COAGULATION	1.0	1.0	0.0	1.0	0.0	0.0	0.0	0.0	1.0	1.0	1.0	0.0	0.0	0.0	0.0	0.0	1.0	1.0	0.0	0.0
ENSG00000152223	57724	ensembl_gene_id	H. sapiens	57724	H. sapiens	EPG5	ectopic P-granules autophagy protein 5 homolog	GO:0034162 toll-like receptor 9 signaling pathway;GO:1990786 cellular response to dsDNA;GO:1990784 response to dsDNA			Nuclear speckles(Approved)				0.0	0.0	0.0	0.0	0.0	0.0	0.0	0.0	0.0	0.0	0.0	0.0	0.0	0.0	0.0	0.0	1.0	0.0	0.0	0.0
ENSG00000164077	84315	ensembl_gene_id	H. sapiens	84315	H. sapiens	MON1A	MON1 homolog A, secretory trafficking associated	GO:0006623 protein targeting to vacuole;GO:0072666 establishment of protein localization to vacuole;GO:0072665 protein localization to vacuole			Cytosol(Approved)				0.0	0.0	0.0	0.0	0.0	0.0	0.0	0.0	0.0	0.0	0.0	0.0	0.0	0.0	0.0	0.0	0.0	0.0	0.0	0.0
ENSG00000186281	150763	ensembl_gene_id	H. sapiens	150763	H. sapiens	GPAT2	glycerol-3-phosphate acyltransferase 2, mitochondrial	GO:0016024 CDP-diacylglycerol biosynthetic process;GO:1990511 piRNA biosynthetic process;GO:0046341 CDP-diacylglycerol metabolic process		Enzymes/ENZYME proteins/Transferases	Mitochondria(Approved)				0.0	0.0	0.0	1.0	0.0	0.0	0.0	0.0	0.0	0.0	0.0	0.0	0.0	0.0	0.0	0.0	0.0	1.0	0.0	0.0
ENSG00000177054	54503	ensembl_gene_id	H. sapiens	54503	H. sapiens	ZDHHC13	zinc finger DHHC-type containing 13	GO:1903830 magnesium ion transmembrane transport;GO:0015693 magnesium ion transport;GO:0043123 positive regulation of I-kappaB kinase/NF-kappaB signaling		Enzymes/ENZYME proteins/Transferases;Transporters	Vesicles(Enhanced)				0.0	0.0	0.0	0.0	0.0	0.0	0.0	0.0	0.0	0.0	0.0	0.0	0.0	0.0	0.0	0.0	0.0	0.0	0.0	0.0
ENSG00000073331	80216	ensembl_gene_id	H. sapiens	80216	H. sapiens	ALPK1	alpha kinase 1	GO:0002753 cytoplasmic pattern recognition receptor signaling pathway;GO:0002221 pattern recognition receptor signaling pathway;GO:0002758 innate immune response-activating signal transduction	Atypical: Alpha-type protein kinase family	Enzymes/Kinases/Atypical kinases	Centrosome(Approved)				0.0	0.0	0.0	0.0	0.0	0.0	0.0	0.0	0.0	0.0	0.0	0.0	0.0	0.0	0.0	0.0	0.0	0.0	0.0	0.0
ENSG00000128294	8459	ensembl_gene_id	H. sapiens	8459	H. sapiens	TPST2	tyrosylprotein sulfotransferase 2	GO:0006478 peptidyl-tyrosine sulfation;GO:0050427 3'-phosphoadenosine 5'-phosphosulfate metabolic process;GO:0006477 protein sulfation		Enzymes/ENZYME proteins/Transferases				(M5891)HALLMARK HYPOXIA	0.0	0.0	0.0	0.0	0.0	0.0	0.0	0.0	0.0	0.0	0.0	0.0	0.0	0.0	0.0	0.0	0.0	1.0	0.0	0.0
ENSG00000165195	5277	ensembl_gene_id	H. sapiens	5277	H. sapiens	PIGA	phosphatidylinositol glycan anchor biosynthesis class A	GO:0016254 preassembly of GPI anchor in ER membrane;GO:0006506 GPI anchor biosynthetic process;GO:0006505 GPI anchor metabolic process		Enzymes/ENZYME proteins/Transferases					0.0	0.0	0.0	1.0	0.0	0.0	0.0	0.0	0.0	0.0	0.0	0.0	0.0	0.0	0.0	0.0	0.0	1.0	0.0	0.0
ENSG00000184254	220	ensembl_gene_id	H. sapiens	220	H. sapiens	ALDH1A3	aldehyde dehydrogenase 1 family member A3	GO:0021768 nucleus accumbens development;GO:0002072 optic cup morphogenesis involved in camera-type eye development;GO:0002138 retinoic acid biosynthetic process		Enzymes/ENZYME proteins/Oxidoreductases	Cytosol;Nucleus(Enhanced)	NADH (Thyroid hormone binding);Vitamin A (Thyroid hormone binding)		(M5908)HALLMARK ANDROGEN RESPONSE; (M5953)HALLMARK KRAS SIGNALING UP	0.0	0.0	0.0	1.0	0.0	0.0	0.0	0.0	0.0	0.0	1.0	0.0	0.0	0.0	0.0	1.0	0.0	1.0	0.0	0.0
ENSG00000090932	10683	ensembl_gene_id	H. sapiens	10683	H. sapiens	DLL3	delta like canonical Notch ligand 3	GO:0007386 compartment pattern specification;GO:0048339 paraxial mesoderm development;GO:0001756 somitogenesis			Cytosol;Nucleoplasm(Approved)		(M17)PID NOTCH PATHWAY		0.0	0.0	0.0	0.0	0.0	0.0	0.0	0.0	0.0	0.0	1.0	0.0	0.0	0.0	0.0	0.0	0.0	0.0	0.0	0.0
ENSG00000130005	2593	ensembl_gene_id	H. sapiens	2593	H. sapiens	GAMT	guanidinoacetate N-methyltransferase	GO:0006601 creatine biosynthetic process;GO:0006600 creatine metabolic process;GO:0046498 S-adenosylhomocysteine metabolic process		Enzymes/ENZYME proteins/Transferases		Creatine (Methyltransferase activity);Guanidine (Methyltransferase activity);S-Adenosyl-L-Homocysteine (Methyltransferase activity);N-[Amino(Imino)Methyl]Glycine (Methyltransferase activity)		(M5956)HALLMARK KRAS SIGNALING DN; (M5915)HALLMARK APICAL JUNCTION	0.0	0.0	0.0	0.0	0.0	0.0	0.0	1.0	0.0	0.0	0.0	0.0	0.0	0.0	0.0	0.0	0.0	1.0	1.0	0.0
ENSG00000151136	121551	ensembl_gene_id	H. sapiens	121551	H. sapiens	BTBD11	BTB domain containing 11	GO:0060395 SMAD protein signal transduction;GO:0007178 transmembrane receptor protein serine/threonine kinase signaling pathway;GO:0007167 enzyme linked receptor protein signaling pathway			Nucleoplasm(Approved)				0.0	0.0	0.0	0.0	0.0	0.0	0.0	0.0	0.0	0.0	0.0	0.0	0.0	0.0	1.0	0.0	0.0	0.0	0.0	0.0
ENSG00000078487	55063	ensembl_gene_id	H. sapiens	55063	H. sapiens	ZCWPW1	zinc finger CW-type and PWWP domain containing 1				Golgi apparatus(Approved)				0.0	0.0	0.0	0.0	0.0	0.0	0.0	0.0	0.0	0.0	0.0	0.0	0.0	0.0	0.0	0.0	0.0	0.0	0.0	0.0
ENSG00000198677	9652	ensembl_gene_id	H. sapiens	9652	H. sapiens	TTC37	tetratricopeptide repeat domain 37	GO:0043928 exonucleolytic nuclear-transcribed mRNA catabolic process involved in deadenylation-dependent decay;GO:0000291 nuclear-transcribed mRNA catabolic process, exonucleolytic;GO:0000288 nuclear-transcribed mRNA catabolic process, deadenylation-dependent decay			Cytosol;Nucleoplasm(Supported)			(M5922)HALLMARK UNFOLDED PROTEIN RESPONSE	0.0	0.0	0.0	0.0	0.0	0.0	0.0	0.0	0.0	0.0	0.0	0.0	0.0	0.0	0.0	0.0	0.0	0.0	0.0	0.0
ENSG00000120594	84898	ensembl_gene_id	H. sapiens	84898	H. sapiens	PLXDC2	plexin domain containing 2				Nuclear bodies(Supported)		(M5880)NABA ECM AFFILIATED; (M5885)NABA MATRISOME ASSOCIATED; (M5889)NABA MATRISOME		0.0	0.0	0.0	0.0	0.0	0.0	0.0	0.0	0.0	0.0	0.0	0.0	0.0	0.0	0.0	0.0	0.0	0.0	0.0	0.0
ENSG00000156298	7102	ensembl_gene_id	H. sapiens	7102	H. sapiens	TSPAN7	tetraspanin 7	GO:0016032 viral process;GO:0044403 symbiont process;GO:0044419 interspecies interaction between organisms		CD markers;Transporters/Accessory Factors Involved in Transport				(M5953)HALLMARK KRAS SIGNALING UP	0.0	0.0	0.0	0.0	0.0	0.0	0.0	0.0	0.0	0.0	0.0	0.0	0.0	0.0	0.0	0.0	0.0	0.0	0.0	0.0
ENSG00000250349						None	None	None	None	None	None	None	None	None	nan	nan	nan	nan	nan	nan	nan	nan	nan	nan	nan	nan	nan	nan	nan	nan	nan	nan	nan	nan
ENSG00000115232	3676	ensembl_gene_id	H. sapiens	3676	H. sapiens	ITGA4	integrin subunit alpha 4	GO:1903238 positive regulation of leukocyte tethering or rolling;GO:1990771 clathrin-dependent extracellular exosome endocytosis;GO:0003366 cell-matrix adhesion involved in ameboidal cell migration		CD markers	Plasma membrane(Approved)	Natalizumab (Metal ion binding);ATL1102 (Metal ion binding);CDP323 (Metal ion binding);R1295 (Metal ion binding);R411 (Metal ion binding);MLN-02 (Metal ion binding);Tinzaparin (Metal ion binding);Vedolizumab (Metal ion binding)	(M212)PID INTEGRIN5 PATHWAY; (M274)PID LYMPH ANGIOGENESIS PATHWAY; (M47)PID INTEGRIN CS PATHWAY	(M5897)HALLMARK IL6 JAK STAT3 SIGNALING	1.0	1.0	0.0	0.0	0.0	0.0	1.0	0.0	0.0	0.0	0.0	1.0	0.0	1.0	0.0	0.0	1.0	0.0	0.0	0.0
ENSG00000138346	1763	ensembl_gene_id	H. sapiens	1763	H. sapiens	DNA2	DNA replication helicase/nuclease 2	GO:1902990 mitotic telomere maintenance via semi-conservative replication;GO:0071932 replication fork reversal;GO:0043137 DNA replication, removal of RNA primer		Enzymes/ENZYME proteins/Hydrolases	Mitochondria(Supported)				0.0	0.0	0.0	0.0	0.0	0.0	0.0	0.0	0.0	0.0	0.0	0.0	0.0	0.0	0.0	0.0	0.0	0.0	0.0	0.0
ENSG00000141540	94015	ensembl_gene_id	H. sapiens	94015	H. sapiens	TTYH2	tweety family member 2	GO:1902476 chloride transmembrane transport;GO:0006821 chloride transport;GO:0098661 inorganic anion transmembrane transport		Transporters/Transporter channels and pores					0.0	0.0	0.0	0.0	0.0	0.0	0.0	0.0	0.0	0.0	0.0	0.0	0.0	0.0	0.0	0.0	0.0	0.0	0.0	0.0
ENSG00000140459	1583	ensembl_gene_id	H. sapiens	1583	H. sapiens	CYP11A1	cytochrome P450 family 11 subfamily A member 1	GO:0034650 cortisol metabolic process;GO:0006700 C21-steroid hormone biosynthetic process;GO:0006704 glucocorticoid biosynthetic process		Enzymes/ENZYME proteins/Oxidoreductases		Aminoglutethimide (Oxidoreductase activity, acting on paired donors, with incorporation or reduction of molecular oxygen, nad(p)h as one donor, and incorporation of one atom of oxygen)			0.0	0.0	0.0	1.0	0.0	0.0	0.0	0.0	0.0	0.0	0.0	0.0	0.0	0.0	0.0	0.0	1.0	0.0	0.0	0.0
ENSG00000147041	94122	ensembl_gene_id	H. sapiens	94122	H. sapiens	SYTL5	synaptotagmin like 5	GO:0006887 exocytosis;GO:0006886 intracellular protein transport;GO:0032940 secretion by cell			Cytosol;Microtubules;Nucleoplasm(Approved)				0.0	0.0	0.0	0.0	0.0	0.0	0.0	0.0	0.0	0.0	0.0	0.0	0.0	0.0	0.0	0.0	0.0	0.0	0.0	0.0
ENSG00000075035	9671	ensembl_gene_id	H. sapiens	9671	H. sapiens	WSCD2	WSC domain containing 2				Nucleoplasm(Approved)				0.0	0.0	0.0	0.0	0.0	0.0	0.0	0.0	0.0	0.0	0.0	0.0	0.0	0.0	0.0	0.0	0.0	0.0	0.0	0.0
ENSG00000072818	9744	ensembl_gene_id	H. sapiens	9744	H. sapiens	ACAP1	ArfGAP with coiled-coil, ankyrin repeat and PH domains 1	GO:0043547 positive regulation of GTPase activity;GO:0043087 regulation of GTPase activity;GO:0051345 positive regulation of hydrolase activity			Golgi apparatus(Approved)		(M86)PID ARF6 PATHWAY; (M67)PID ARF6 TRAFFICKING PATHWAY		0.0	0.0	0.0	0.0	0.0	0.0	0.0	0.0	0.0	0.0	0.0	0.0	0.0	0.0	0.0	0.0	0.0	0.0	0.0	0.0
ENSG00000187838	57048	ensembl_gene_id	H. sapiens	57048	H. sapiens	PLSCR3	phospholipid scramblase 3	GO:0017121 phospholipid scrambling;GO:0042632 cholesterol homeostasis;GO:0071222 cellular response to lipopolysaccharide			Mitochondria(Supported)				0.0	0.0	0.0	0.0	0.0	0.0	0.0	0.0	0.0	0.0	0.0	0.0	0.0	0.0	0.0	0.0	0.0	0.0	0.0	0.0
ENSG00000068383	3632	ensembl_gene_id	H. sapiens	3632	H. sapiens	INPP5A	inositol polyphosphate-5-phosphatase A	GO:0046855 inositol phosphate dephosphorylation;GO:0071545 inositol phosphate catabolic process;GO:0046856 phosphatidylinositol dephosphorylation		Enzymes/ENZYME proteins/Hydrolases	Cytosol(Approved)				0.0	0.0	0.0	1.0	0.0	0.0	0.0	0.0	0.0	0.0	0.0	0.0	0.0	0.0	0.0	0.0	0.0	1.0	1.0	0.0
ENSG00000127241	5648	ensembl_gene_id	H. sapiens	5648	H. sapiens	MASP1	mannan binding lectin serine peptidase 1	GO:0001867 complement activation, lectin pathway;GO:0006956 complement activation;GO:0006898 receptor-mediated endocytosis		Enzymes/Peptidases/Serine-type peptidases	Cytosol;Nucleoplasm(Supported)		(M3468)NABA ECM REGULATORS; (M5885)NABA MATRISOME ASSOCIATED; (M5889)NABA MATRISOME		0.0	0.0	0.0	0.0	0.0	0.0	0.0	0.0	0.0	0.0	0.0	0.0	0.0	0.0	0.0	0.0	0.0	0.0	0.0	0.0
ENSG00000165533	123016	ensembl_gene_id	H. sapiens	123016	H. sapiens	TTC8	tetratricopeptide repeat domain 8	GO:0048560 establishment of anatomical structure orientation;GO:0050893 sensory processing;GO:1905515 non-motile cilium assembly							0.0	0.0	0.0	0.0	0.0	0.0	0.0	0.0	0.0	0.0	0.0	0.0	0.0	0.0	0.0	0.0	0.0	0.0	0.0	0.0
ENSG00000011028	9902	ensembl_gene_id	H. sapiens	9902	H. sapiens	MRC2	mannose receptor C type 2	GO:0030574 collagen catabolic process;GO:0032963 collagen metabolic process;GO:0001649 osteoblast differentiation		CD markers					0.0	0.0	0.0	0.0	0.0	0.0	0.0	0.0	0.0	0.0	0.0	0.0	0.0	0.0	0.0	0.0	0.0	0.0	0.0	0.0
ENSG00000136960	5168	ensembl_gene_id	H. sapiens	5168	H. sapiens	ENPP2	ectonucleotide pyrophosphatase/phosphodiesterase 2	GO:2000394 positive regulation of lamellipodium morphogenesis;GO:0034638 phosphatidylcholine catabolic process;GO:2000392 regulation of lamellipodium morphogenesis		Enzymes/ENZYME proteins/Hydrolases	Actin filaments;Golgi apparatus;Nucleus(Approved)			(M5905)HALLMARK ADIPOGENESIS	0.0	0.0	0.0	1.0	0.0	0.0	1.0	0.0	0.0	0.0	0.0	0.0	0.0	0.0	0.0	0.0	0.0	1.0	0.0	0.0
ENSG00000122585	4852	ensembl_gene_id	H. sapiens	4852	H. sapiens	NPY	neuropeptide Y	GO:0032100 positive regulation of appetite;GO:0032097 positive regulation of response to food;GO:0032109 positive regulation of response to nutrient levels			Golgi apparatus(Enhanced)	Alpha-Aminoisobutyric Acid (Receptor binding);L-Tyrosinamide (Receptor binding)			0.0	0.0	0.0	0.0	0.0	0.0	0.0	1.0	0.0	0.0	0.0	0.0	0.0	0.0	0.0	0.0	0.0	0.0	0.0	0.0
ENSG00000156639	60685	ensembl_gene_id	H. sapiens	60685	H. sapiens	ZFAND3	zinc finger AN1-type containing 3				Nucleoplasm;Vesicles(Approved)				0.0	0.0	0.0	0.0	0.0	0.0	0.0	0.0	0.0	0.0	0.0	0.0	0.0	0.0	0.0	0.0	0.0	0.0	0.0	0.0
ENSG00000262406	4321	ensembl_gene_id	H. sapiens	4321	H. sapiens	MMP12	matrix metallopeptidase 12	GO:1904905 negative regulation of endothelial cell-matrix adhesion via fibronectin;GO:1904904 regulation of endothelial cell-matrix adhesion via fibronectin;GO:1902741 positive regulation of interferon-alpha secretion		Enzymes/{ENZYME proteins/Hydrolases,Peptidases/Metallopeptidases}		Acetohydroxamic Acid (Zinc ion binding);Marimastat (Zinc ion binding);CP-271485 (Zinc ion binding);PF-00356231 (Zinc ion binding);Batimastat (Zinc ion binding);2-[2-(1,3-Dioxo-1,3-Dihydro-2h-Isoindol-2-Yl)Ethyl]-4-(4'-Ethoxy-1,1'-Biphenyl-4-Yl)-4-Oxobutanoic Acid (Zinc ion binding);AE-941 (Zinc ion binding);(1S,5S,7R)-N~7~-(BIPHENYL-4-YLMETHYL)-N~3~-HYDROXY-6,8-DIOXA-3-AZABICYCLO[3.2.1]OCTANE-3,7…	(M174)PID UPA UPAR PATHWAY; (M3468)NABA ECM REGULATORS; (M5885)NABA MATRISOME ASSOCIATED	(M5921)HALLMARK COMPLEMENT	1.0	1.0	0.0	0.0	0.0	0.0	0.0	0.0	0.0	0.0	1.0	1.0	0.0	0.0	0.0	0.0	1.0	0.0	0.0	0.0
ENSG00000137872	80031	ensembl_gene_id	H. sapiens	80031	H. sapiens	SEMA6D	semaphorin 6D	GO:0048843 negative regulation of axon extension involved in axon guidance;GO:0048841 regulation of axon extension involved in axon guidance;GO:1902668 negative regulation of axon guidance			Plasma membrane(Approved)Golgi apparatus(Uncertain)		(M5880)NABA ECM AFFILIATED; (M5885)NABA MATRISOME ASSOCIATED; (M5889)NABA MATRISOME		0.0	0.0	0.0	0.0	0.0	0.0	1.0	0.0	0.0	0.0	0.0	0.0	0.0	0.0	0.0	0.0	0.0	0.0	0.0	0.0
ENSG00000173376	79625	ensembl_gene_id	H. sapiens	79625	H. sapiens	NDNF	neuron derived neurotrophic factor	GO:0061042 vascular wound healing;GO:0019800 peptide cross-linking via chondroitin 4-sulfate glycosaminoglycan;GO:0060055 angiogenesis involved in wound healing			Vesicles(Supported)		(M3008)NABA ECM GLYCOPROTEINS; (M5884)NABA CORE MATRISOME; (M5889)NABA MATRISOME		1.0	0.0	0.0	0.0	0.0	0.0	1.0	0.0	0.0	0.0	0.0	1.0	0.0	0.0	0.0	0.0	0.0	0.0	0.0	0.0
ENSG00000204084	3633	ensembl_gene_id	H. sapiens	3633	H. sapiens	INPP5B	inositol polyphosphate-5-phosphatase B	GO:0046855 inositol phosphate dephosphorylation;GO:0071545 inositol phosphate catabolic process;GO:0046856 phosphatidylinositol dephosphorylation		Enzymes/ENZYME proteins/Hydrolases	Cytosol(Approved)	D-Myo-Inositol-1,4-Bisphosphate (Phosphatidylinositol-4,5-bisphosphate 5-phosphatase activity)			0.0	0.0	0.0	1.0	0.0	0.0	0.0	0.0	0.0	0.0	1.0	0.0	0.0	0.0	0.0	0.0	0.0	1.0	1.0	0.0
ENSG00000116962	4811	ensembl_gene_id	H. sapiens	4811	H. sapiens	NID1	nidogen 1	GO:0032836 glomerular basement membrane development;GO:0032835 glomerulus development;GO:0071711 basement membrane organization				Urokinase (Proteoglycan binding)	(M5887)NABA BASEMENT MEMBRANES; (M18)PID INTEGRIN1 PATHWAY; (M3008)NABA ECM GLYCOPROTEINS		1.0	1.0	0.0	0.0	0.0	0.0	0.0	0.0	0.0	0.0	0.0	1.0	0.0	0.0	0.0	0.0	0.0	0.0	0.0	0.0
ENSG00000132549	157680	ensembl_gene_id	H. sapiens	157680	H. sapiens	VPS13B	vacuolar protein sorting 13 homolog B	GO:0015031 protein transport;GO:0015833 peptide transport;GO:0042886 amide transport			Cell Junctions(Approved)				0.0	0.0	0.0	0.0	0.0	0.0	0.0	0.0	0.0	0.0	0.0	0.0	0.0	0.0	0.0	0.0	0.0	0.0	0.0	0.0
ENSG00000146233	51302	ensembl_gene_id	H. sapiens	51302	H. sapiens	CYP39A1	cytochrome P450 family 39 subfamily A member 1	GO:0030573 bile acid catabolic process;GO:0006707 cholesterol catabolic process;GO:0016127 sterol catabolic process		Enzymes/ENZYME proteins/Oxidoreductases				(M5948)HALLMARK BILE ACID METABOLISM; (M5956)HALLMARK KRAS SIGNALING DN	0.0	0.0	0.0	1.0	0.0	0.0	0.0	0.0	0.0	0.0	0.0	0.0	0.0	0.0	0.0	0.0	0.0	1.0	1.0	0.0
ENSG00000182771	2894	ensembl_gene_id	H. sapiens	2894	H. sapiens	GRID1	glutamate ionotropic receptor delta type subunit 1	GO:0035235 ionotropic glutamate receptor signaling pathway;GO:0035176 social behavior;GO:0035249 synaptic transmission, glutamatergic				L-Glutamic Acid (Ionotropic glutamate receptor activity)			0.0	0.0	0.0	0.0	0.0	0.0	0.0	0.0	0.0	0.0	0.0	0.0	0.0	0.0	0.0	0.0	0.0	0.0	0.0	0.0
ENSG00000100360	11020	ensembl_gene_id	H. sapiens	11020	H. sapiens	IFT27	intraflagellar transport 27	GO:0060122 inner ear receptor cell stereocilium organization;GO:0035735 intraciliary transport involved in cilium assembly;GO:0060119 inner ear receptor cell development			Mitochondria;Nucleoplasm(Approved)				0.0	0.0	0.0	0.0	0.0	0.0	0.0	0.0	0.0	0.0	0.0	0.0	0.0	0.0	0.0	0.0	0.0	0.0	0.0	0.0
ENSG00000100558	26499	ensembl_gene_id	H. sapiens	26499	H. sapiens	PLEK2	pleckstrin 2	GO:0120034 positive regulation of plasma membrane bounded cell projection assembly;GO:0031532 actin cytoskeleton reorganization;GO:0120032 regulation of plasma membrane bounded cell projection assembly			Cytosol;Vesicles(Uncertain)			(M5953)HALLMARK KRAS SIGNALING UP	0.0	0.0	0.0	0.0	0.0	0.0	1.0	0.0	0.0	0.0	0.0	0.0	0.0	0.0	0.0	0.0	0.0	0.0	0.0	0.0
ENSG00000099968	23786	ensembl_gene_id	H. sapiens	23786	H. sapiens	BCL2L13	BCL2 like 13	GO:0006919 activation of cysteine-type endopeptidase activity involved in apoptotic process;GO:0043280 positive regulation of cysteine-type endopeptidase activity involved in apoptotic process;GO:2001056 positive regulation of cysteine-type endopeptidase activity			Mitochondria(Supported)			(M5905)HALLMARK ADIPOGENESIS	0.0	0.0	0.0	0.0	0.0	0.0	0.0	0.0	0.0	0.0	0.0	0.0	0.0	0.0	0.0	0.0	0.0	0.0	0.0	0.0
ENSG00000047579	84062	ensembl_gene_id	H. sapiens	84062	H. sapiens	DTNBP1	dystrobrevin binding protein 1	GO:0048490 anterograde synaptic vesicle transport;GO:0099517 synaptic vesicle transport along microtubule;GO:0060155 platelet dense granule organization			Microtubules;Midbody(Supported)				0.0	0.0	0.0	0.0	0.0	0.0	1.0	0.0	0.0	0.0	0.0	0.0	0.0	0.0	0.0	0.0	0.0	0.0	0.0	0.0
ENSG00000115183	85461	ensembl_gene_id	H. sapiens	85461	H. sapiens	TANC1	tetratricopeptide repeat, ankyrin repeat and coiled-coil containing 1	GO:0097062 dendritic spine maintenance;GO:0008542 visual learning;GO:0007520 myoblast fusion							0.0	0.0	0.0	0.0	0.0	0.0	0.0	0.0	1.0	0.0	0.0	0.0	0.0	0.0	0.0	0.0	0.0	0.0	0.0	0.0
ENSG00000147044	8573	ensembl_gene_id	H. sapiens	8573	H. sapiens	CASK	calcium/calmodulin dependent serine protein kinase	GO:0046710 GDP metabolic process;GO:0090280 positive regulation of calcium ion import;GO:0046037 GMP metabolic process	CAMK Ser/Thr protein kinase family	Enzymes/{ENZYME proteins/Transferases,Kinases/CAMK Ser/Thr protein kinases}	Cytosol;Nucleoplasm(Approved)	Formic Acid (Protein serine/threonine kinase activity)	(M251)PID SYNDECAN 3 PATHWAY; (M240)PID SYNDECAN 2 PATHWAY; (M198)PID SYNDECAN 1 PATHWAY		1.0	1.0	0.0	0.0	0.0	0.0	0.0	0.0	0.0	0.0	0.0	1.0	0.0	0.0	1.0	0.0	0.0	1.0	0.0	0.0
ENSG00000173093	160762	ensembl_gene_id	H. sapiens	160762	H. sapiens	CCDC63	coiled-coil domain containing 63	GO:0036158 outer dynein arm assembly;GO:0070286 axonemal dynein complex assembly;GO:0007286 spermatid development			Nuclear bodies;Nucleoplasm;Vesicles(Approved)				0.0	0.0	0.0	0.0	0.0	0.0	0.0	0.0	0.0	0.0	0.0	0.0	0.0	0.0	0.0	0.0	0.0	0.0	0.0	0.0
ENSG00000123243	80760	ensembl_gene_id	H. sapiens	80760	H. sapiens	ITIH5	inter-alpha-trypsin inhibitor heavy chain 5	GO:0030212 hyaluronan metabolic process;GO:1903510 mucopolysaccharide metabolic process;GO:0010951 negative regulation of endopeptidase activity			Golgi apparatus;Vesicles(Approved)		(M3468)NABA ECM REGULATORS; (M5885)NABA MATRISOME ASSOCIATED; (M5889)NABA MATRISOME	(M5947)HALLMARK IL2 STAT5 SIGNALING; (M5905)HALLMARK ADIPOGENESIS	0.0	0.0	0.0	0.0	0.0	0.0	0.0	0.0	0.0	0.0	0.0	0.0	0.0	0.0	0.0	0.0	0.0	0.0	0.0	0.0
ENSG00000153898	255231	ensembl_gene_id	H. sapiens	255231	H. sapiens	MCOLN2	mucolipin 2	GO:0071642 positive regulation of macrophage inflammatory protein 1 alpha production;GO:0035926 chemokine (C-C motif) ligand 2 secretion;GO:0071651 positive regulation of chemokine (C-C motif) ligand 5 production		Transporters/Transporter channels and pores;Voltage-gated ion channels/Transient Receptor Potential Channels	Intermediate filaments(Supported)				0.0	0.0	0.0	0.0	0.0	0.0	0.0	0.0	0.0	0.0	0.0	0.0	0.0	0.0	0.0	0.0	0.0	0.0	0.0	0.0
ENSG00000185920	5727	ensembl_gene_id	H. sapiens	5727	H. sapiens	PTCH1	patched 1	GO:0001658 branching involved in ureteric bud morphogenesis;GO:0010875 positive regulation of cholesterol efflux;GO:0060675 ureteric bud morphogenesis			Golgi apparatus(Approved)		(M211)PID HEDGEHOG 2PATHWAY; (M219)PID HEDGEHOG GLI PATHWAY	(M5919)HALLMARK HEDGEHOG SIGNALING; (M5895)HALLMARK WNT BETA CATENIN SIGNALING; (M5947)HALLMARK IL2 STAT5 SIGNALING	0.0	0.0	0.0	0.0	0.0	0.0	1.0	0.0	1.0	1.0	1.0	0.0	1.0	0.0	0.0	1.0	0.0	0.0	0.0	0.0
ENSG00000109686	152503	ensembl_gene_id	H. sapiens	152503	H. sapiens	SH3D19	SH3 domain containing 19	GO:0051044 positive regulation of membrane protein ectodomain proteolysis;GO:0051043 regulation of membrane protein ectodomain proteolysis;GO:0006509 membrane protein ectodomain proteolysis			Cytosol;Nucleoplasm(Supported)				0.0	0.0	0.0	0.0	0.0	0.0	1.0	0.0	0.0	0.0	0.0	0.0	0.0	0.0	0.0	0.0	0.0	0.0	0.0	0.0
ENSG00000102109	27344	ensembl_gene_id	H. sapiens	27344	H. sapiens	PCSK1N	proprotein convertase subtilisin/kexin type 1 inhibitor	GO:0016486 peptide hormone processing;GO:0002021 response to dietary excess;GO:0010951 negative regulation of endopeptidase activity			Vesicles(Approved)			(M5951)HALLMARK SPERMATOGENESIS; (M5953)HALLMARK KRAS SIGNALING UP	0.0	0.0	0.0	0.0	0.0	0.0	0.0	0.0	0.0	0.0	0.0	0.0	0.0	0.0	0.0	0.0	0.0	0.0	0.0	0.0
ENSG00000157020	6396	ensembl_gene_id	H. sapiens	6396	H. sapiens	SEC13	SEC13 homolog, nuclear pore and COPII coat complex component	GO:0006409 tRNA export from nucleus;GO:0006110 regulation of glycolytic process;GO:0071431 tRNA-containing ribonucleoprotein complex export from nucleus		Transporters/Transporter channels and pores	Nucleoplasm;Vesicles(Supported)				0.0	0.0	0.0	0.0	0.0	0.0	0.0	0.0	0.0	0.0	0.0	0.0	0.0	0.0	0.0	0.0	0.0	1.0	0.0	0.0
ENSG00000157087	491	ensembl_gene_id	H. sapiens	491	H. sapiens	ATP2B2	ATPase plasma membrane Ca2+ transporting 2	GO:0099566 regulation of postsynaptic cytosolic calcium ion concentration;GO:0099509 regulation of presynaptic cytosolic calcium ion concentration;GO:1903779 regulation of cardiac conduction		Enzymes/ENZYME proteins/Hydrolases;Transporters/Primary Active Transporters					0.0	0.0	0.0	0.0	0.0	0.0	0.0	1.0	0.0	0.0	0.0	0.0	0.0	0.0	0.0	0.0	0.0	0.0	0.0	0.0
ENSG00000198648	27347	ensembl_gene_id	H. sapiens	27347	H. sapiens	STK39	serine/threonine kinase 39	GO:1905408 negative regulation of creatine transmembrane transporter activity;GO:1905407 regulation of creatine transmembrane transporter activity;GO:0010820 positive regulation of T cell chemotaxis	STE Ser/Thr protein kinase family	Enzymes/{ENZYME proteins/Transferases,Kinases/STE Ser/Thr protein kinases}	Cytosol;Nucleoplasm(Supported)Vesicles(Approved)		(M34)PID TCR PATHWAY	(M5908)HALLMARK ANDROGEN RESPONSE	0.0	0.0	0.0	0.0	0.0	0.0	1.0	1.0	0.0	0.0	0.0	0.0	0.0	0.0	0.0	0.0	0.0	0.0	0.0	0.0
ENSG00000110080	6484	ensembl_gene_id	H. sapiens	6484	H. sapiens	ST3GAL4	ST3 beta-galactoside alpha-2,3-sialyltransferase 4	GO:0018146 keratan sulfate biosynthetic process;GO:1990743 protein sialylation;GO:0042339 keratan sulfate metabolic process						(M5947)HALLMARK IL2 STAT5 SIGNALING	0.0	0.0	0.0	1.0	0.0	0.0	0.0	0.0	0.0	0.0	0.0	0.0	0.0	0.0	0.0	0.0	0.0	1.0	0.0	0.0
ENSG00000138772	306	ensembl_gene_id	H. sapiens	306	H. sapiens	ANXA3	annexin A3	GO:2000310 regulation of NMDA receptor activity;GO:0021766 hippocampus development;GO:0010595 positive regulation of endothelial cell migration			Cytosol(Supported)	Ethanolamine (Phospholipase a2 inhibitor activity)	(M5880)NABA ECM AFFILIATED; (M5885)NABA MATRISOME ASSOCIATED; (M5889)NABA MATRISOME		0.0	0.0	0.0	0.0	0.0	0.0	0.0	0.0	0.0	0.0	0.0	0.0	1.0	0.0	1.0	0.0	0.0	0.0	0.0	0.0
ENSG00000116679	10625	ensembl_gene_id	H. sapiens	10625	H. sapiens	IVNS1ABP	influenza virus NS1A binding protein	GO:0031397 negative regulation of protein ubiquitination;GO:2001243 negative regulation of intrinsic apoptotic signaling pathway;GO:1903321 negative regulation of protein modification by small protein conjugation or removal			Cytosol(Supported)				0.0	0.0	0.0	0.0	0.0	0.0	0.0	0.0	0.0	0.0	0.0	0.0	0.0	0.0	0.0	0.0	0.0	0.0	0.0	0.0
ENSG00000136457	1101	ensembl_gene_id	H. sapiens	1101	H. sapiens	CHAD	chondroadherin	GO:1900155 negative regulation of bone trabecula formation;GO:1900154 regulation of bone trabecula formation;GO:0060346 bone trabecula formation					(M5882)NABA PROTEOGLYCANS; (M5884)NABA CORE MATRISOME; (M5889)NABA MATRISOME		1.0	1.0	0.0	0.0	0.0	0.0	0.0	0.0	0.0	0.0	0.0	0.0	0.0	0.0	0.0	0.0	0.0	0.0	0.0	0.0
ENSG00000143061	3321	ensembl_gene_id	H. sapiens	3321	H. sapiens	IGSF3	immunoglobulin superfamily member 3	GO:0032808 lacrimal gland development;GO:0035272 exocrine system development;GO:0048732 gland development			Cytosol;Nucleoplasm(Approved)			(M5945)HALLMARK HEME METABOLISM	0.0	0.0	0.0	0.0	0.0	0.0	0.0	0.0	0.0	0.0	0.0	0.0	0.0	0.0	0.0	1.0	0.0	0.0	0.0	0.0
ENSG00000064655	2139	ensembl_gene_id	H. sapiens	2139	H. sapiens	EYA2	EYA transcriptional coactivator and phosphatase 2	GO:0007501 mesodermal cell fate specification;GO:0097345 mitochondrial outer membrane permeabilization;GO:0001710 mesodermal cell fate commitment		Enzymes/ENZYME proteins/Hydrolases	Cytosol(Supported)				0.0	0.0	0.0	0.0	0.0	0.0	0.0	0.0	1.0	0.0	1.0	0.0	0.0	0.0	0.0	0.0	0.0	0.0	0.0	0.0
ENSG00000101040	23613	ensembl_gene_id	H. sapiens	23613	H. sapiens	ZMYND8	zinc finger MYND-type containing 8	GO:1902897 regulation of postsynaptic density protein 95 clustering;GO:1902952 positive regulation of dendritic spine maintenance;GO:0097119 postsynaptic density protein 95 clustering			Golgi apparatus;Nucleoplasm(Approved)				0.0	0.0	0.0	0.0	0.0	0.0	1.0	1.0	0.0	0.0	0.0	0.0	0.0	0.0	0.0	0.0	0.0	0.0	0.0	0.0
ENSG00000140398	79661	ensembl_gene_id	H. sapiens	79661	H. sapiens	NEIL1	nei like DNA glycosylase 1	GO:0045008 depyrimidination;GO:0009223 pyrimidine deoxyribonucleotide catabolic process;GO:0006244 pyrimidine nucleotide catabolic process		Enzymes/ENZYME proteins/Lyases	Nucleoplasm(Supported)	Tris			0.0	0.0	0.0	0.0	0.0	0.0	0.0	0.0	0.0	0.0	0.0	0.0	0.0	0.0	0.0	0.0	0.0	1.0	0.0	0.0
ENSG00000169375	25942	ensembl_gene_id	H. sapiens	25942	H. sapiens	SIN3A	SIN3 transcription regulator family member A	GO:1901675 negative regulation of histone H3-K27 acetylation;GO:1901674 regulation of histone H3-K27 acetylation;GO:0043974 histone H3-K27 acetylation			Nucleoplasm(Enhanced)		(M219)PID HEDGEHOG GLI PATHWAY; (M101)PID HDAC CLASSI PATHWAY; (M105)PID TELOMERASE PATHWAY		0.0	0.0	0.0	1.0	0.0	0.0	1.0	0.0	0.0	0.0	1.0	0.0	0.0	0.0	0.0	0.0	1.0	0.0	0.0	0.0
ENSG00000164976	57462	ensembl_gene_id	H. sapiens	57462	H. sapiens	MYORG	myogenesis regulating glycosidase (putative)	GO:0043568 positive regulation of insulin-like growth factor receptor signaling pathway;GO:0048741 skeletal muscle fiber development;GO:0043567 regulation of insulin-like growth factor receptor signaling pathway			Mitochondria(Approved)				0.0	0.0	1.0	0.0	0.0	0.0	0.0	0.0	1.0	0.0	0.0	0.0	0.0	0.0	0.0	0.0	0.0	1.0	0.0	0.0
ENSG00000186104	120227	ensembl_gene_id	H. sapiens	120227	H. sapiens	CYP2R1	cytochrome P450 family 2 subfamily R member 1	GO:0036378 calcitriol biosynthetic process from calciol;GO:0010164 response to cesium ion;GO:0070640 vitamin D3 metabolic process		Enzymes/ENZYME proteins/Oxidoreductases					0.0	0.0	0.0	1.0	0.0	0.0	0.0	0.0	0.0	1.0	0.0	0.0	0.0	0.0	0.0	0.0	0.0	0.0	0.0	0.0
ENSG00000007350	8277	ensembl_gene_id	H. sapiens	8277	H. sapiens	TKTL1	transketolase like 1	GO:0006772 thiamine metabolic process;GO:0006007 glucose catabolic process;GO:0042723 thiamine-containing compound metabolic process		Enzymes/ENZYME proteins/Transferases				(M5951)HALLMARK SPERMATOGENESIS; (M5937)HALLMARK GLYCOLYSIS; (M5891)HALLMARK HYPOXIA	0.0	0.0	0.0	0.0	0.0	0.0	0.0	0.0	0.0	0.0	0.0	0.0	0.0	0.0	0.0	0.0	0.0	1.0	1.0	0.0
ENSG00000196924	2316	ensembl_gene_id	H. sapiens	2316	H. sapiens	FLNA	filamin A	GO:1905000 regulation of membrane repolarization during atrial cardiac muscle cell action potential;GO:0098914 membrane repolarization during atrial cardiac muscle cell action potential;GO:0098910 regulation of atrial cardiac muscle cell action potential		Transporters/Accessory Factors Involved in Transport	Actin filaments;Cytosol;Plasma membrane(Enhanced)		(M23)PID WNT NONCANONICAL PATHWAY; (M16801)SIG REGULATION OF THE ACTIN CYTOSKELETON BY RHO GTPASES; (M34)PID TCR PATHWAY	(M5893)HALLMARK MITOTIC SPINDLE; (M5950)HALLMARK ALLOGRAFT REJECTION; (M5930)HALLMARK EPITHELIAL MESENCHYMAL TRANSITION	0.0	1.0	0.0	0.0	0.0	1.0	1.0	1.0	0.0	0.0	1.0	1.0	0.0	1.0	0.0	0.0	0.0	0.0	0.0	0.0
ENSG00000091157	23335	ensembl_gene_id	H. sapiens	23335	H. sapiens	WDR7	WD repeat domain 7	GO:0002244 hematopoietic progenitor cell differentiation;GO:0030097 hemopoiesis;GO:0048534 hematopoietic or lymphoid organ development			Cytosol;Nucleoplasm(Approved)				0.0	0.0	0.0	0.0	0.0	0.0	0.0	0.0	0.0	0.0	0.0	0.0	0.0	0.0	0.0	0.0	0.0	0.0	0.0	0.0
ENSG00000127399	65999	ensembl_gene_id	H. sapiens	65999	H. sapiens	LRRC61	leucine rich repeat containing 61	GO:0036158 outer dynein arm assembly;GO:0070286 axonemal dynein complex assembly;GO:0035082 axoneme assembly			Nucleoplasm(Approved)				0.0	0.0	0.0	0.0	0.0	0.0	0.0	0.0	0.0	0.0	0.0	0.0	0.0	0.0	0.0	0.0	0.0	0.0	0.0	0.0
ENSG00000141076	84916	ensembl_gene_id	H. sapiens	84916	H. sapiens	UTP4	UTP4 small subunit processome component	GO:0000462 maturation of SSU-rRNA from tricistronic rRNA transcript (SSU-rRNA, 5.8S rRNA, LSU-rRNA);GO:0030490 maturation of SSU-rRNA;GO:0042274 ribosomal small subunit biogenesis			Nucleoli fibrillar center(Supported)				0.0	0.0	0.0	0.0	0.0	0.0	0.0	0.0	0.0	0.0	0.0	0.0	0.0	0.0	0.0	0.0	0.0	0.0	0.0	0.0
ENSG00000141564	57521	ensembl_gene_id	H. sapiens	57521	H. sapiens	RPTOR	regulatory associated protein of MTOR complex 1	GO:0071233 cellular response to leucine;GO:0045945 positive regulation of transcription by RNA polymerase III;GO:0010800 positive regulation of peptidyl-threonine phosphorylation			Lysosomes(Enhanced)Cytosol(Supported)Nucleoplasm(Approved)		(M87)PID LKB1 PATHWAY; (M121)PID MTOR 4PATHWAY; (M48)PID MET PATHWAY	(M5923)HALLMARK PI3K AKT MTOR SIGNALING	0.0	1.0	0.0	0.0	0.0	0.0	0.0	0.0	0.0	0.0	0.0	0.0	0.0	0.0	0.0	0.0	1.0	0.0	0.0	0.0
ENSG00000103710	51285	ensembl_gene_id	H. sapiens	51285	H. sapiens	RASL12	RAS like family 12	GO:0007165 signal transduction;GO:0023052 signaling;GO:0007154 cell communication							0.0	0.0	0.0	0.0	0.0	0.0	0.0	0.0	0.0	0.0	0.0	0.0	0.0	0.0	0.0	0.0	0.0	0.0	0.0	0.0
ENSG00000175866	10458	ensembl_gene_id	H. sapiens	10458	H. sapiens	BAIAP2	BAR/IMD domain containing adaptor protein 2	GO:0099564 modification of synaptic structure, modulating synaptic transmission;GO:0061003 positive regulation of dendritic spine morphogenesis;GO:1905274 regulation of modification of postsynaptic actin cytoskeleton			Cytosol;Plasma membrane(Enhanced)		(M278)PID RAC1 PATHWAY; (M81)PID CDC42 PATHWAY; (M164)PID ERBB1 DOWNSTREAM PATHWAY	(M5915)HALLMARK APICAL JUNCTION; (M5939)HALLMARK P53 PATHWAY	0.0	0.0	1.0	0.0	0.0	0.0	1.0	1.0	0.0	0.0	0.0	0.0	0.0	1.0	1.0	0.0	1.0	0.0	0.0	0.0
ENSG00000145335	6622	ensembl_gene_id	H. sapiens	6622	H. sapiens	SNCA	synuclein alpha	GO:1902957 negative regulation of mitochondrial electron transport, NADH to ubiquinone;GO:0051585 negative regulation of dopamine uptake involved in synaptic transmission;GO:1905447 negative regulation of mitochondrial ATP synthesis coupled electron transport		Transporters/Transporter channels and pores			(M275)PID ALPHA SYNUCLEIN PATHWAY	(M5945)HALLMARK HEME METABOLISM	0.0	0.0	1.0	1.0	0.0	0.0	0.0	0.0	0.0	1.0	0.0	0.0	0.0	0.0	1.0	0.0	1.0	1.0	0.0	0.0
ENSG00000107186	8777	ensembl_gene_id	H. sapiens	8777	H. sapiens	MPDZ	multiple PDZ domain crumbs cell polarity complex component	GO:0016032 viral process;GO:0044403 symbiont process;GO:0044419 interspecies interaction between organisms							0.0	0.0	0.0	0.0	0.0	0.0	0.0	0.0	0.0	0.0	0.0	0.0	0.0	0.0	0.0	0.0	0.0	0.0	0.0	0.0
ENSG00000134769	1837	ensembl_gene_id	H. sapiens	1837	H. sapiens	DTNA	dystrobrevin alpha	GO:0007274 neuromuscular synaptic transmission;GO:0006941 striated muscle contraction;GO:0006936 muscle contraction			Cell Junctions(Supported)Intermediate filaments(Approved)Nucleoplasm(Uncertain)			(M5909)HALLMARK MYOGENESIS; (M5891)HALLMARK HYPOXIA	0.0	0.0	0.0	0.0	0.0	0.0	0.0	1.0	0.0	0.0	0.0	0.0	0.0	0.0	0.0	0.0	0.0	0.0	0.0	0.0
ENSG00000139433	51228	ensembl_gene_id	H. sapiens	51228	H. sapiens	GLTP	glycolipid transfer protein	GO:1902389 ceramide 1-phosphate transport;GO:0046836 glycolipid transport;GO:0120009 intermembrane lipid transfer			Cytosol(Supported)	Lauric Acid (Lipid binding);Sphingosine (Lipid binding);Decanoic Acid (Lipid binding);Oleic Acid (Lipid binding);Lactose (Lipid binding)			0.0	0.0	0.0	1.0	0.0	0.0	0.0	0.0	0.0	0.0	0.0	0.0	0.0	0.0	0.0	0.0	0.0	0.0	0.0	0.0
ENSG00000144455	285362	ensembl_gene_id	H. sapiens	285362	H. sapiens	SUMF1	sulfatase modifying factor 1	GO:0018158 protein oxidation;GO:0006687 glycosphingolipid metabolic process;GO:0006664 glycolipid metabolic process							0.0	0.0	0.0	1.0	0.0	0.0	0.0	0.0	0.0	0.0	0.0	0.0	0.0	0.0	0.0	0.0	0.0	0.0	0.0	0.0
ENSG00000178726	7056	ensembl_gene_id	H. sapiens	7056	H. sapiens	THBD	thrombomodulin	GO:0051918 negative regulation of fibrinolysis;GO:0051917 regulation of fibrinolysis;GO:0010544 negative regulation of platelet activation		CD markers	Cytosol;Nucleoplasm(Approved)	Drotrecogin alfa (Transmembrane signaling receptor activity);Ibuprofen (Transmembrane signaling receptor activity)	(M65)PID FRA PATHWAY	(M5944)HALLMARK ANGIOGENESIS; (M5946)HALLMARK COAGULATION	0.0	0.0	0.0	0.0	0.0	0.0	0.0	0.0	0.0	0.0	0.0	0.0	0.0	0.0	0.0	0.0	0.0	0.0	0.0	0.0
ENSG00000140943	8720	ensembl_gene_id	H. sapiens	8720	H. sapiens	MBTPS1	membrane bound transcription factor peptidase, site 1	GO:0036500 ATF6-mediated unfolded protein response;GO:0045540 regulation of cholesterol biosynthetic process;GO:0106118 regulation of sterol biosynthetic process		Enzymes/{ENZYME proteins/Hydrolases,Peptidases/Serine-type peptidases}					0.0	0.0	0.0	1.0	0.0	0.0	0.0	0.0	0.0	0.0	0.0	0.0	0.0	0.0	0.0	0.0	0.0	0.0	0.0	0.0
ENSG00000075884	55843	ensembl_gene_id	H. sapiens	55843	H. sapiens	ARHGAP15	Rho GTPase activating protein 15	GO:0008360 regulation of cell shape;GO:0043547 positive regulation of GTPase activity;GO:0051056 regulation of small GTPase mediated signal transduction			Golgi apparatus;Nucleoplasm;Vesicles(Uncertain)				0.0	0.0	0.0	0.0	0.0	0.0	1.0	0.0	0.0	0.0	0.0	0.0	0.0	0.0	0.0	0.0	0.0	0.0	0.0	0.0
ENSG00000162592	148870	ensembl_gene_id	H. sapiens	148870	H. sapiens	CCDC27	coiled-coil domain containing 27								0.0	0.0	0.0	0.0	0.0	0.0	0.0	0.0	0.0	0.0	0.0	0.0	0.0	0.0	0.0	0.0	0.0	0.0	0.0	0.0
ENSG00000130764	57470	ensembl_gene_id	H. sapiens	57470	H. sapiens	LRRC47	leucine rich repeat containing 47				Nucleoli fibrillar center(Supported)				0.0	0.0	0.0	0.0	0.0	0.0	0.0	0.0	0.0	0.0	0.0	0.0	0.0	0.0	0.0	0.0	0.0	0.0	0.0	0.0
ENSG00000108786	3292	ensembl_gene_id	H. sapiens	3292	H. sapiens	HSD17B1	hydroxysteroid 17-beta dehydrogenase 1	GO:0006703 estrogen biosynthetic process;GO:0008210 estrogen metabolic process;GO:0034754 cellular hormone metabolic process		Enzymes/ENZYME proteins/Oxidoreductases	Cytosol(Supported)	NADH (Testosterone dehydrogenase (nad+) activity);4-Androstenedione (Testosterone dehydrogenase (nad+) activity);Androstanedione (Testosterone dehydrogenase (nad+) activity);Prasterone (Testosterone dehydrogenase (nad+) activity);Equilin (Testosterone dehydrogenase (nad+) activity);EM-1745 (Testosterone dehydrogenase (nad+) activity);Dihydrotestosterone (Testosterone dehydrogenase (nad+) activity…			0.0	0.0	0.0	1.0	0.0	0.0	0.0	0.0	0.0	0.0	0.0	0.0	0.0	0.0	0.0	0.0	0.0	0.0	0.0	0.0
ENSG00000131470	29893	ensembl_gene_id	H. sapiens	29893	H. sapiens	PSMC3IP	PSMC3 interacting protein	GO:0007131 reciprocal meiotic recombination;GO:0007127 meiosis I;GO:0035825 homologous recombination			Nucleoplasm(Supported)			(M5925)HALLMARK E2F TARGETS	0.0	0.0	0.0	0.0	1.0	1.0	0.0	0.0	0.0	0.0	0.0	0.0	0.0	0.0	0.0	0.0	0.0	0.0	0.0	0.0
ENSG00000153066	51061	ensembl_gene_id	H. sapiens	51061	H. sapiens	TXNDC11	thioredoxin domain containing 11	GO:0045454 cell redox homeostasis;GO:0019725 cellular homeostasis;GO:0042592 homeostatic process			Cytosol;Plasma membrane(Supported)				0.0	0.0	0.0	0.0	0.0	0.0	0.0	0.0	0.0	0.0	0.0	0.0	0.0	0.0	0.0	0.0	0.0	0.0	0.0	0.0
ENSG00000169710	2194	ensembl_gene_id	H. sapiens	2194	H. sapiens	FASN	fatty acid synthase	GO:0008611 ether lipid biosynthetic process;GO:0090557 establishment of endothelial intestinal barrier;GO:0046949 fatty-acyl-CoA biosynthetic process		Enzymes/ENZYME proteins/{Hydrolases,Lyases,Oxidoreductases,Transferases}	Cytosol;Plasma membrane(Enhanced)	Cerulenin (Poly(a) rna binding);Orlistat (Poly(a) rna binding)	(M236)PID DELTA NP63 PATHWAY; (M19)PID P73PATHWAY	(M5892)HALLMARK CHOLESTEROL HOMEOSTASIS; (M5935)HALLMARK FATTY ACID METABOLISM; (M5906)HALLMARK ESTROGEN RESPONSE EARLY	0.0	0.0	0.0	1.0	0.0	0.0	0.0	0.0	0.0	0.0	0.0	0.0	0.0	0.0	0.0	1.0	0.0	1.0	0.0	0.0
ENSG00000166913	7529	ensembl_gene_id	H. sapiens	7529	H. sapiens	YWHAB	tyrosine 3-monooxygenase/tryptophan 5-monooxygenase activation protein beta	GO:1900740 positive regulation of protein insertion into mitochondrial membrane involved in apoptotic signaling pathway;GO:1900739 regulation of protein insertion into mitochondrial membrane involved in apoptotic signaling pathway;GO:1901030 positive regulation of mitochondrial outer membrane permeabilization involved in apoptotic signaling pathway			Cytosol(Supported)		(M199)PID P38 MK2 PATHWAY; (M247)PID INSULIN GLUCOSE PATHWAY; (M84)PID ATM PATHWAY	(M5923)HALLMARK PI3K AKT MTOR SIGNALING	0.0	1.0	1.0	0.0	0.0	0.0	0.0	0.0	0.0	0.0	0.0	0.0	0.0	0.0	0.0	0.0	0.0	0.0	0.0	0.0
ENSG00000162039	254528	ensembl_gene_id	H. sapiens	254528	H. sapiens	MEIOB	meiosis specific with OB-fold	GO:0007144 female meiosis I;GO:0000712 resolution of meiotic recombination intermediates;GO:0007141 male meiosis I			Nucleoli;Nucleus(Approved)				0.0	0.0	0.0	0.0	1.0	1.0	0.0	0.0	0.0	0.0	0.0	0.0	0.0	0.0	0.0	0.0	0.0	0.0	0.0	0.0
ENSG00000103197	7249	ensembl_gene_id	H. sapiens	7249	H. sapiens	TSC2	TSC complex subunit 2	GO:1901525 negative regulation of mitophagy;GO:1903147 negative regulation of autophagy of mitochondrion;GO:0046627 negative regulation of insulin receptor signaling pathway			Cytosol(Enhanced)		(M199)PID P38 MK2 PATHWAY; (M87)PID LKB1 PATHWAY; (M254)PID MYC REPRESS PATHWAY	(M5923)HALLMARK PI3K AKT MTOR SIGNALING; (M5909)HALLMARK MYOGENESIS	0.0	1.0	1.0	0.0	0.0	0.0	1.0	0.0	1.0	0.0	1.0	0.0	0.0	0.0	0.0	0.0	1.0	0.0	0.0	0.0
ENSG00000177103	57453	ensembl_gene_id	H. sapiens	57453	H. sapiens	DSCAML1	DS cell adhesion molecule like 1	GO:0070593 dendrite self-avoidance;GO:0008038 neuron recognition;GO:0007411 axon guidance							0.0	0.0	0.0	0.0	0.0	0.0	1.0	0.0	0.0	0.0	1.0	0.0	0.0	0.0	0.0	0.0	0.0	0.0	0.0	0.0
ENSG00000137726	53826	ensembl_gene_id	H. sapiens	53826	H. sapiens	FXYD6	FXYD domain containing ion transport regulator 6	GO:1903779 regulation of cardiac conduction;GO:2000649 regulation of sodium ion transmembrane transporter activity;GO:1902305 regulation of sodium ion transmembrane transport		Transporters/Transporter channels and pores	Cytosol;Nucleoplasm(Approved)				0.0	0.0	0.0	0.0	0.0	0.0	0.0	1.0	0.0	0.0	0.0	0.0	0.0	0.0	0.0	0.0	0.0	0.0	0.0	0.0
ENSG00000110324	3587	ensembl_gene_id	H. sapiens	3587	H. sapiens	IL10RA	interleukin 10 receptor subunit alpha	GO:0070086 ubiquitin-dependent endocytosis;GO:0046427 positive regulation of JAK-STAT cascade;GO:0010507 negative regulation of autophagy		CD markers				(M5947)HALLMARK IL2 STAT5 SIGNALING; (M5932)HALLMARK INFLAMMATORY RESPONSE; (M5953)HALLMARK KRAS SIGNALING UP	0.0	0.0	0.0	0.0	0.0	0.0	0.0	0.0	0.0	0.0	0.0	0.0	0.0	0.0	0.0	0.0	0.0	0.0	0.0	0.0
ENSG00000167286	915	ensembl_gene_id	H. sapiens	915	H. sapiens	CD3D	CD3d molecule	GO:0045059 positive thymic T cell selection;GO:0045061 thymic T cell selection;GO:0043368 positive T cell selection		CD markers		Muromonab (Transmembrane signaling receptor activity);Blinatumomab (Transmembrane signaling receptor activity)	(M290)PID IL12 STAT4 PATHWAY; (M9526)ST T CELL SIGNAL TRANSDUCTION; (M88)PID CD8 TCR PATHWAY	(M5950)HALLMARK ALLOGRAFT REJECTION	0.0	0.0	0.0	0.0	0.0	0.0	0.0	0.0	0.0	0.0	0.0	0.0	0.0	0.0	0.0	0.0	0.0	0.0	0.0	0.0
ENSG00000160789	4000	ensembl_gene_id	H. sapiens	4000	H. sapiens	LMNA	lamin A/C	GO:1900114 positive regulation of histone H3-K9 trimethylation;GO:1903243 negative regulation of cardiac muscle hypertrophy in response to stress;GO:1900112 regulation of histone H3-K9 trimethylation					(M220)PID CASPASE PATHWAY	(M5902)HALLMARK APOPTOSIS	0.0	0.0	0.0	0.0	0.0	0.0	0.0	1.0	1.0	0.0	0.0	0.0	0.0	1.0	0.0	0.0	0.0	0.0	0.0	0.0
ENSG00000132677	57127	ensembl_gene_id	H. sapiens	57127	H. sapiens	RHBG	Rh family B glycoprotein (gene/pseudogene)	GO:0070634 transepithelial ammonium transport;GO:0072488 ammonium transmembrane transport;GO:0070633 transepithelial transport		Transporters/Transporter channels and pores	Nucleoplasm(Approved)				0.0	0.0	0.0	0.0	0.0	0.0	0.0	0.0	0.0	0.0	0.0	0.0	0.0	0.0	0.0	0.0	0.0	0.0	0.0	0.0
ENSG00000140092	10516	ensembl_gene_id	H. sapiens	10516	H. sapiens	FBLN5	fibulin 5	GO:2000121 regulation of removal of superoxide radicals;GO:0019430 removal of superoxide radicals;GO:0048251 elastic fiber assembly			Plasma membrane(Supported)		(M3008)NABA ECM GLYCOPROTEINS; (M5884)NABA CORE MATRISOME; (M5889)NABA MATRISOME	(M5942)HALLMARK UV RESPONSE DN; (M5930)HALLMARK EPITHELIAL MESENCHYMAL TRANSITION	1.0	0.0	0.0	0.0	0.0	0.0	0.0	0.0	0.0	1.0	0.0	1.0	0.0	0.0	0.0	0.0	0.0	0.0	0.0	1.0
ENSG00000167733	374875	ensembl_gene_id	H. sapiens	374875	H. sapiens	HSD11B1L	hydroxysteroid 11-beta dehydrogenase 1 like	GO:0055114 oxidation-reduction process;GO:0008152 metabolic process;GO:0008150 biological_process			Vesicles(Approved)				0.0	0.0	0.0	0.0	0.0	0.0	0.0	0.0	0.0	0.0	0.0	0.0	0.0	0.0	0.0	0.0	0.0	0.0	0.0	0.0
ENSG00000145687	23635	ensembl_gene_id	H. sapiens	23635	H. sapiens	SSBP2	single stranded DNA binding protein 2	GO:0045944 positive regulation of transcription by RNA polymerase II;GO:0045893 positive regulation of transcription, DNA-templated;GO:1903508 positive regulation of nucleic acid-templated transcription			Nucleoplasm(Supported)				0.0	0.0	0.0	0.0	0.0	0.0	0.0	0.0	0.0	0.0	0.0	0.0	0.0	0.0	0.0	0.0	0.0	0.0	0.0	0.0
ENSG00000104756	54793	ensembl_gene_id	H. sapiens	54793	H. sapiens	KCTD9	potassium channel tetramerization domain containing 9	GO:0051260 protein homooligomerization;GO:0051259 protein complex oligomerization;GO:0016567 protein ubiquitination			Nucleoplasm(Supported)Cytosol;Intermediate filaments(Approved)				0.0	0.0	0.0	0.0	0.0	0.0	0.0	0.0	0.0	0.0	0.0	0.0	0.0	0.0	0.0	0.0	0.0	0.0	0.0	0.0
ENSG00000196576	23654	ensembl_gene_id	H. sapiens	23654	H. sapiens	PLXNB2	plexin B2	GO:1902287 semaphorin-plexin signaling pathway involved in axon guidance;GO:1902285 semaphorin-plexin signaling pathway involved in neuron projection guidance;GO:0001843 neural tube closure					(M5880)NABA ECM AFFILIATED; (M5885)NABA MATRISOME ASSOCIATED; (M5889)NABA MATRISOME	(M5909)HALLMARK MYOGENESIS; (M5939)HALLMARK P53 PATHWAY	0.0	0.0	0.0	0.0	0.0	0.0	1.0	0.0	0.0	0.0	1.0	1.0	0.0	0.0	0.0	0.0	0.0	0.0	0.0	0.0
ENSG00000107371	51010	ensembl_gene_id	H. sapiens	51010	H. sapiens	EXOSC3	exosome component 3	GO:0045830 positive regulation of isotype switching;GO:0071049 nuclear retention of pre-mRNA with aberrant 3'-ends at the site of transcription;GO:0045191 regulation of isotype switching			Nucleoplasm(Supported)				0.0	0.0	0.0	0.0	1.0	0.0	0.0	0.0	0.0	0.0	0.0	0.0	0.0	0.0	0.0	0.0	0.0	0.0	0.0	0.0
ENSG00000158555	81544	ensembl_gene_id	H. sapiens	81544	H. sapiens	GDPD5	glycerophosphodiester phosphodiesterase domain containing 5	GO:0021895 cerebral cortex neuron differentiation;GO:0048505 regulation of timing of cell differentiation;GO:0021522 spinal cord motor neuron differentiation			Golgi apparatus(Approved)				0.0	0.0	0.0	1.0	0.0	0.0	1.0	0.0	0.0	0.0	0.0	0.0	0.0	0.0	0.0	0.0	0.0	0.0	0.0	0.0
ENSG00000149257	871	ensembl_gene_id	H. sapiens	871	H. sapiens	SERPINH1	serpin family H member 1	GO:0003433 chondrocyte development involved in endochondral bone morphogenesis;GO:0003413 chondrocyte differentiation involved in endochondral bone morphogenesis;GO:0060351 cartilage development involved in endochondral bone morphogenesis			Endoplasmic reticulum(Enhanced)		(M3468)NABA ECM REGULATORS; (M5885)NABA MATRISOME ASSOCIATED; (M5889)NABA MATRISOME	(M5924)HALLMARK MTORC1 SIGNALING; (M5930)HALLMARK EPITHELIAL MESENCHYMAL TRANSITION	1.0	1.0	0.0	0.0	0.0	0.0	0.0	0.0	0.0	0.0	0.0	0.0	0.0	0.0	0.0	0.0	0.0	0.0	0.0	0.0
ENSG00000179242	1002	ensembl_gene_id	H. sapiens	1002	H. sapiens	CDH4	cadherin 4	GO:0045773 positive regulation of axon extension;GO:0050772 positive regulation of axonogenesis;GO:0030516 regulation of axon extension			Plasma membrane(Enhanced)			(M5915)HALLMARK APICAL JUNCTION	0.0	0.0	0.0	0.0	0.0	0.0	1.0	0.0	0.0	0.0	0.0	0.0	0.0	0.0	0.0	0.0	0.0	0.0	0.0	0.0
ENSG00000172244	375444	ensembl_gene_id	H. sapiens	375444	H. sapiens	C5orf34	chromosome 5 open reading frame 34								0.0	0.0	0.0	0.0	0.0	0.0	0.0	0.0	0.0	0.0	0.0	0.0	0.0	0.0	0.0	0.0	0.0	0.0	0.0	0.0
ENSG00000188803	388336	ensembl_gene_id	H. sapiens	388336	H. sapiens	SHISA6	shisa family member 6	GO:1904717 regulation of AMPA glutamate receptor clustering;GO:0106104 regulation of glutamate receptor clustering;GO:0097113 AMPA glutamate receptor clustering		Transporters/Accessory Factors Involved in Transport					0.0	0.0	0.0	0.0	0.0	0.0	0.0	1.0	0.0	0.0	0.0	0.0	0.0	0.0	0.0	0.0	0.0	0.0	0.0	0.0
ENSG00000118507	9465	ensembl_gene_id	H. sapiens	9465	H. sapiens	AKAP7	A-kinase anchoring protein 7	GO:0010738 regulation of protein kinase A signaling;GO:0010737 protein kinase A signaling;GO:0050804 modulation of chemical synaptic transmission						(M5916)HALLMARK APICAL SURFACE	0.0	0.0	0.0	0.0	0.0	0.0	0.0	0.0	0.0	0.0	0.0	0.0	0.0	0.0	0.0	0.0	0.0	0.0	0.0	0.0
ENSG00000154229	5578	ensembl_gene_id	H. sapiens	5578	H. sapiens	PRKCA	protein kinase C alpha	GO:0031666 positive regulation of lipopolysaccharide-mediated signaling pathway;GO:0035408 histone H3-T6 phosphorylation;GO:0106071 positive regulation of adenylate cyclase-activating G protein-coupled receptor signaling pathway	AGC Ser/Thr protein kinase family	Enzymes/{ENZYME proteins/Transferases,Kinases/AGC Ser/Thr protein kinases};RAS pathway related proteins	Cytosol;Plasma membrane(Enhanced)	Phosphatidyl serine (Zinc ion binding);Vitamin E (Zinc ion binding);Tamoxifen (Zinc ion binding);Ingenol Mebutate (Zinc ion binding);Ellagic Acid (Zinc ion binding)	(M134)PID TCR RAS PATHWAY; (M37)PID NFKAPPAB CANONICAL PATHWAY; (M226)PID VEGFR1 PATHWAY	(M5903)HALLMARK NOTCH SIGNALING; (M5942)HALLMARK UV RESPONSE DN; (M5891)HALLMARK HYPOXIA	1.0	1.0	1.0	0.0	0.0	0.0	1.0	1.0	0.0	0.0	0.0	1.0	0.0	0.0	0.0	0.0	0.0	0.0	0.0	0.0
ENSG00000136169	83852	ensembl_gene_id	H. sapiens	83852	H. sapiens	SETDB2	SET domain bifurcated histone lysine methyltransferase 2	GO:0051567 histone H3-K9 methylation;GO:0070986 left/right axis specification;GO:0001947 heart looping		Enzymes/ENZYME proteins/Transferases	Nucleoplasm(Approved)				0.0	0.0	0.0	0.0	0.0	1.0	0.0	0.0	1.0	0.0	1.0	0.0	0.0	0.0	0.0	0.0	0.0	0.0	0.0	0.0
ENSG00000136147	51131	ensembl_gene_id	H. sapiens	51131	H. sapiens	PHF11	PHD finger protein 11				Nuclear membrane;Nucleoplasm(Supported)		(M1315)SIG PIP3 SIGNALING IN B LYMPHOCYTES		0.0	0.0	0.0	0.0	0.0	0.0	0.0	0.0	0.0	0.0	0.0	0.0	0.0	0.0	0.0	0.0	0.0	0.0	0.0	0.0
ENSG00000090512	26998	ensembl_gene_id	H. sapiens	26998	H. sapiens	FETUB	fetuin B	GO:0007339 binding of sperm to zona pellucida;GO:0035036 sperm-egg recognition;GO:0010951 negative regulation of endopeptidase activity						(M5934)HALLMARK XENOBIOTIC METABOLISM	0.0	0.0	0.0	0.0	0.0	0.0	0.0	0.0	0.0	0.0	0.0	0.0	0.0	0.0	0.0	0.0	0.0	0.0	0.0	0.0
ENSG00000213949	3672	ensembl_gene_id	H. sapiens	3672	H. sapiens	ITGA1	integrin subunit alpha 1	GO:0032516 positive regulation of phosphoprotein phosphatase activity;GO:0042311 vasodilation;GO:0042059 negative regulation of epidermal growth factor receptor signaling pathway		CD markers;Transporters/Accessory Factors Involved in Transport			(M11)PID PRL SIGNALING EVENTS PATHWAY; (M274)PID LYMPH ANGIOGENESIS PATHWAY; (M47)PID INTEGRIN CS PATHWAY		1.0	1.0	1.0	0.0	0.0	0.0	1.0	1.0	0.0	0.0	0.0	1.0	0.0	1.0	0.0	0.0	0.0	0.0	0.0	0.0
ENSG00000164171	3673	ensembl_gene_id	H. sapiens	3673	H. sapiens	ITGA2	integrin subunit alpha 2	GO:0033343 positive regulation of collagen binding;GO:0010694 positive regulation of alkaline phosphatase activity;GO:0033341 regulation of collagen binding		CD markers	Cytosol;Nucleus(Approved)		(M274)PID LYMPH ANGIOGENESIS PATHWAY; (M47)PID INTEGRIN CS PATHWAY; (M240)PID SYNDECAN 2 PATHWAY	(M5946)HALLMARK COAGULATION; (M5953)HALLMARK KRAS SIGNALING UP; (M5915)HALLMARK APICAL JUNCTION	1.0	1.0	1.0	0.0	0.0	0.0	1.0	1.0	0.0	0.0	1.0	1.0	0.0	1.0	0.0	1.0	1.0	0.0	0.0	0.0
ENSG00000106823	1842	ensembl_gene_id	H. sapiens	1842	H. sapiens	ECM2	extracellular matrix protein 2	GO:0010811 positive regulation of cell-substrate adhesion;GO:0010810 regulation of cell-substrate adhesion;GO:0007160 cell-matrix adhesion					(M3008)NABA ECM GLYCOPROTEINS; (M5884)NABA CORE MATRISOME; (M5889)NABA MATRISOME	(M5930)HALLMARK EPITHELIAL MESENCHYMAL TRANSITION	1.0	0.0	0.0	0.0	0.0	0.0	0.0	0.0	0.0	0.0	0.0	1.0	0.0	0.0	0.0	0.0	0.0	0.0	0.0	0.0
ENSG00000143537	8751	ensembl_gene_id	H. sapiens	8751	H. sapiens	ADAM15	ADAM metallopeptidase domain 15	GO:1990910 response to hypobaric hypoxia;GO:1904628 cellular response to phorbol 13-acetate 12-myristate;GO:1900121 negative regulation of receptor binding			Vesicles(Uncertain)		(M118)PID INTEGRIN A9B1 PATHWAY; (M3468)NABA ECM REGULATORS; (M5885)NABA MATRISOME ASSOCIATED	(M5915)HALLMARK APICAL JUNCTION	1.0	1.0	0.0	0.0	0.0	0.0	0.0	0.0	1.0	0.0	0.0	1.0	1.0	1.0	0.0	0.0	0.0	0.0	0.0	0.0
ENSG00000104946	79735	ensembl_gene_id	H. sapiens	79735	H. sapiens	TBC1D17	TBC1 domain family member 17	GO:1902017 regulation of cilium assembly;GO:0090630 activation of GTPase activity;GO:0042147 retrograde transport, endosome to Golgi							0.0	0.0	0.0	0.0	0.0	0.0	1.0	0.0	0.0	0.0	0.0	0.0	0.0	0.0	0.0	0.0	0.0	0.0	0.0	0.0
ENSG00000105221	208	ensembl_gene_id	H. sapiens	208	H. sapiens	AKT2	AKT serine/threonine kinase 2	GO:0010748 negative regulation of plasma membrane long-chain fatty acid transport;GO:0010746 regulation of plasma membrane long-chain fatty acid transport;GO:0032287 peripheral nervous system myelin maintenance	AGC Ser/Thr protein kinase family	Enzymes/{ENZYME proteins/Transferases,Kinases/AGC Ser/Thr protein kinases};RAS pathway related proteins	Cytosol;Nucleus(Supported)Vesicles(Approved)	N-[(1S)-2-amino-1-phenylethyl]-5-(1H-pyrrolo[2,3-b]pyridin-4-yl)thiophene-2-carboxamide (Protein serine/threonine kinase activity);4-(4-CHLOROPHENYL)-4-[4-(1H-PYRAZOL-4-YL)PHENYL]PIPERIDINE (Protein serine/threonine kinase activity);ISOQUINOLINE-5-SULFONIC ACID (2-(2-(4-CHLOROBENZYLOXY)ETHYLAMINO)ETHYL)AMIDE (Protein serine/threonine kinase activity);(2S)-1-(1H-INDOL-3-YL)-3-{[5-(3-METHYL-1H-INDA…	(M12771)SA PTEN PATHWAY; (M18895)SA TRKA RECEPTOR; (M184)PID ECADHERIN KERATINOCYTE PATHWAY	(M5915)HALLMARK APICAL JUNCTION; (M5909)HALLMARK MYOGENESIS; (M5953)HALLMARK KRAS SIGNALING UP	0.0	1.0	1.0	0.0	0.0	0.0	0.0	0.0	0.0	0.0	0.0	0.0	0.0	0.0	0.0	1.0	1.0	1.0	1.0	0.0
ENSG00000166816	197257	ensembl_gene_id	H. sapiens	197257	H. sapiens	LDHD	lactate dehydrogenase D	GO:1903457 lactate catabolic process;GO:0006089 lactate metabolic process;GO:0072329 monocarboxylic acid catabolic process		Enzymes/ENZYME proteins/Oxidoreductases	Cytosol(Approved)				0.0	0.0	0.0	0.0	0.0	0.0	0.0	0.0	0.0	0.0	0.0	0.0	0.0	0.0	0.0	0.0	0.0	0.0	1.0	0.0
ENSG00000136371	10588	ensembl_gene_id	H. sapiens	10588	H. sapiens	MTHFS	methenyltetrahydrofolate synthetase	GO:0046657 folic acid catabolic process;GO:0009397 folic acid-containing compound catabolic process;GO:0042365 water-soluble vitamin catabolic process		Enzymes/ENZYME proteins/Ligase	Cytosol(Supported)				0.0	0.0	0.0	0.0	0.0	0.0	0.0	0.0	0.0	0.0	0.0	0.0	0.0	0.0	0.0	0.0	0.0	1.0	1.0	0.0
ENSG00000259332	100528021	ensembl_gene_id	H. sapiens	100528021	H. sapiens	ST20-MTHFS	ST20-MTHFS readthrough								0.0	0.0	0.0	0.0	0.0	0.0	0.0	0.0	0.0	0.0	0.0	0.0	0.0	0.0	0.0	0.0	0.0	0.0	0.0	0.0
ENSG00000104133	80208	ensembl_gene_id	H. sapiens	80208	H. sapiens	SPG11	SPG11 vesicle trafficking associated, spatacsin	GO:0090389 phagosome-lysosome fusion involved in apoptotic cell clearance;GO:0090387 phagolysosome assembly involved in apoptotic cell clearance;GO:0090385 phagosome-lysosome fusion			Cytosol;Nucleoli;Plasma membrane(Supported)				0.0	0.0	0.0	0.0	0.0	0.0	1.0	0.0	0.0	0.0	0.0	0.0	0.0	0.0	0.0	0.0	0.0	0.0	0.0	0.0
ENSG00000176903	9240	ensembl_gene_id	H. sapiens	9240	H. sapiens	PNMA1	PNMA family member 1	GO:0002437 inflammatory response to antigenic stimulus;GO:0043065 positive regulation of apoptotic process;GO:0043068 positive regulation of programmed cell death			Cytosol;Focal adhesion sites(Supported)				0.0	0.0	0.0	0.0	0.0	0.0	0.0	0.0	0.0	0.0	0.0	0.0	0.0	0.0	0.0	0.0	0.0	0.0	0.0	0.0
ENSG00000204291	1306	ensembl_gene_id	H. sapiens	1306	H. sapiens	COL15A1	collagen type XV alpha 1 chain	GO:0030574 collagen catabolic process;GO:0001525 angiogenesis;GO:0032963 collagen metabolic process			Endoplasmic reticulum(Approved)		(M5887)NABA BASEMENT MEMBRANES; (M3005)NABA COLLAGENS; (M198)PID SYNDECAN 1 PATHWAY	(M5905)HALLMARK ADIPOGENESIS; (M5909)HALLMARK MYOGENESIS	1.0	1.0	0.0	0.0	0.0	0.0	0.0	0.0	0.0	0.0	0.0	0.0	0.0	0.0	0.0	0.0	0.0	0.0	0.0	0.0
ENSG00000154122	56172	ensembl_gene_id	H. sapiens	56172	H. sapiens	ANKH	ANKH inorganic pyrophosphate transport regulator	GO:0030505 inorganic diphosphate transport;GO:0035435 phosphate ion transmembrane transport;GO:0006817 phosphate ion transport		Transporters/Electrochemical Potential-driven transporters	Cytosol(Approved)			(M5908)HALLMARK ANDROGEN RESPONSE; (M5902)HALLMARK APOPTOSIS; (M5953)HALLMARK KRAS SIGNALING UP	0.0	0.0	0.0	0.0	0.0	0.0	0.0	0.0	0.0	0.0	0.0	0.0	0.0	0.0	0.0	0.0	0.0	0.0	0.0	0.0
ENSG00000106070	2887	ensembl_gene_id	H. sapiens	2887	H. sapiens	GRB10	growth factor receptor bound protein 10	GO:0046325 negative regulation of glucose import;GO:0010829 negative regulation of glucose transmembrane transport;GO:0046627 negative regulation of insulin receptor signaling pathway			Vesicles(Supported)		(M125)PID IGF1 PATHWAY; (M82)PID RET PATHWAY; (M16)PID INSULIN PATHWAY		0.0	0.0	1.0	0.0	0.0	0.0	1.0	0.0	0.0	0.0	0.0	0.0	0.0	0.0	1.0	0.0	1.0	0.0	0.0	0.0
ENSG00000168158	4993	ensembl_gene_id	H. sapiens	4993	H. sapiens	OR2C1	olfactory receptor family 2 subfamily C member 1	GO:0050911 detection of chemical stimulus involved in sensory perception of smell;GO:0050907 detection of chemical stimulus involved in sensory perception;GO:0050906 detection of stimulus involved in sensory perception		G-protein coupled receptors/Odorant/olfactory and gustatory receptors					0.0	0.0	0.0	0.0	0.0	0.0	0.0	0.0	0.0	0.0	0.0	0.0	0.0	0.0	0.0	0.0	0.0	0.0	0.0	0.0
ENSG00000137573	23213	ensembl_gene_id	H. sapiens	23213	H. sapiens	SULF1	sulfatase 1	GO:0060686 negative regulation of prostatic bud formation;GO:0060685 regulation of prostatic bud formation;GO:0014846 esophagus smooth muscle contraction					(M3468)NABA ECM REGULATORS; (M5885)NABA MATRISOME ASSOCIATED; (M5889)NABA MATRISOME		1.0	0.0	1.0	0.0	0.0	0.0	0.0	1.0	0.0	0.0	1.0	0.0	0.0	0.0	1.0	1.0	0.0	0.0	0.0	0.0
ENSG00000176046	26471	ensembl_gene_id	H. sapiens	26471	H. sapiens	NUPR1	nuclear protein 1, transcriptional regulator	GO:0045820 negative regulation of glycolytic process;GO:2001170 negative regulation of ATP biosynthetic process;GO:1903862 positive regulation of oxidative phosphorylation			Cytosol;Nucleus(Approved)			(M5924)HALLMARK MTORC1 SIGNALING; (M5939)HALLMARK P53 PATHWAY	0.0	0.0	0.0	0.0	0.0	0.0	0.0	0.0	1.0	0.0	0.0	0.0	0.0	0.0	0.0	0.0	0.0	1.0	0.0	0.0
ENSG00000121964	79712	ensembl_gene_id	H. sapiens	79712	H. sapiens	GTDC1	glycosyltransferase like domain containing 1				Cytosol(Approved)				0.0	0.0	0.0	0.0	0.0	0.0	0.0	0.0	0.0	0.0	0.0	0.0	0.0	0.0	0.0	0.0	0.0	0.0	0.0	0.0
ENSG00000146555	221935	ensembl_gene_id	H. sapiens	221935	H. sapiens	SDK1	sidekick cell adhesion molecule 1	GO:0010842 retina layer formation;GO:0060998 regulation of dendritic spine development;GO:0048148 behavioral response to cocaine			Cytosol(Approved)				0.0	0.0	0.0	0.0	0.0	0.0	1.0	0.0	0.0	0.0	0.0	0.0	0.0	0.0	0.0	0.0	0.0	0.0	0.0	0.0
ENSG00000111707	64426	ensembl_gene_id	H. sapiens	64426	H. sapiens	SUDS3	SDS3 homolog, SIN3A corepressor complex component	GO:0021762 substantia nigra development;GO:0016575 histone deacetylation;GO:0030901 midbrain development			Nuclear bodies(Supported)Cytosol(Approved)				0.0	0.0	0.0	0.0	0.0	0.0	0.0	0.0	0.0	0.0	0.0	0.0	0.0	0.0	0.0	0.0	0.0	0.0	0.0	0.0
ENSG00000015532	64132	ensembl_gene_id	H. sapiens	64132	H. sapiens	XYLT2	xylosyltransferase 2	GO:0030210 heparin biosynthetic process;GO:0030202 heparin metabolic process;GO:0030206 chondroitin sulfate biosynthetic process		Enzymes/ENZYME proteins/Transferases	Cytosol;Nuclear bodies(Approved)			(M5937)HALLMARK GLYCOLYSIS	0.0	0.0	0.0	0.0	0.0	0.0	0.0	0.0	0.0	0.0	0.0	0.0	0.0	0.0	0.0	0.0	0.0	1.0	0.0	0.0
ENSG00000167107	80221	ensembl_gene_id	H. sapiens	80221	H. sapiens	ACSF2	acyl-CoA synthetase family member 2	GO:0006637 acyl-CoA metabolic process;GO:0033875 ribonucleoside bisphosphate metabolic process;GO:0034032 purine nucleoside bisphosphate metabolic process			Cytosol;Microtubules;Nucleoplasm(Approved)				0.0	0.0	0.0	1.0	0.0	0.0	0.0	0.0	0.0	0.0	0.0	0.0	0.0	0.0	0.0	0.0	0.0	1.0	0.0	0.0
ENSG00000006282	64847	ensembl_gene_id	H. sapiens	64847	H. sapiens	SPATA20	spermatogenesis associated 20	GO:0007283 spermatogenesis;GO:0048232 male gamete generation;GO:0007276 gamete generation			Nucleoplasm(Approved)				0.0	0.0	0.0	0.0	0.0	0.0	0.0	0.0	0.0	0.0	0.0	0.0	0.0	0.0	0.0	0.0	0.0	0.0	0.0	0.0
ENSG00000167088	6632	ensembl_gene_id	H. sapiens	6632	H. sapiens	SNRPD1	small nuclear ribonucleoprotein D1 polypeptide	GO:0000387 spliceosomal snRNP assembly;GO:0000245 spliceosomal complex assembly;GO:0051170 import into nucleus						(M5901)HALLMARK G2M CHECKPOINT; (M5926)HALLMARK MYC TARGETS V1	0.0	0.0	0.0	0.0	0.0	0.0	0.0	0.0	0.0	0.0	0.0	0.0	0.0	0.0	0.0	0.0	0.0	0.0	0.0	0.0
ENSG00000157741	254048	ensembl_gene_id	H. sapiens	254048	H. sapiens	UBN2	ubinuclein 2				Nucleoplasm(Supported)				0.0	0.0	0.0	0.0	0.0	0.0	0.0	0.0	0.0	0.0	0.0	0.0	0.0	0.0	0.0	0.0	0.0	0.0	0.0	0.0
ENSG00000107897	91452	ensembl_gene_id	H. sapiens	91452	H. sapiens	ACBD5	acyl-CoA binding domain containing 5	GO:0035973 aggrephagy;GO:0030242 autophagy of peroxisome;GO:0061912 selective autophagy			Peroxisomes(Enhanced)				0.0	0.0	0.0	1.0	0.0	0.0	0.0	0.0	0.0	0.0	0.0	0.0	0.0	0.0	0.0	0.0	0.0	0.0	1.0	0.0
ENSG00000118454	81573	ensembl_gene_id	H. sapiens	81573	H. sapiens	ANKRD13C	ankyrin repeat domain 13C	GO:0006621 protein retention in ER lumen;GO:0035437 maintenance of protein localization in endoplasmic reticulum;GO:2000209 regulation of anoikis							0.0	0.0	0.0	0.0	0.0	0.0	0.0	0.0	0.0	0.0	0.0	0.0	0.0	0.0	0.0	0.0	0.0	0.0	0.0	0.0
ENSG00000089041	5027	ensembl_gene_id	H. sapiens	5027	H. sapiens	P2RX7	purinergic receptor P2X 7	GO:0050717 positive regulation of interleukin-1 alpha secretion;GO:0032308 positive regulation of prostaglandin secretion;GO:0014054 positive regulation of gamma-aminobutyric acid secretion		Transporters/Transporter channels and pores	Golgi apparatus(Approved)			(M5932)HALLMARK INFLAMMATORY RESPONSE	0.0	0.0	0.0	1.0	0.0	0.0	1.0	0.0	0.0	1.0	0.0	0.0	0.0	0.0	0.0	0.0	1.0	1.0	0.0	0.0
ENSG00000131236	10487	ensembl_gene_id	H. sapiens	10487	H. sapiens	CAP1	cyclase associated actin cytoskeleton regulatory protein 1	GO:0043312 neutrophil degranulation;GO:0002283 neutrophil activation involved in immune response;GO:0007190 activation of adenylate cyclase activity			Cytosol(Supported)		(M7955)SIG INSULIN RECEPTOR PATHWAY IN CARDIAC MYOCYTES	(M5915)HALLMARK APICAL JUNCTION	0.0	0.0	0.0	0.0	0.0	0.0	1.0	0.0	0.0	0.0	0.0	0.0	0.0	0.0	0.0	0.0	0.0	0.0	0.0	0.0
ENSG00000164808	23514	ensembl_gene_id	H. sapiens	23514	H. sapiens	SPIDR	scaffold protein involved in DNA repair	GO:0072757 cellular response to camptothecin;GO:0070202 regulation of establishment of protein localization to chromosome;GO:1901563 response to camptothecin			Nucleoplasm(Supported)				0.0	0.0	0.0	0.0	1.0	0.0	0.0	0.0	0.0	1.0	0.0	0.0	0.0	0.0	0.0	0.0	1.0	0.0	0.0	0.0
ENSG00000166012	79101	ensembl_gene_id	H. sapiens	79101	H. sapiens	TAF1D	TATA-box binding protein associated factor, RNA polymerase I subunit D	GO:0006363 termination of RNA polymerase I transcription;GO:0006362 transcription elongation from RNA polymerase I promoter;GO:0006361 transcription initiation from RNA polymerase I promoter			Microtubule organizing center;Nucleoplasm(Supported)				0.0	0.0	0.0	0.0	0.0	0.0	0.0	0.0	0.0	0.0	0.0	0.0	0.0	0.0	0.0	0.0	0.0	0.0	0.0	0.0
ENSG00000079999	9817	ensembl_gene_id	H. sapiens	9817	H. sapiens	KEAP1	kelch like ECH associated protein 1	GO:0042994 cytoplasmic sequestering of transcription factor;GO:0032436 positive regulation of proteasomal ubiquitin-dependent protein catabolic process;GO:2000060 positive regulation of ubiquitin-dependent protein catabolic process			Cytosol;Nucleoplasm(Supported)Microtubule organizing center(Approved)	Dimethyl fumarate (Transcription factor binding)			0.0	0.0	0.0	0.0	0.0	0.0	0.0	0.0	0.0	0.0	1.0	0.0	0.0	0.0	0.0	0.0	0.0	0.0	0.0	0.0
ENSG00000144535	129563	ensembl_gene_id	H. sapiens	129563	H. sapiens	DIS3L2	DIS3 like 3'-5' exoribonuclease 2	GO:1990074 polyuridylation-dependent mRNA catabolic process;GO:0034427 nuclear-transcribed mRNA catabolic process, exonucleolytic, 3'-5';GO:0010587 miRNA catabolic process							0.0	0.0	0.0	0.0	0.0	1.0	0.0	0.0	0.0	0.0	0.0	0.0	0.0	0.0	0.0	0.0	0.0	0.0	0.0	0.0
ENSG00000149243	283212	ensembl_gene_id	H. sapiens	283212	H. sapiens	KLHL35	kelch like family member 35				Centrosome;Nucleoli fibrillar center;Nucleus(Approved)				0.0	0.0	0.0	0.0	0.0	0.0	0.0	0.0	0.0	0.0	0.0	0.0	0.0	0.0	0.0	0.0	0.0	0.0	0.0	0.0
ENSG00000104728	9639	ensembl_gene_id	H. sapiens	9639	H. sapiens	ARHGEF10	Rho guanine nucleotide exchange factor 10	GO:0051496 positive regulation of stress fiber assembly;GO:0022011 myelination in peripheral nervous system;GO:0051492 regulation of stress fiber assembly			Nucleoplasm(Approved)		(M68)PID RHOA REG PATHWAY		0.0	0.0	0.0	0.0	0.0	1.0	0.0	0.0	0.0	0.0	0.0	0.0	0.0	0.0	0.0	0.0	0.0	0.0	0.0	0.0
ENSG00000152670	54514	ensembl_gene_id	H. sapiens	54514	H. sapiens	DDX4	DEAD-box helicase 4	GO:1990511 piRNA biosynthetic process;GO:0043046 DNA methylation involved in gamete generation;GO:0007141 male meiosis I		Enzymes/ENZYME proteins/Hydrolases				(M5951)HALLMARK SPERMATOGENESIS	0.0	0.0	0.0	0.0	1.0	1.0	0.0	0.0	0.0	0.0	0.0	0.0	0.0	0.0	0.0	0.0	0.0	0.0	0.0	0.0
ENSG00000116729	79971	ensembl_gene_id	H. sapiens	79971	H. sapiens	WLS	Wnt ligand secretion mediator	GO:0061357 positive regulation of Wnt protein secretion;GO:0061356 regulation of Wnt protein secretion;GO:0061355 Wnt protein secretion		Transporters/Accessory Factors Involved in Transport				(M5947)HALLMARK IL2 STAT5 SIGNALING	0.0	0.0	0.0	0.0	0.0	0.0	0.0	0.0	0.0	0.0	1.0	0.0	0.0	0.0	0.0	1.0	0.0	0.0	0.0	0.0
ENSG00000135960	10913	ensembl_gene_id	H. sapiens	10913	H. sapiens	EDAR	ectodysplasin A receptor	GO:0060662 salivary gland cavitation;GO:0060605 tube lumen cavitation;GO:0046330 positive regulation of JNK cascade						(M5956)HALLMARK KRAS SIGNALING DN	0.0	0.0	0.0	0.0	0.0	0.0	0.0	0.0	0.0	0.0	1.0	0.0	0.0	0.0	0.0	1.0	0.0	0.0	0.0	0.0
ENSG00000112902	9037	ensembl_gene_id	H. sapiens	9037	H. sapiens	SEMA5A	semaphorin 5A	GO:0048842 positive regulation of axon extension involved in axon guidance;GO:0048843 negative regulation of axon extension involved in axon guidance;GO:1902669 positive regulation of axon guidance					(M5880)NABA ECM AFFILIATED; (M5885)NABA MATRISOME ASSOCIATED; (M5889)NABA MATRISOME		0.0	0.0	0.0	0.0	0.0	0.0	1.0	0.0	0.0	0.0	0.0	1.0	0.0	0.0	0.0	0.0	0.0	0.0	0.0	0.0
ENSG00000137804	51203	ensembl_gene_id	H. sapiens	51203	H. sapiens	NUSAP1	nucleolar and spindle associated protein 1	GO:0007076 mitotic chromosome condensation;GO:0040001 establishment of mitotic spindle localization;GO:0045840 positive regulation of mitotic nuclear division			Nucleus(Enhanced)Nucleoli fibrillar center(Supported)			(M5893)HALLMARK MITOTIC SPINDLE; (M5901)HALLMARK G2M CHECKPOINT	0.0	0.0	0.0	0.0	0.0	1.0	0.0	0.0	0.0	0.0	0.0	0.0	0.0	0.0	0.0	0.0	0.0	0.0	0.0	0.0
ENSG00000285920						None	None	None	None	None	None	None	None	None	nan	nan	nan	nan	nan	nan	nan	nan	nan	nan	nan	nan	nan	nan	nan	nan	nan	nan	nan	nan
ENSG00000165912	29763	ensembl_gene_id	H. sapiens	29763	H. sapiens	PACSIN3	protein kinase C and casein kinase substrate in neurons 3	GO:0051044 positive regulation of membrane protein ectodomain proteolysis;GO:0051043 regulation of membrane protein ectodomain proteolysis;GO:0051926 negative regulation of calcium ion transport			Cytosol(Supported)Plasma membrane(Uncertain)				0.0	0.0	0.0	0.0	0.0	0.0	0.0	0.0	0.0	0.0	0.0	0.0	0.0	0.0	0.0	0.0	0.0	0.0	0.0	0.0
ENSG00000160179	9619	ensembl_gene_id	H. sapiens	9619	H. sapiens	ABCG1	ATP binding cassette subfamily G member 1	GO:0045542 positive regulation of cholesterol biosynthetic process;GO:0010875 positive regulation of cholesterol efflux;GO:0010872 regulation of cholesterol esterification		Transporters/Primary Active Transporters	Golgi apparatus;Vesicles(Supported)	Adenosine triphosphate (Toxin transporter activity)			1.0	0.0	0.0	1.0	0.0	0.0	0.0	0.0	0.0	0.0	0.0	0.0	0.0	0.0	0.0	0.0	0.0	0.0	0.0	0.0
ENSG00000160183	64699	ensembl_gene_id	H. sapiens	64699	H. sapiens	TMPRSS3	transmembrane serine protease 3	GO:0006883 cellular sodium ion homeostasis;GO:0055078 sodium ion homeostasis;GO:0030004 cellular monovalent inorganic cation homeostasis		Enzymes/Peptidases/Serine-type peptidases				(M5907)HALLMARK ESTROGEN RESPONSE LATE; (M5906)HALLMARK ESTROGEN RESPONSE EARLY	0.0	0.0	0.0	0.0	0.0	0.0	0.0	0.0	0.0	0.0	0.0	0.0	0.0	0.0	0.0	0.0	0.0	0.0	0.0	0.0
ENSG00000012822	57658	ensembl_gene_id	H. sapiens	57658	H. sapiens	CALCOCO1	calcium binding and coiled-coil domain 1	GO:0030518 intracellular steroid hormone receptor signaling pathway;GO:0043401 steroid hormone mediated signaling pathway;GO:0071383 cellular response to steroid hormone stimulus			Cytosol(Enhanced)		(M200)PID ERA GENOMIC PATHWAY		0.0	0.0	0.0	0.0	0.0	0.0	0.0	0.0	0.0	0.0	0.0	0.0	0.0	0.0	0.0	0.0	1.0	0.0	0.0	0.0
ENSG00000163359	1293	ensembl_gene_id	H. sapiens	1293	H. sapiens	COL6A3	collagen type VI alpha 3 chain	GO:0003429 growth plate cartilage chondrocyte morphogenesis;GO:0003414 chondrocyte morphogenesis involved in endochondral bone morphogenesis;GO:0003422 growth plate cartilage morphogenesis					(M5887)NABA BASEMENT MEMBRANES; (M3005)NABA COLLAGENS; (M198)PID SYNDECAN 1 PATHWAY	(M5909)HALLMARK MYOGENESIS; (M5930)HALLMARK EPITHELIAL MESENCHYMAL TRANSITION	1.0	1.0	1.0	0.0	0.0	0.0	1.0	0.0	1.0	0.0	1.0	0.0	0.0	0.0	0.0	0.0	0.0	0.0	0.0	0.0
ENSG00000115648	79083	ensembl_gene_id	H. sapiens	79083	H. sapiens	MLPH	melanophilin	GO:0032402 melanosome transport;GO:0051904 pigment granule transport;GO:0032401 establishment of melanosome localization						(M5906)HALLMARK ESTROGEN RESPONSE EARLY	0.0	0.0	0.0	0.0	0.0	0.0	0.0	0.0	0.0	0.0	0.0	0.0	0.0	0.0	0.0	0.0	0.0	0.0	0.0	0.0
ENSG00000188368	284338	ensembl_gene_id	H. sapiens	284338	H. sapiens	PRR19	proline rich 19				Nuclear bodies;Nucleoli;Nucleus(Approved)				0.0	0.0	0.0	0.0	0.0	0.0	0.0	0.0	0.0	0.0	0.0	0.0	0.0	0.0	0.0	0.0	0.0	0.0	0.0	0.0
ENSG00000137135	84904	ensembl_gene_id	H. sapiens	84904	H. sapiens	ARHGEF39	Rho guanine nucleotide exchange factor 39	GO:0035023 regulation of Rho protein signal transduction;GO:0007266 Rho protein signal transduction;GO:0046578 regulation of Ras protein signal transduction							0.0	0.0	0.0	0.0	0.0	0.0	0.0	0.0	0.0	0.0	0.0	0.0	0.0	0.0	0.0	0.0	0.0	0.0	0.0	0.0
ENSG00000198467	7169	ensembl_gene_id	H. sapiens	7169	H. sapiens	TPM2	tropomyosin 2	GO:0030049 muscle filament sliding;GO:0033275 actin-myosin filament sliding;GO:0070252 actin-mediated cell contraction						(M5909)HALLMARK MYOGENESIS; (M5930)HALLMARK EPITHELIAL MESENCHYMAL TRANSITION	0.0	0.0	0.0	0.0	0.0	0.0	0.0	1.0	0.0	0.0	0.0	0.0	0.0	1.0	0.0	0.0	0.0	0.0	0.0	0.0
ENSG00000137076	7094	ensembl_gene_id	H. sapiens	7094	H. sapiens	TLN1	talin 1	GO:0007016 cytoskeletal anchoring at plasma membrane;GO:0070527 platelet aggregation;GO:0036498 IRE1-mediated unfolded protein response			Cytosol;Focal adhesion sites;Microtubule organizing center;Plasma membrane(Supported)		(M72)PID NECTIN PATHWAY; (M277)PID INTEGRIN A4B1 PATHWAY; (M127)PID ERBB1 RECEPTOR PROXIMAL PATHWAY		0.0	1.0	0.0	0.0	0.0	0.0	1.0	1.0	0.0	0.0	0.0	0.0	0.0	1.0	0.0	0.0	0.0	0.0	0.0	0.0
ENSG00000122707	8434	ensembl_gene_id	H. sapiens	8434	H. sapiens	RECK	reversion inducing cysteine rich protein with kazal motifs	GO:1904684 negative regulation of metalloendopeptidase activity;GO:1905049 negative regulation of metallopeptidase activity;GO:0090210 regulation of establishment of blood-brain barrier			Plasma membrane(Supported)				1.0	0.0	0.0	0.0	0.0	0.0	0.0	0.0	0.0	0.0	0.0	0.0	0.0	0.0	0.0	0.0	0.0	0.0	0.0	0.0
ENSG00000122694	152007	ensembl_gene_id	H. sapiens	152007	H. sapiens	GLIPR2	GLI pathogenesis related 2	GO:0010718 positive regulation of epithelial to mesenchymal transition;GO:0010717 regulation of epithelial to mesenchymal transition;GO:0010634 positive regulation of epithelial cell migration			Microtubules;Vesicles(Uncertain)	Cysteinesulfonic Acid (Protein homodimerization activity)		(M5947)HALLMARK IL2 STAT5 SIGNALING	0.0	0.0	0.0	0.0	0.0	0.0	0.0	0.0	0.0	0.0	0.0	0.0	0.0	0.0	0.0	0.0	0.0	0.0	0.0	0.0
ENSG00000117528	5825	ensembl_gene_id	H. sapiens	5825	H. sapiens	ABCD3	ATP binding cassette subfamily D member 3	GO:0015910 peroxisomal long-chain fatty acid import;GO:0042760 very long-chain fatty acid catabolic process;GO:0015909 long-chain fatty acid transport		Transporters/Primary Active Transporters	Peroxisomes(Enhanced)			(M5949)HALLMARK PEROXISOME; (M5948)HALLMARK BILE ACID METABOLISM	0.0	0.0	0.0	1.0	0.0	0.0	0.0	0.0	0.0	0.0	0.0	0.0	0.0	0.0	0.0	0.0	0.0	1.0	1.0	0.0
ENSG00000165061	79698	ensembl_gene_id	H. sapiens	79698	H. sapiens	ZMAT4	zinc finger matrin-type 4				Intermediate filaments(Approved)				0.0	0.0	0.0	0.0	0.0	0.0	0.0	0.0	0.0	0.0	0.0	0.0	0.0	0.0	0.0	0.0	0.0	0.0	0.0	0.0
ENSG00000008869	54497	ensembl_gene_id	H. sapiens	54497	H. sapiens	HEATR5B	HEAT repeat containing 5B	GO:0042147 retrograde transport, endosome to Golgi;GO:0016482 cytosolic transport;GO:0016197 endosomal transport			Cytosol;Nucleoli;Nucleus(Approved)				0.0	0.0	0.0	0.0	0.0	0.0	0.0	0.0	0.0	0.0	0.0	0.0	0.0	0.0	0.0	0.0	0.0	0.0	0.0	0.0
ENSG00000117640	56181	ensembl_gene_id	H. sapiens	56181	H. sapiens	MTFR1L	mitochondrial fission regulator 1 like	GO:0000266 mitochondrial fission;GO:0009060 aerobic respiration;GO:0045333 cellular respiration			Cell Junctions;Mitochondria(Approved)				0.0	0.0	0.0	0.0	0.0	1.0	0.0	0.0	0.0	0.0	0.0	0.0	0.0	0.0	0.0	0.0	0.0	1.0	0.0	0.0
ENSG00000131910	8431	ensembl_gene_id	H. sapiens	8431	H. sapiens	NR0B2	nuclear receptor subfamily 0 group B member 2	GO:0032024 positive regulation of insulin secretion;GO:0090277 positive regulation of peptide hormone secretion;GO:0050796 regulation of insulin secretion		Nuclear receptors;Transcription factors/Zinc-coordinating DNA-binding domains			(M119)PID ERB GENOMIC PATHWAY; (M9378)ST INTERLEUKIN 4 PATHWAY; (M1315)SIG PIP3 SIGNALING IN B LYMPHOCYTES	(M5948)HALLMARK BILE ACID METABOLISM; (M5953)HALLMARK KRAS SIGNALING UP	0.0	0.0	0.0	0.0	0.0	0.0	0.0	0.0	0.0	0.0	0.0	0.0	1.0	0.0	0.0	0.0	1.0	0.0	0.0	0.0
ENSG00000114805	23007	ensembl_gene_id	H. sapiens	23007	H. sapiens	PLCH1	phospholipase C eta 1	GO:0051209 release of sequestered calcium ion into cytosol;GO:0097553 calcium ion transmembrane import into cytosol;GO:0051283 negative regulation of sequestering of calcium ion		Enzymes/ENZYME proteins/Hydrolases	Vesicles(Enhanced)				0.0	0.0	0.0	0.0	0.0	0.0	0.0	0.0	0.0	0.0	0.0	0.0	0.0	0.0	0.0	0.0	0.0	1.0	0.0	0.0
ENSG00000179299	79730	ensembl_gene_id	H. sapiens	79730	H. sapiens	NSUN7	NOP2/Sun RNA methyltransferase family member 7	GO:0032259 methylation;GO:0008152 metabolic process;GO:0008150 biological_process			Vesicles(Supported)				0.0	0.0	0.0	0.0	0.0	0.0	0.0	0.0	0.0	0.0	0.0	0.0	0.0	0.0	0.0	0.0	0.0	0.0	0.0	0.0
ENSG00000157764	673	ensembl_gene_id	H. sapiens	673	H. sapiens	BRAF	B-Raf proto-oncogene, serine/threonine kinase	GO:0010828 positive regulation of glucose transmembrane transport;GO:0070413 trehalose metabolism in response to stress;GO:0010827 regulation of glucose transmembrane transport	TKL Ser/Thr protein kinase family	Enzymes/{ENZYME proteins/Transferases,Kinases/TKL Ser/Thr protein kinases}	Cytosol;Vesicles(Approved)	Sorafenib (Protein serine/threonine kinase activity);XL281 (Protein serine/threonine kinase activity);PLX4032 (Protein serine/threonine kinase activity);N-{3-[(5-chloro-1H-pyrrolo[2,3-b]pyridin-3-yl)carbonyl]-2,4-difluorophenyl}propane-1-sulfonamide (Protein serine/threonine kinase activity);N-{2,4-difluoro-3-[(5-pyridin-3-yl-1H-pyrrolo[2,3-b]pyridin-3-yl)carbonyl]phenyl}ethanesulfonamide (Protei…	(M134)PID TCR RAS PATHWAY; (M14775)ST G ALPHA S PATHWAY; (M4910)ST ERK1 ERK2 MAPK PATHWAY	(M5951)HALLMARK SPERMATOGENESIS	0.0	1.0	1.0	0.0	0.0	0.0	0.0	0.0	0.0	1.0	0.0	0.0	0.0	1.0	0.0	0.0	0.0	1.0	0.0	0.0
ENSG00000102901	80152	ensembl_gene_id	H. sapiens	80152	H. sapiens	CENPT	centromere protein T	GO:0034080 CENP-A containing nucleosome assembly;GO:0006336 DNA replication-independent nucleosome assembly;GO:0051382 kinetochore assembly			Nuclear bodies(Enhanced)				0.0	0.0	0.0	0.0	0.0	1.0	0.0	0.0	0.0	0.0	0.0	0.0	0.0	0.0	0.0	0.0	0.0	0.0	0.0	0.0
ENSG00000124067	6560	ensembl_gene_id	H. sapiens	6560	H. sapiens	SLC12A4	solute carrier family 12 member 4	GO:1990573 potassium ion import across plasma membrane;GO:0055064 chloride ion homeostasis;GO:0010107 potassium ion import		Transporters/Electrochemical Potential-driven transporters	Endosomes(Approved)	Potassium Chloride (Protein kinase binding);Bumetanide (Protein kinase binding)		(M5934)HALLMARK XENOBIOTIC METABOLISM	0.0	0.0	0.0	0.0	0.0	0.0	0.0	0.0	0.0	0.0	0.0	0.0	0.0	0.0	0.0	0.0	0.0	0.0	0.0	0.0
ENSG00000085117	3732	ensembl_gene_id	H. sapiens	3732	H. sapiens	CD82	CD82 molecule			CD markers	Vesicles(Approved)		(M200)PID ERA GENOMIC PATHWAY; (M145)PID P53 DOWNSTREAM PATHWAY	(M5932)HALLMARK INFLAMMATORY RESPONSE; (M5939)HALLMARK P53 PATHWAY	0.0	0.0	0.0	0.0	0.0	0.0	0.0	0.0	0.0	0.0	0.0	0.0	0.0	0.0	0.0	0.0	0.0	0.0	0.0	0.0
ENSG00000164953	91147	ensembl_gene_id	H. sapiens	91147	H. sapiens	TMEM67	transmembrane protein 67	GO:0010826 negative regulation of centrosome duplication;GO:0046606 negative regulation of centrosome cycle;GO:0010824 regulation of centrosome duplication		Transporters					0.0	0.0	0.0	0.0	0.0	0.0	0.0	0.0	0.0	0.0	0.0	0.0	0.0	0.0	0.0	0.0	0.0	0.0	0.0	0.0
ENSG00000211445	2878	ensembl_gene_id	H. sapiens	2878	H. sapiens	GPX3	glutathione peroxidase 3	GO:0006982 response to lipid hydroperoxide;GO:0033194 response to hydroperoxide;GO:0042744 hydrogen peroxide catabolic process		Enzymes/ENZYME proteins/Oxidoreductases		Glutathione (Transcription factor binding)		(M5938)HALLMARK REACTIVE OXIGEN SPECIES PATHWAY; (M5941)HALLMARK UV RESPONSE UP; (M5902)HALLMARK APOPTOSIS	0.0	0.0	0.0	0.0	0.0	0.0	0.0	0.0	0.0	0.0	0.0	0.0	0.0	0.0	0.0	0.0	0.0	1.0	0.0	0.0
ENSG00000196743	2760	ensembl_gene_id	H. sapiens	2760	H. sapiens	GM2A	GM2 ganglioside activator	GO:0006689 ganglioside catabolic process;GO:0046479 glycosphingolipid catabolic process;GO:0046514 ceramide catabolic process				Platelet Activating Factor (Phospholipase activator activity);Isopropyl Alcohol (Phospholipase activator activity);Lauric Acid (Phospholipase activator activity);Lpc-Ether (Phospholipase activator activity);Choline alfoscerate (Phospholipase activator activity);MYRISTIC ACID (Phospholipase activator activity)		(M5939)HALLMARK P53 PATHWAY	0.0	0.0	0.0	1.0	0.0	0.0	0.0	0.0	0.0	0.0	0.0	0.0	0.0	0.0	0.0	0.0	0.0	1.0	0.0	0.0
ENSG00000140525	55215	ensembl_gene_id	H. sapiens	55215	H. sapiens	FANCI	FA complementation group I	GO:0031398 positive regulation of protein ubiquitination;GO:0036297 interstrand cross-link repair;GO:1903322 positive regulation of protein modification by small protein conjugation or removal			Nucleoplasm(Enhanced)		(M1)PID FANCONI PATHWAY		0.0	0.0	0.0	0.0	0.0	0.0	0.0	0.0	0.0	0.0	0.0	0.0	0.0	0.0	0.0	0.0	0.0	0.0	0.0	0.0
ENSG00000167173	56905	ensembl_gene_id	H. sapiens	56905	H. sapiens	C15orf39	chromosome 15 open reading frame 39				Cytosol(Enhanced)				0.0	0.0	0.0	0.0	0.0	0.0	0.0	0.0	0.0	0.0	0.0	0.0	0.0	0.0	0.0	0.0	0.0	0.0	0.0	0.0
ENSG00000053254	1112	ensembl_gene_id	H. sapiens	1112	H. sapiens	FOXN3	forkhead box N3	GO:0007095 mitotic G2 DNA damage checkpoint;GO:0044818 mitotic G2/M transition checkpoint;GO:0097094 craniofacial suture morphogenesis		Transcription factors/Helix-turn-helix domains	Nucleus;Plasma membrane(Approved)			(M5901)HALLMARK G2M CHECKPOINT	0.0	0.0	0.0	0.0	0.0	0.0	0.0	0.0	0.0	0.0	0.0	0.0	0.0	0.0	0.0	0.0	0.0	0.0	0.0	0.0
ENSG00000187323	1630	ensembl_gene_id	H. sapiens	1630	H. sapiens	DCC	DCC netrin 1 receptor	GO:0021965 spinal cord ventral commissure morphogenesis;GO:0048671 negative regulation of collateral sprouting;GO:1902842 negative regulation of netrin-activated signaling pathway			Golgi apparatus(Supported)		(M108)PID NETRIN PATHWAY	(M5951)HALLMARK SPERMATOGENESIS; (M5956)HALLMARK KRAS SIGNALING DN	0.0	0.0	0.0	0.0	0.0	0.0	1.0	0.0	0.0	0.0	0.0	0.0	0.0	0.0	0.0	0.0	0.0	0.0	0.0	0.0
ENSG00000154485	118856	ensembl_gene_id	H. sapiens	118856	H. sapiens	MMP21	matrix metallopeptidase 21	GO:0060976 coronary vasculature development;GO:0061371 determination of heart left/right asymmetry;GO:0030574 collagen catabolic process		Enzymes/Peptidases/Metallopeptidases		Marimastat (Zinc ion binding)	(M3468)NABA ECM REGULATORS; (M5885)NABA MATRISOME ASSOCIATED; (M5889)NABA MATRISOME		1.0	0.0	0.0	0.0	0.0	0.0	0.0	0.0	1.0	0.0	0.0	0.0	0.0	0.0	0.0	0.0	0.0	0.0	0.0	0.0
ENSG00000139220	8499	ensembl_gene_id	H. sapiens	8499	H. sapiens	PPFIA2	PTPRF interacting protein alpha 2	GO:0014047 glutamate secretion;GO:2000300 regulation of synaptic vesicle exocytosis;GO:1902803 regulation of synaptic vesicle transport							0.0	0.0	0.0	0.0	0.0	0.0	0.0	0.0	0.0	0.0	0.0	1.0	0.0	0.0	0.0	0.0	0.0	0.0	0.0	0.0
ENSG00000164532	57057	ensembl_gene_id	H. sapiens	57057	H. sapiens	TBX20	T-box transcription factor 20	GO:0003193 pulmonary valve formation;GO:0060577 pulmonary vein morphogenesis;GO:0035922 foramen ovale closure		Transcription factors/Immunoglobulin fold					0.0	0.0	0.0	0.0	0.0	0.0	0.0	1.0	1.0	0.0	1.0	0.0	0.0	0.0	1.0	0.0	0.0	0.0	0.0	0.0
ENSG00000107742	9806	ensembl_gene_id	H. sapiens	9806	H. sapiens	SPOCK2	SPARC (osteonectin), cwcv and kazal like domains proteoglycan 2	GO:0019800 peptide cross-linking via chondroitin 4-sulfate glycosaminoglycan;GO:0030204 chondroitin sulfate metabolic process;GO:0050654 chondroitin sulfate proteoglycan metabolic process			Nuclear speckles(Uncertain)		(M5882)NABA PROTEOGLYCANS; (M5884)NABA CORE MATRISOME; (M5889)NABA MATRISOME	(M5921)HALLMARK COMPLEMENT	1.0	0.0	0.0	0.0	0.0	0.0	0.0	0.0	0.0	0.0	0.0	1.0	0.0	0.0	0.0	0.0	0.0	0.0	0.0	0.0
ENSG00000167858	83659	ensembl_gene_id	H. sapiens	83659	H. sapiens	TEKT1	tektin 1	GO:0060294 cilium movement involved in cell motility;GO:0060285 cilium-dependent cell motility;GO:0001539 cilium or flagellum-dependent cell motility							0.0	0.0	0.0	0.0	0.0	0.0	0.0	0.0	0.0	0.0	0.0	0.0	0.0	0.0	0.0	0.0	0.0	0.0	0.0	0.0
ENSG00000183020	161	ensembl_gene_id	H. sapiens	161	H. sapiens	AP2A2	adaptor related protein complex 2 subunit alpha 2	GO:0032802 low-density lipoprotein particle receptor catabolic process;GO:0050690 regulation of defense response to virus by virus;GO:0060071 Wnt signaling pathway, planar cell polarity pathway			Vesicles(Supported)Nucleoplasm(Approved)				0.0	0.0	1.0	0.0	0.0	0.0	1.0	0.0	0.0	0.0	1.0	0.0	0.0	0.0	0.0	0.0	0.0	0.0	0.0	0.0
ENSG00000163444	92703	ensembl_gene_id	H. sapiens	92703	H. sapiens	TMEM183A	transmembrane protein 183A				Cell Junctions;Nucleus;Plasma membrane(Approved)				0.0	0.0	0.0	0.0	0.0	0.0	0.0	0.0	0.0	0.0	0.0	0.0	0.0	0.0	0.0	0.0	0.0	0.0	0.0	0.0
ENSG00000163485	134	ensembl_gene_id	H. sapiens	134	H. sapiens	ADORA1	adenosine A1 receptor	GO:0042323 negative regulation of circadian sleep/wake cycle, non-REM sleep;GO:1900453 negative regulation of long-term synaptic depression;GO:0042321 negative regulation of circadian sleep/wake cycle, sleep		G-protein coupled receptors/{Adenosine and adenine nucleotide receptors,GPCRs excl olfactory receptors};Transporters	Plasma membrane(Supported)	Caffeine (Purine nucleoside binding);Theophylline (Purine nucleoside binding);Adenosine (Purine nucleoside binding);Dyphylline (Purine nucleoside binding);Pentoxifylline (Purine nucleoside binding);Enprofylline (Purine nucleoside binding);Gabapentin (Purine nucleoside binding);Aminophylline (Purine nucleoside binding);Oxtriphylline (Purine nucleoside binding);Theobromine (Purine nucleoside bindin…			0.0	0.0	1.0	0.0	0.0	0.0	0.0	1.0	0.0	0.0	0.0	0.0	0.0	0.0	0.0	0.0	0.0	0.0	0.0	0.0
ENSG00000153071	1601	ensembl_gene_id	H. sapiens	1601	H. sapiens	DAB2	DAB adaptor protein 2	GO:2000096 positive regulation of Wnt signaling pathway, planar cell polarity pathway;GO:0060766 negative regulation of androgen receptor signaling pathway;GO:2000095 regulation of Wnt signaling pathway, planar cell polarity pathway			Plasma membrane;Vesicles(Enhanced)Nucleoli fibrillar center(Approved)		(M286)PID TGFBR PATHWAY	(M5942)HALLMARK UV RESPONSE DN; (M5930)HALLMARK EPITHELIAL MESENCHYMAL TRANSITION	0.0	0.0	0.0	0.0	0.0	0.0	0.0	0.0	0.0	0.0	1.0	0.0	0.0	1.0	1.0	0.0	1.0	0.0	0.0	0.0
ENSG00000108828	10493	ensembl_gene_id	H. sapiens	10493	H. sapiens	VAT1	vesicle amine transport 1	GO:0010637 negative regulation of mitochondrial fusion;GO:0010635 regulation of mitochondrial fusion;GO:0043312 neutrophil degranulation							0.0	0.0	0.0	0.0	0.0	0.0	0.0	0.0	0.0	0.0	0.0	0.0	0.0	0.0	0.0	0.0	0.0	0.0	0.0	0.0
ENSG00000273749	23191	ensembl_gene_id	H. sapiens	23191	H. sapiens	CYFIP1	cytoplasmic FMR1 interacting protein 1	GO:2000601 positive regulation of Arp2/3 complex-mediated actin nucleation;GO:0051127 positive regulation of actin nucleation;GO:0034315 regulation of Arp2/3 complex-mediated actin nucleation						(M5947)HALLMARK IL2 STAT5 SIGNALING	0.0	0.0	1.0	0.0	0.0	0.0	1.0	0.0	0.0	0.0	0.0	0.0	0.0	1.0	1.0	0.0	1.0	0.0	0.0	0.0
[truncated: 992 more rows]

## Sheet: Enrichment
GroupID	Category	Term	Description	LogP	Log(q-value)	InTerm_InList	Genes	Symbols
[truncated: 260 more rows]
