# Supplementary material for: Signalling pathways and mechanistic cues highlighted by transcriptomic analysis of primordial, primary, and secondary ovarian follicles in domestic cat
Source: Sci Rep. 2021 Jan 29;11:2683. doi: 10.1038/s41598-021-82051-4 (PMC7846758; doi:10.1038/s41598-021-82051-4)
Supplement: Supplementary file 4 — Supplementary Data S4. [file 41598_2021_82051_MOESM4_ESM.xlsx]

## Sheet: Annotation
Input ID	Gene ID	Type	Tax ID	Homologene Gene ID	Homologene Gene Tax ID	Gene Symbol	Description	Biological Process (GO)	Kinase Class (UniProt)	Protein Function (Protein Atlas)	Subcellular Location (Protein Atlas)	Drug (DrugBank)	Canonical Pathways	Hallmark Gene Sets	GO:0007596 blood coagulation	GO:0006935 chemotaxis	GO:2000242 negative regulation of reprodu	GO:0030155 regulation of cell adhesion	M252 PID IL8 CXCR1 PATHWAY	GO:0007548 sex differentiation	GO:0016486 peptide hormone processing	GO:1901606 alpha-amino acid catabolic pro	R-HSA-9006934 Signaling by Receptor Tyrosine	M3008 NABA ECM GLYCOPROTEINS	GO:0007043 cell-cell junction assembly	GO:0090066 regulation of anatomical struc	GO:0000904 cell morphogenesis involved in	GO:0009581 detection of external stimulus	GO:0000075 cell cycle checkpoint	hsa00562 Inositol phosphate metabolism	hsa04610 Complement and coagulation cas	M223 PID BETA CATENIN NUC PATHWAY	GO:1903707 negative regulation of hemopoi	GO:0016482 cytosolic transport
ENSG00000004399	23129	ensembl_gene_id	H. sapiens	23129	H. sapiens	PLXND1	plexin D1	GO:0060666 dichotomous subdivision of terminal units involved in salivary gland branching;GO:1902287 semaphorin-plexin signaling pathway involved in axon guidance;GO:1902285 semaphorin-plexin signaling pathway involved in neuron projection guidance					(M5880)NABA ECM AFFILIATED; (M5885)NABA MATRISOME ASSOCIATED; (M5889)NABA MATRISOME		0.0	1.0	0.0	1.0	0.0	0.0	0.0	0.0	0.0	0.0	0.0	0.0	1.0	0.0	0.0	0.0	0.0	0.0	0.0	0.0
ENSG00000182199	6472	ensembl_gene_id	H. sapiens	6472	H. sapiens	SHMT2	serine hydroxymethyltransferase 2	GO:0019264 glycine biosynthetic process from serine;GO:0006565 L-serine catabolic process;GO:0006564 L-serine biosynthetic process		Enzymes/ENZYME proteins/Transferases	Microtubules;Mitochondria(Enhanced)	Pyridoxal Phosphate (Pyridoxal phosphate binding);Tetrahydrofolic acid (Pyridoxal phosphate binding);Glycine (Pyridoxal phosphate binding)		(M5934)HALLMARK XENOBIOTIC METABOLISM; (M5924)HALLMARK MTORC1 SIGNALING	0.0	0.0	0.0	0.0	0.0	0.0	0.0	1.0	0.0	0.0	0.0	0.0	0.0	0.0	0.0	0.0	0.0	0.0	0.0	0.0
ENSG00000134371	79577	ensembl_gene_id	H. sapiens	79577	H. sapiens	CDC73	cell division cycle 73	GO:0001711 endodermal cell fate commitment;GO:0031442 positive regulation of mRNA 3'-end processing;GO:0034402 recruitment of 3'-end processing factors to RNA polymerase II holoenzyme complex			Nucleus(Supported)Cytosol(Approved)				0.0	0.0	0.0	0.0	0.0	0.0	0.0	0.0	0.0	0.0	0.0	0.0	0.0	0.0	1.0	0.0	0.0	0.0	1.0	0.0
ENSG00000198208	83694	ensembl_gene_id	H. sapiens	83694	H. sapiens	RPS6KL1	ribosomal protein S6 kinase like 1	GO:0006468 protein phosphorylation;GO:0016310 phosphorylation;GO:0006796 phosphate-containing compound metabolic process	Other	Enzymes/{ENZYME proteins/Transferases,Kinases}	Nucleoplasm(Approved)				0.0	0.0	0.0	0.0	0.0	0.0	0.0	0.0	0.0	0.0	0.0	0.0	0.0	0.0	0.0	0.0	0.0	0.0	0.0	0.0
ENSG00000134215	10451	ensembl_gene_id	H. sapiens	10451	H. sapiens	VAV3	vav guanine nucleotide exchange factor 3	GO:0038096 Fc-gamma receptor signaling pathway involved in phagocytosis;GO:0030890 positive regulation of B cell proliferation;GO:0043552 positive regulation of phosphatidylinositol 3-kinase activity					(M273)PID EPHA2 FWD PATHWAY; (M17200)SA B CELL RECEPTOR COMPLEXES; (M83)PID CDC42 REG PATHWAY	(M5923)HALLMARK PI3K AKT MTOR SIGNALING	1.0	1.0	0.0	1.0	1.0	0.0	0.0	0.0	1.0	0.0	0.0	1.0	0.0	0.0	0.0	0.0	0.0	0.0	0.0	0.0
ENSG00000148795	1586	ensembl_gene_id	H. sapiens	1586	H. sapiens	CYP17A1	cytochrome P450 family 17 subfamily A member 1	GO:0006702 androgen biosynthetic process;GO:0042448 progesterone metabolic process;GO:0006704 glucocorticoid biosynthetic process		Enzymes/ENZYME proteins/Oxidoreductases		NADH (Steroid 17-alpha-monooxygenase activity);Progesterone (Steroid 17-alpha-monooxygenase activity);Abiraterone (Steroid 17-alpha-monooxygenase activity)		(M5934)HALLMARK XENOBIOTIC METABOLISM	0.0	0.0	0.0	0.0	0.0	1.0	1.0	0.0	0.0	0.0	0.0	0.0	0.0	0.0	0.0	0.0	0.0	0.0	0.0	0.0
ENSG00000148604	5995	ensembl_gene_id	H. sapiens	5995	H. sapiens	RGR	retinal G protein coupled receptor	GO:0009584 detection of visible light;GO:0007602 phototransduction;GO:0018298 protein-chromophore linkage		G-protein coupled receptors/{GPCRs excl olfactory receptors,Opsins}					0.0	0.0	0.0	0.0	0.0	0.0	0.0	0.0	0.0	0.0	0.0	0.0	0.0	1.0	0.0	0.0	0.0	0.0	0.0	0.0
N/A						None	None	None	None	None	None	None	None	None	nan	nan	nan	nan	nan	nan	nan	nan	nan	nan	nan	nan	nan	nan	nan	nan	nan	nan	nan	nan
ENSG00000065325	9340	ensembl_gene_id	H. sapiens	9340	H. sapiens	GLP2R	glucagon like peptide 2 receptor	GO:0071377 cellular response to glucagon stimulus;GO:0033762 response to glucagon;GO:0071375 cellular response to peptide hormone stimulus		G-protein coupled receptors/{Family 2 (B) receptors,GPCRs excl olfactory receptors}	Plasma membrane(Supported)	Glucagon recombinant (Glucagon receptor activity);Teduglutide (Glucagon receptor activity)			0.0	0.0	0.0	0.0	0.0	0.0	0.0	0.0	0.0	0.0	0.0	0.0	0.0	0.0	0.0	0.0	0.0	0.0	0.0	0.0
ENSG00000174226	169166	ensembl_gene_id	H. sapiens	169166	H. sapiens	SNX31	sorting nexin 31	GO:1990126 retrograde transport, endosome to plasma membrane;GO:0098876 vesicle-mediated transport to the plasma membrane;GO:0016197 endosomal transport		Transporters	Cytosol;Golgi apparatus;Nucleoplasm(Approved)				0.0	0.0	0.0	0.0	0.0	0.0	0.0	0.0	0.0	0.0	0.0	0.0	0.0	0.0	0.0	0.0	0.0	0.0	0.0	0.0
ENSG00000182095	84629	ensembl_gene_id	H. sapiens	84629	H. sapiens	TNRC18	trinucleotide repeat containing 18				Cytosol;Mitochondria;Nuclear membrane;Nucleoplasm(Approved)				0.0	0.0	0.0	0.0	0.0	0.0	0.0	0.0	0.0	0.0	0.0	0.0	0.0	0.0	0.0	0.0	0.0	0.0	0.0	0.0
ENSG00000135372	55226	ensembl_gene_id	H. sapiens	55226	H. sapiens	NAT10	N-acetyltransferase 10	GO:1904812 rRNA acetylation involved in maturation of SSU-rRNA;GO:0051391 tRNA acetylation;GO:1990882 rRNA acetylation			Nucleoli(Enhanced)Midbody(Supported)				0.0	0.0	0.0	0.0	0.0	0.0	0.0	0.0	0.0	0.0	0.0	0.0	0.0	0.0	0.0	0.0	0.0	0.0	0.0	0.0
ENSG00000205268	5150	ensembl_gene_id	H. sapiens	5150	H. sapiens	PDE7A	phosphodiesterase 7A	GO:0006198 cAMP catabolic process;GO:0009214 cyclic nucleotide catabolic process;GO:0009154 purine ribonucleotide catabolic process		Enzymes/ENZYME proteins/Hydrolases		Dyphylline (Metal ion binding);Ketotifen (Metal ion binding);3-isobutyl-1-methyl-7H-xanthine (Metal ion binding);3-(2,6-difluorophenyl)-2-(methylthio)quinazolin-4(3H)-one (Metal ion binding)			0.0	0.0	0.0	0.0	0.0	0.0	0.0	0.0	0.0	0.0	0.0	0.0	0.0	0.0	0.0	0.0	0.0	0.0	0.0	0.0
ENSG00000198796	115701	ensembl_gene_id	H. sapiens	115701	H. sapiens	ALPK2	alpha kinase 2	GO:0003308 negative regulation of Wnt signaling pathway involved in heart development;GO:0003307 regulation of Wnt signaling pathway involved in heart development;GO:1905223 epicardium morphogenesis	Atypical: Alpha-type protein kinase family	Enzymes/Kinases/Atypical kinases	Cytosol(Approved)				0.0	0.0	0.0	0.0	0.0	0.0	0.0	0.0	0.0	0.0	0.0	0.0	0.0	0.0	0.0	0.0	0.0	0.0	0.0	0.0
ENSG00000135298	577	ensembl_gene_id	H. sapiens	577	H. sapiens	ADGRB3	adhesion G protein-coupled receptor B3	GO:0061743 motor learning;GO:0016322 neuron remodeling;GO:0048814 regulation of dendrite morphogenesis		G-protein coupled receptors/{Family 2 (B) receptors,GPCRs excl olfactory receptors}					0.0	1.0	0.0	0.0	0.0	0.0	0.0	0.0	0.0	0.0	0.0	0.0	1.0	0.0	0.0	0.0	0.0	0.0	0.0	0.0
ENSG00000054967	84957	ensembl_gene_id	H. sapiens	84957	H. sapiens	RELT	RELT TNF receptor	GO:0006915 apoptotic process;GO:0012501 programmed cell death;GO:0008219 cell death			Nucleus(Supported)				0.0	0.0	0.0	0.0	0.0	0.0	0.0	0.0	0.0	0.0	0.0	0.0	0.0	0.0	0.0	0.0	0.0	0.0	0.0	0.0
ENSG00000143839	5972	ensembl_gene_id	H. sapiens	5972	H. sapiens	REN	renin	GO:0002018 renin-angiotensin regulation of aldosterone production;GO:0002003 angiotensin maturation;GO:2000858 regulation of aldosterone secretion		Enzymes/{ENZYME proteins/Hydrolases,Peptidases/Aspartic-type peptidases}		Remikiren (Receptor binding);Dimethylformamide (Receptor binding);1-Hydroxy-3-Methylbutane (Receptor binding);3-Phenyl-1,2-Propandiol (Receptor binding);2-Methyl-3-(2-Aminothiazolo)Propanal (Receptor binding);Enalkiren (Receptor binding);2-Cyclopropylmethylenepropanal (Receptor binding);1-Methyl-2-Oxy-5,5-Dimethyl Pyrrolidine (Receptor binding);N-Methyl-N-(Methylbenzyl)Formamide (Receptor binding…			0.0	0.0	0.0	0.0	0.0	1.0	1.0	0.0	0.0	0.0	0.0	0.0	0.0	0.0	0.0	0.0	0.0	0.0	0.0	0.0
ENSG00000176463	28232	ensembl_gene_id	H. sapiens	28232	H. sapiens	SLCO3A1	solute carrier organic anion transporter family member 3A1	GO:0015732 prostaglandin transport;GO:0043252 sodium-independent organic anion transport;GO:0071715 icosanoid transport		Transporters/Electrochemical Potential-driven transporters					0.0	0.0	0.0	0.0	0.0	0.0	0.0	0.0	0.0	0.0	0.0	0.0	0.0	0.0	0.0	0.0	0.0	0.0	0.0	0.0
ENSG00000197142	51703	ensembl_gene_id	H. sapiens	51703	H. sapiens	ACSL5	acyl-CoA synthetase long chain family member 5	GO:0035338 long-chain fatty-acyl-CoA biosynthetic process;GO:0046949 fatty-acyl-CoA biosynthetic process;GO:0035336 long-chain fatty-acyl-CoA metabolic process		Enzymes/ENZYME proteins/Ligase	Mitochondria(Supported)Nucleus(Approved)			(M5949)HALLMARK PEROXISOME; (M5948)HALLMARK BILE ACID METABOLISM; (M5935)HALLMARK FATTY ACID METABOLISM	0.0	0.0	0.0	0.0	0.0	0.0	0.0	0.0	0.0	0.0	0.0	0.0	0.0	0.0	0.0	0.0	0.0	0.0	0.0	0.0
ENSG00000143970	55252	ensembl_gene_id	H. sapiens	55252	H. sapiens	ASXL2	ASXL transcriptional regulator 2	GO:0035360 positive regulation of peroxisome proliferator activated receptor signaling pathway;GO:0035358 regulation of peroxisome proliferator activated receptor signaling pathway;GO:0035357 peroxisome proliferator activated receptor signaling pathway			Nucleoplasm(Enhanced)				0.0	0.0	0.0	0.0	0.0	0.0	0.0	0.0	0.0	0.0	0.0	0.0	0.0	0.0	0.0	0.0	0.0	0.0	0.0	0.0
ENSG00000129910	1013	ensembl_gene_id	H. sapiens	1013	H. sapiens	CDH15	cadherin 15	GO:0016339 calcium-dependent cell-cell adhesion via plasma membrane cell adhesion molecules;GO:0044331 cell-cell adhesion mediated by cadherin;GO:0051149 positive regulation of muscle cell differentiation			Cytosol;Golgi apparatus(Supported)			(M5915)HALLMARK APICAL JUNCTION	0.0	0.0	0.0	0.0	0.0	0.0	0.0	0.0	0.0	0.0	1.0	0.0	0.0	0.0	0.0	0.0	0.0	0.0	0.0	0.0
ENSG00000093009	8318	ensembl_gene_id	H. sapiens	8318	H. sapiens	CDC45	cell division cycle 45	GO:1902977 mitotic DNA replication preinitiation complex assembly;GO:0031938 regulation of chromatin silencing at telomere;GO:0071163 DNA replication preinitiation complex assembly			Cytosol;Nucleoplasm(Supported)Centrosome(Approved)			(M5901)HALLMARK G2M CHECKPOINT; (M5926)HALLMARK MYC TARGETS V1	0.0	0.0	0.0	0.0	0.0	0.0	0.0	0.0	0.0	0.0	0.0	0.0	0.0	0.0	1.0	0.0	0.0	0.0	0.0	0.0
ENSG00000105851	5294	ensembl_gene_id	H. sapiens	5294	H. sapiens	PIK3CG	phosphatidylinositol-4,5-bisphosphate 3-kinase catalytic subunit gamma	GO:0010897 negative regulation of triglyceride catabolic process;GO:0055118 negative regulation of cardiac muscle contraction;GO:0035747 natural killer cell chemotaxis	Atypical: PI3/PI4-kinase family	Enzymes/{ENZYME proteins/Transferases,Kinases/Atypical kinases}	Plasma membrane(Supported)	Staurosporine (Protein serine/threonine kinase activity);Myricetin (Protein serine/threonine kinase activity);2-(4-Morpholinyl)-8-Phenyl-4h-1-Benzopyran-4-One (Protein serine/threonine kinase activity);Quercetin (Protein serine/threonine kinase activity);5-QUINOXALIN-6-YLMETHYLENE-THIAZOLIDINE-2,4-DIONE (Protein serine/threonine kinase activity);XL765 (Protein serine/threonine kinase activity);2-…	(M252)PID IL8 CXCR1 PATHWAY; (M210)PID IL8 CXCR2 PATHWAY; (M177)PID EPHA FWDPATHWAY	(M5921)HALLMARK COMPLEMENT	1.0	1.0	0.0	1.0	1.0	1.0	0.0	0.0	0.0	0.0	0.0	0.0	0.0	0.0	0.0	1.0	0.0	0.0	0.0	0.0
ENSG00000118898	5493	ensembl_gene_id	H. sapiens	5493	H. sapiens	PPL	periplakin	GO:0070268 cornification;GO:0031424 keratinization;GO:0045104 intermediate filament cytoskeleton organization			Plasma membrane(Supported)Cytosol;Nucleoplasm(Approved)				1.0	0.0	0.0	0.0	0.0	0.0	0.0	0.0	0.0	0.0	0.0	0.0	0.0	0.0	0.0	0.0	0.0	0.0	0.0	0.0
ENSG00000196549	4311	ensembl_gene_id	H. sapiens	4311	H. sapiens	MME	membrane metalloendopeptidase	GO:0002003 angiotensin maturation;GO:0002002 regulation of angiotensin levels in blood;GO:0001991 regulation of systemic arterial blood pressure by circulatory renin-angiotensin		CD markers;Enzymes/{ENZYME proteins/Hydrolases,Peptidases/Metallopeptidases}		Candoxatril (Zinc ion binding);Omapatrilat (Zinc ion binding);N-[3-[(1-Aminoethyl)(Hydroxy)Phosphoryl]-2-(1,1'-Biphenyl-4-Ylmethyl)Propanoyl]Alanine (Zinc ion binding);Phosphoramidon (Zinc ion binding);N-(3-Phenyl-2-Sulfanylpropanoyl)Phenylalanylalanine (Zinc ion binding);[2(R,S)-2-Sulfanylheptanoyl]-Phe-Ala (Zinc ion binding);SLV 306 (Zinc ion binding);2-[(1S)-1-BENZYL-2-SULFANYLETHYL]-1H-IMIDAZ…			0.0	0.0	0.0	0.0	0.0	1.0	1.0	0.0	0.0	0.0	0.0	0.0	0.0	0.0	0.0	0.0	0.0	0.0	0.0	0.0
ENSG00000132286	26515	ensembl_gene_id	H. sapiens	26515	H. sapiens	TIMM10B	translocase of inner mitochondrial membrane 10B	GO:0006626 protein targeting to mitochondrion;GO:0072655 establishment of protein localization to mitochondrion;GO:0070585 protein localization to mitochondrion							0.0	0.0	0.0	0.0	0.0	0.0	0.0	0.0	0.0	0.0	0.0	0.0	0.0	0.0	0.0	0.0	0.0	0.0	0.0	0.0
ENSG00000283977						None	None	None	None	None	None	None	None	None	nan	nan	nan	nan	nan	nan	nan	nan	nan	nan	nan	nan	nan	nan	nan	nan	nan	nan	nan	nan
ENSG00000130751	4861	ensembl_gene_id	H. sapiens	4861	H. sapiens	NPAS1	neuronal PAS domain protein 1	GO:0042711 maternal behavior;GO:0060746 parental behavior;GO:0001964 startle response		Transcription factors/Basic domains	Nucleoplasm(Approved)				0.0	0.0	0.0	0.0	0.0	0.0	0.0	0.0	0.0	0.0	0.0	0.0	0.0	0.0	0.0	0.0	0.0	0.0	0.0	0.0
ENSG00000174948	344758	ensembl_gene_id	H. sapiens	344758	H. sapiens	GPR149	G protein-coupled receptor 149	GO:0001546 preantral ovarian follicle growth;GO:0060280 negative regulation of ovulation;GO:0048162 multi-layer follicle stage		G-protein coupled receptors/GPCRs excl olfactory receptors					0.0	0.0	1.0	0.0	0.0	1.0	0.0	0.0	0.0	0.0	0.0	0.0	0.0	0.0	0.0	0.0	0.0	0.0	0.0	0.0
ENSG00000139410	113675	ensembl_gene_id	H. sapiens	113675	H. sapiens	SDSL	serine dehydratase like	GO:0019518 L-threonine catabolic process to glycine;GO:0006565 L-serine catabolic process;GO:0006567 threonine catabolic process		Enzymes/ENZYME proteins/Lyases	Cytosol(Approved)	Pyridoxal Phosphate (Pyridoxal phosphate binding)			0.0	0.0	0.0	0.0	0.0	0.0	0.0	1.0	0.0	0.0	0.0	0.0	0.0	0.0	0.0	0.0	0.0	0.0	0.0	0.0
ENSG00000157992	200634	ensembl_gene_id	H. sapiens	200634	H. sapiens	KRTCAP3	keratinocyte associated protein 3				Cytosol;Nucleus(Approved)				0.0	0.0	0.0	0.0	0.0	0.0	0.0	0.0	0.0	0.0	0.0	0.0	0.0	0.0	0.0	0.0	0.0	0.0	0.0	0.0
ENSG00000144354	83879	ensembl_gene_id	H. sapiens	83879	H. sapiens	CDCA7	cell division cycle associated 7	GO:0006915 apoptotic process;GO:0042127 regulation of cell proliferation;GO:0012501 programmed cell death			Cytosol;Nucleoplasm(Supported)		(M66)PID MYC ACTIV PATHWAY		0.0	0.0	0.0	0.0	0.0	0.0	0.0	0.0	0.0	0.0	0.0	0.0	0.0	0.0	0.0	0.0	0.0	0.0	0.0	0.0
ENSG00000101333	5332	ensembl_gene_id	H. sapiens	5332	H. sapiens	PLCB4	phospholipase C beta 4	GO:0032959 inositol trisphosphate biosynthetic process;GO:0032957 inositol trisphosphate metabolic process;GO:0032958 inositol phosphate biosynthetic process		Enzymes/ENZYME proteins/Hydrolases	Microtubules;Nucleoplasm(Approved)		(M18342)ST G ALPHA I PATHWAY	(M5942)HALLMARK UV RESPONSE DN	0.0	0.0	0.0	0.0	1.0	0.0	0.0	0.0	0.0	0.0	0.0	0.0	0.0	0.0	0.0	1.0	0.0	0.0	0.0	0.0
ENSG00000140564	5045	ensembl_gene_id	H. sapiens	5045	H. sapiens	FURIN	furin, paired basic amino acid cleaving enzyme	GO:1901394 positive regulation of transforming growth factor beta1 activation;GO:0032904 negative regulation of nerve growth factor production;GO:0019082 viral protein processing		Enzymes/{ENZYME proteins/Hydrolases,Peptidases/Serine-type peptidases}	Golgi apparatus(Supported)Nucleoplasm(Approved)	Decanoic Acid (Serine-type endopeptidase inhibitor activity);Pirfenidone (Serine-type endopeptidase inhibitor activity)	(M17)PID NOTCH PATHWAY; (M255)PID HIF1 TFPATHWAY; (M153)PID P75 NTR PATHWAY	(M5896)HALLMARK TGF BETA SIGNALING; (M5946)HALLMARK COAGULATION; (M5941)HALLMARK UV RESPONSE UP	0.0	0.0	0.0	0.0	0.0	0.0	1.0	0.0	1.0	0.0	0.0	0.0	0.0	0.0	0.0	0.0	0.0	0.0	0.0	0.0
ENSG00000184571	440822	ensembl_gene_id	H. sapiens	440822	H. sapiens	PIWIL3	piwi like RNA-mediated gene silencing 3	GO:0007283 spermatogenesis;GO:0031047 gene silencing by RNA;GO:0048232 male gamete generation							0.0	0.0	0.0	0.0	0.0	0.0	0.0	0.0	0.0	0.0	0.0	0.0	0.0	0.0	0.0	0.0	0.0	0.0	0.0	0.0
ENSG00000131620	55107	ensembl_gene_id	H. sapiens	55107	H. sapiens	ANO1	anoctamin 1	GO:0035774 positive regulation of insulin secretion involved in cellular response to glucose stimulus;GO:0061178 regulation of insulin secretion involved in cellular response to glucose stimulus;GO:0015705 iodide transport		Transporters/Transporter channels and pores		Crofelemer (Voltage-gated chloride channel activity)		(M5953)HALLMARK KRAS SIGNALING UP	0.0	0.0	0.0	0.0	0.0	0.0	1.0	0.0	0.0	0.0	0.0	0.0	0.0	1.0	0.0	0.0	0.0	0.0	0.0	0.0
ENSG00000203907	441161	ensembl_gene_id	H. sapiens	441161	H. sapiens	OOEP	oocyte expressed protein	GO:0008150 biological_process							0.0	0.0	0.0	0.0	0.0	0.0	0.0	0.0	0.0	0.0	0.0	0.0	0.0	0.0	0.0	0.0	0.0	0.0	0.0	0.0
ENSG00000089692	3902	ensembl_gene_id	H. sapiens	3902	H. sapiens	LAG3	lymphocyte activating 3	GO:0045590 negative regulation of regulatory T cell differentiation;GO:0045085 negative regulation of interleukin-2 biosynthetic process;GO:0045589 regulation of regulatory T cell differentiation		CD markers					0.0	0.0	0.0	1.0	0.0	0.0	0.0	0.0	0.0	0.0	0.0	0.0	0.0	0.0	0.0	0.0	0.0	0.0	1.0	0.0
ENSG00000170017	214	ensembl_gene_id	H. sapiens	214	H. sapiens	ALCAM	activated leukocyte cell adhesion molecule	GO:0031290 retinal ganglion cell axon guidance;GO:0048846 axon extension involved in axon guidance;GO:0008045 motor neuron axon guidance		CD markers				(M5892)HALLMARK CHOLESTEROL HOMEOSTASIS; (M5947)HALLMARK IL2 STAT5 SIGNALING	0.0	1.0	0.0	0.0	0.0	0.0	0.0	0.0	0.0	0.0	1.0	0.0	1.0	0.0	0.0	0.0	0.0	0.0	0.0	0.0
ENSG00000075651	5337	ensembl_gene_id	H. sapiens	5337	H. sapiens	PLD1	phospholipase D1	GO:0032534 regulation of microvillus assembly;GO:0006654 phosphatidic acid biosynthetic process;GO:0032530 regulation of microvillus organization		Enzymes/ENZYME proteins/Hydrolases;RAS pathway related proteins	Plasma membrane(Approved)	Choline (Phospholipase d activity);LAX-101 (Phospholipase d activity)	(M120)PID ARF6 DOWNSTREAM PATHWAY; (M15743)ST GA12 PATHWAY; (M7416)ST GAQ PATHWAY		0.0	1.0	0.0	0.0	1.0	0.0	0.0	0.0	0.0	0.0	0.0	0.0	0.0	0.0	0.0	1.0	0.0	0.0	0.0	0.0
ENSG00000186377	260293	ensembl_gene_id	H. sapiens	260293	H. sapiens	CYP4X1	cytochrome P450 family 4 subfamily X member 1	GO:0055114 oxidation-reduction process;GO:0008152 metabolic process;GO:0008150 biological_process		Enzymes/ENZYME proteins/Oxidoreductases					0.0	0.0	0.0	0.0	1.0	0.0	0.0	0.0	0.0	0.0	0.0	0.0	0.0	0.0	0.0	0.0	0.0	0.0	0.0	0.0
ENSG00000169083	367	ensembl_gene_id	H. sapiens	367	H. sapiens	AR	androgen receptor	GO:0060520 activation of prostate induction by androgen receptor signaling pathway;GO:0060514 prostate induction;GO:0060515 prostate field specification		Nuclear receptors;Transcription factors/Zinc-coordinating DNA-binding domains	Mitochondria(Approved)	Levonorgestrel (Zinc ion binding);Spironolactone (Zinc ion binding);Flutamide (Zinc ion binding);Oxandrolone (Zinc ion binding);Testosterone (Zinc ion binding);Nilutamide (Zinc ion binding);Fludrocortisone (Zinc ion binding);Drostanolone (Zinc ion binding);Nandrolone phenpropionate (Zinc ion binding);Ketoconazole (Zinc ion binding);Bicalutamide (Zinc ion binding);Fluoxymesterone (Zinc ion binding…	(M213)PID AR NONGENOMIC PATHWAY; (M19043)ST ADRENERGIC; (M285)PID HNF3A PATHWAY	(M5948)HALLMARK BILE ACID METABOLISM; (M5906)HALLMARK ESTROGEN RESPONSE EARLY	0.0	0.0	1.0	0.0	1.0	1.0	0.0	0.0	1.0	0.0	0.0	0.0	1.0	0.0	0.0	0.0	0.0	1.0	0.0	0.0
ENSG00000152217	26040	ensembl_gene_id	H. sapiens	26040	H. sapiens	SETBP1	SET binding protein 1	GO:0006357 regulation of transcription by RNA polymerase II;GO:0006366 transcription by RNA polymerase II;GO:0006355 regulation of transcription, DNA-templated			Nuclear bodies;Nucleus(Supported)Cytosol(Uncertain)				0.0	0.0	0.0	0.0	0.0	0.0	0.0	0.0	0.0	0.0	0.0	0.0	0.0	0.0	0.0	0.0	0.0	0.0	0.0	0.0
ENSG00000126767	2002	ensembl_gene_id	H. sapiens	2002	H. sapiens	ELK1	ETS transcription factor ELK1	GO:0071394 cellular response to testosterone stimulus;GO:0071480 cellular response to gamma radiation;GO:0033574 response to testosterone		RAS pathway related proteins;Transcription factors/Helix-turn-helix domains	Nucleoplasm(Enhanced)		(M134)PID TCR RAS PATHWAY; (M18895)SA TRKA RECEPTOR; (M206)PID PDGFRA PATHWAY		0.0	0.0	0.0	0.0	1.0	0.0	0.0	0.0	1.0	0.0	0.0	1.0	0.0	0.0	0.0	0.0	0.0	0.0	0.0	0.0
ENSG00000081059	6932	ensembl_gene_id	H. sapiens	6932	H. sapiens	TCF7	transcription factor 7	GO:0033153 T cell receptor V(D)J recombination;GO:0002681 somatic recombination of T cell receptor gene segments;GO:0002568 somatic diversification of T cell receptor genes		Transcription factors/Other all-alpha-helical DNA-binding domains	Nucleoplasm(Enhanced)		(M223)PID BETA CATENIN NUC PATHWAY; (M5493)WNT SIGNALING	(M5895)HALLMARK WNT BETA CATENIN SIGNALING	0.0	0.0	0.0	1.0	1.0	1.0	0.0	0.0	0.0	0.0	0.0	0.0	0.0	0.0	0.0	0.0	0.0	1.0	0.0	0.0
ENSG00000139946	57161	ensembl_gene_id	H. sapiens	57161	H. sapiens	PELI2	pellino E3 ubiquitin protein ligase family member 2	GO:0008592 regulation of Toll signaling pathway;GO:0070498 interleukin-1-mediated signaling pathway;GO:0008063 Toll signaling pathway		Enzymes/ENZYME proteins/Transferases	Intermediate filaments;Nucleoli;Nucleus(Approved)				0.0	0.0	0.0	0.0	0.0	0.0	0.0	0.0	0.0	0.0	0.0	0.0	0.0	0.0	0.0	0.0	0.0	0.0	0.0	0.0
ENSG00000121101	56155	ensembl_gene_id	H. sapiens	56155	H. sapiens	TEX14	testis expressed 14, intercellular bridge forming factor	GO:0007094 mitotic spindle assembly checkpoint;GO:0071174 mitotic spindle checkpoint;GO:0045841 negative regulation of mitotic metaphase/anaphase transition	Other	Enzymes/Kinases;Transporters/Transporter channels and pores	Cell Junctions;Cytosol;Plasma membrane;Vesicles(Approved)				0.0	0.0	0.0	0.0	0.0	0.0	0.0	0.0	0.0	0.0	0.0	0.0	0.0	0.0	1.0	0.0	0.0	0.0	0.0	0.0
ENSG00000166971	64400	ensembl_gene_id	H. sapiens	64400	H. sapiens	AKTIP	AKT interacting protein	GO:0045022 early endosome to late endosome transport;GO:0008333 endosome to lysosome transport;GO:0007040 lysosome organization							0.0	0.0	0.0	0.0	0.0	0.0	0.0	0.0	0.0	0.0	0.0	0.0	0.0	0.0	0.0	0.0	0.0	0.0	0.0	1.0
ENSG00000144481	79054	ensembl_gene_id	H. sapiens	79054	H. sapiens	TRPM8	transient receptor potential cation channel subfamily M member 8	GO:0050955 thermoception;GO:0120162 positive regulation of cold-induced thermogenesis;GO:0070207 protein homotrimerization		Voltage-gated ion channels/Transient Receptor Potential Channels		Menthol (Calcium channel activity)			0.0	0.0	0.0	0.0	0.0	0.0	0.0	0.0	0.0	0.0	0.0	0.0	0.0	1.0	0.0	0.0	0.0	0.0	0.0	0.0
ENSG00000105664	1311	ensembl_gene_id	H. sapiens	1311	H. sapiens	COMP	cartilage oligomeric matrix protein	GO:0014829 vascular smooth muscle contraction;GO:0097084 vascular smooth muscle cell development;GO:0010260 animal organ senescence			Golgi apparatus(Approved)	Calcium (Protease binding)	(M3008)NABA ECM GLYCOPROTEINS; (M5884)NABA CORE MATRISOME; (M5889)NABA MATRISOME	(M5946)HALLMARK COAGULATION; (M5930)HALLMARK EPITHELIAL MESENCHYMAL TRANSITION	1.0	1.0	0.0	0.0	1.0	1.0	1.0	0.0	0.0	1.0	0.0	1.0	0.0	0.0	0.0	0.0	0.0	0.0	0.0	0.0
ENSG00000117425	8643	ensembl_gene_id	H. sapiens	8643	H. sapiens	PTCH2	patched 2	GO:0009957 epidermal cell fate specification;GO:0045606 positive regulation of epidermal cell differentiation;GO:0045684 positive regulation of epidermis development					(M211)PID HEDGEHOG 2PATHWAY		0.0	0.0	0.0	0.0	1.0	0.0	0.0	0.0	0.0	0.0	0.0	0.0	0.0	0.0	0.0	0.0	0.0	0.0	0.0	0.0
ENSG00000169744	9079	ensembl_gene_id	H. sapiens	9079	H. sapiens	LDB2	LIM domain binding 2	GO:0010669 epithelial structure maintenance;GO:0001942 hair follicle development;GO:0035019 somatic stem cell population maintenance			Nucleoli;Nucleus(Supported)Plasma membrane(Approved)				0.0	0.0	0.0	0.0	0.0	0.0	0.0	0.0	0.0	0.0	0.0	0.0	0.0	0.0	0.0	0.0	0.0	0.0	0.0	0.0
ENSG00000164318	133584	ensembl_gene_id	H. sapiens	133584	H. sapiens	EGFLAM	EGF like, fibronectin type III and laminin G domains	GO:0019800 peptide cross-linking via chondroitin 4-sulfate glycosaminoglycan;GO:0030204 chondroitin sulfate metabolic process;GO:0050654 chondroitin sulfate proteoglycan metabolic process					(M3008)NABA ECM GLYCOPROTEINS; (M5884)NABA CORE MATRISOME; (M5889)NABA MATRISOME		0.0	0.0	0.0	1.0	0.0	0.0	0.0	0.0	0.0	1.0	0.0	0.0	1.0	0.0	0.0	0.0	0.0	0.0	0.0	0.0
ENSG00000129173	79733	ensembl_gene_id	H. sapiens	79733	H. sapiens	E2F8	E2F transcription factor 8	GO:0006977 DNA damage response, signal transduction by p53 class mediator resulting in cell cycle arrest;GO:0072431 signal transduction involved in mitotic G1 DNA damage checkpoint;GO:0032877 positive regulation of DNA endoreduplication		Transcription factors/Helix-turn-helix domains	Cytosol;Nucleoli;Nucleus(Supported)			(M5925)HALLMARK E2F TARGETS	0.0	1.0	0.0	0.0	0.0	1.0	0.0	0.0	0.0	0.0	0.0	0.0	0.0	0.0	1.0	0.0	0.0	0.0	0.0	0.0
ENSG00000182393	282618	ensembl_gene_id	H. sapiens	282618	H. sapiens	IFNL1	interferon lambda 1	GO:0043381 negative regulation of memory T cell differentiation;GO:0043380 regulation of memory T cell differentiation;GO:0043379 memory T cell differentiation							0.0	0.0	0.0	1.0	0.0	0.0	0.0	0.0	0.0	0.0	0.0	0.0	0.0	0.0	0.0	0.0	0.0	0.0	1.0	0.0
ENSG00000184347	6586	ensembl_gene_id	H. sapiens	6586	H. sapiens	SLIT3	slit guidance ligand 3	GO:0021834 chemorepulsion involved in embryonic olfactory bulb interneuron precursor migration;GO:0021831 embryonic olfactory bulb interneuron precursor migration;GO:0061364 apoptotic process involved in luteolysis			Cell Junctions(Supported)		(M3008)NABA ECM GLYCOPROTEINS; (M5884)NABA CORE MATRISOME; (M5889)NABA MATRISOME	(M5930)HALLMARK EPITHELIAL MESENCHYMAL TRANSITION	0.0	1.0	0.0	0.0	0.0	1.0	0.0	0.0	0.0	1.0	0.0	0.0	1.0	0.0	0.0	0.0	0.0	0.0	0.0	0.0
ENSG00000116996	57829	ensembl_gene_id	H. sapiens	57829	H. sapiens	ZP4	zona pellucida glycoprotein 4	GO:2000360 negative regulation of binding of sperm to zona pellucida;GO:2000359 regulation of binding of sperm to zona pellucida;GO:2000344 positive regulation of acrosome reaction					(M3008)NABA ECM GLYCOPROTEINS; (M5884)NABA CORE MATRISOME; (M5889)NABA MATRISOME		0.0	0.0	1.0	1.0	0.0	0.0	0.0	0.0	0.0	1.0	0.0	0.0	0.0	0.0	0.0	0.0	0.0	0.0	0.0	0.0
ENSG00000162592	148870	ensembl_gene_id	H. sapiens	148870	H. sapiens	CCDC27	coiled-coil domain containing 27								0.0	0.0	0.0	0.0	0.0	0.0	0.0	0.0	0.0	0.0	0.0	0.0	0.0	0.0	0.0	0.0	0.0	0.0	0.0	0.0
ENSG00000080493	8671	ensembl_gene_id	H. sapiens	8671	H. sapiens	SLC4A4	solute carrier family 4 member 4	GO:0051453 regulation of intracellular pH;GO:0015701 bicarbonate transport;GO:0030641 regulation of cellular pH		Transporters/Electrochemical Potential-driven transporters				(M5932)HALLMARK INFLAMMATORY RESPONSE	0.0	0.0	0.0	0.0	1.0	0.0	0.0	0.0	0.0	0.0	0.0	0.0	0.0	0.0	0.0	0.0	0.0	0.0	0.0	0.0
ENSG00000132677	57127	ensembl_gene_id	H. sapiens	57127	H. sapiens	RHBG	Rh family B glycoprotein (gene/pseudogene)	GO:0070634 transepithelial ammonium transport;GO:0072488 ammonium transmembrane transport;GO:0070633 transepithelial transport		Transporters/Transporter channels and pores	Nucleoplasm(Approved)				0.0	0.0	0.0	0.0	0.0	0.0	0.0	0.0	0.0	0.0	0.0	0.0	0.0	0.0	0.0	0.0	0.0	0.0	0.0	0.0
ENSG00000171241	79801	ensembl_gene_id	H. sapiens	79801	H. sapiens	SHCBP1	SHC binding and spindle associated 1	GO:0008543 fibroblast growth factor receptor signaling pathway;GO:0044344 cellular response to fibroblast growth factor stimulus;GO:2000177 regulation of neural precursor cell proliferation			Cytokinetic bridge;Microtubules(Supported)Nuclear bodies(Approved)				0.0	0.0	0.0	0.0	0.0	0.0	0.0	0.0	1.0	0.0	0.0	0.0	0.0	0.0	0.0	0.0	0.0	0.0	0.0	0.0
ENSG00000183696	7378	ensembl_gene_id	H. sapiens	7378	H. sapiens	UPP1	uridine phosphorylase 1	GO:0006218 uridine catabolic process;GO:0044206 UMP salvage;GO:0046108 uridine metabolic process		Enzymes/ENZYME proteins/Transferases	Nucleoplasm(Enhanced)	RP101 (Uridine phosphorylase activity);1-((2-HYDROXYETHOXY)METHYL)-5-BENZYLPYRIMIDINE-2,4(1H,3H)-DIONE (Uridine phosphorylase activity)		(M5934)HALLMARK XENOBIOTIC METABOLISM; (M5939)HALLMARK P53 PATHWAY; (M5913)HALLMARK INTERFERON GAMMA RESPONSE	0.0	0.0	0.0	0.0	0.0	0.0	0.0	0.0	0.0	0.0	0.0	0.0	0.0	0.0	0.0	0.0	0.0	0.0	0.0	0.0
ENSG00000070601	22844	ensembl_gene_id	H. sapiens	22844	H. sapiens	FRMPD1	FERM and PDZ domain containing 1	GO:0008277 regulation of G protein-coupled receptor signaling pathway;GO:0090150 establishment of protein localization to membrane;GO:0072657 protein localization to membrane							0.0	0.0	0.0	0.0	0.0	0.0	0.0	0.0	0.0	0.0	0.0	0.0	0.0	0.0	0.0	0.0	0.0	0.0	0.0	0.0
ENSG00000188803	388336	ensembl_gene_id	H. sapiens	388336	H. sapiens	SHISA6	shisa family member 6	GO:1904717 regulation of AMPA glutamate receptor clustering;GO:0106104 regulation of glutamate receptor clustering;GO:0097113 AMPA glutamate receptor clustering		Transporters/Accessory Factors Involved in Transport					0.0	0.0	0.0	0.0	0.0	0.0	0.0	0.0	0.0	0.0	0.0	0.0	0.0	0.0	0.0	0.0	0.0	0.0	0.0	0.0
ENSG00000154229	5578	ensembl_gene_id	H. sapiens	5578	H. sapiens	PRKCA	protein kinase C alpha	GO:0031666 positive regulation of lipopolysaccharide-mediated signaling pathway;GO:0035408 histone H3-T6 phosphorylation;GO:0106071 positive regulation of adenylate cyclase-activating G protein-coupled receptor signaling pathway	AGC Ser/Thr protein kinase family	Enzymes/{ENZYME proteins/Transferases,Kinases/AGC Ser/Thr protein kinases};RAS pathway related proteins	Cytosol;Plasma membrane(Enhanced)	Phosphatidyl serine (Zinc ion binding);Vitamin E (Zinc ion binding);Tamoxifen (Zinc ion binding);Ingenol Mebutate (Zinc ion binding);Ellagic Acid (Zinc ion binding)	(M134)PID TCR RAS PATHWAY; (M37)PID NFKAPPAB CANONICAL PATHWAY; (M226)PID VEGFR1 PATHWAY	(M5903)HALLMARK NOTCH SIGNALING; (M5942)HALLMARK UV RESPONSE DN; (M5891)HALLMARK HYPOXIA	1.0	1.0	0.0	1.0	1.0	0.0	1.0	0.0	1.0	0.0	1.0	0.0	1.0	0.0	0.0	0.0	0.0	0.0	0.0	0.0
ENSG00000120162	79817	ensembl_gene_id	H. sapiens	79817	H. sapiens	MOB3B	MOB kinase activator 3B	GO:0035330 regulation of hippo signaling;GO:0035329 hippo signaling;GO:1902531 regulation of intracellular signal transduction			Cytosol;Intermediate filaments(Uncertain)				0.0	0.0	0.0	0.0	0.0	0.0	0.0	0.0	0.0	0.0	0.0	0.0	0.0	0.0	0.0	0.0	0.0	0.0	0.0	0.0
ENSG00000111664	2784	ensembl_gene_id	H. sapiens	2784	H. sapiens	GNB3	G protein subunit beta 3	GO:0090325 regulation of locomotion involved in locomotory behavior;GO:0090207 regulation of triglyceride metabolic process;GO:0090181 regulation of cholesterol metabolic process		RAS pathway related proteins	Golgi apparatus;Plasma membrane(Approved)		(M117)PID CONE PATHWAY		1.0	0.0	0.0	0.0	1.0	1.0	1.0	0.0	0.0	0.0	0.0	1.0	0.0	0.0	0.0	0.0	0.0	0.0	0.0	0.0
ENSG00000115648	79083	ensembl_gene_id	H. sapiens	79083	H. sapiens	MLPH	melanophilin	GO:0032402 melanosome transport;GO:0051904 pigment granule transport;GO:0032401 establishment of melanosome localization						(M5906)HALLMARK ESTROGEN RESPONSE EARLY	0.0	0.0	0.0	0.0	0.0	0.0	0.0	0.0	0.0	0.0	0.0	0.0	0.0	0.0	0.0	0.0	0.0	0.0	0.0	0.0
ENSG00000164867	4846	ensembl_gene_id	H. sapiens	4846	H. sapiens	NOS3	nitric oxide synthase 3	GO:0014740 negative regulation of muscle hyperplasia;GO:0003100 regulation of systemic arterial blood pressure by endothelin;GO:0031284 positive regulation of guanylate cyclase activity		Enzymes/ENZYME proteins/Oxidoreductases		L-Arginine (Tetrahydrobiopterin binding);L-Citrulline (Tetrahydrobiopterin binding);Sapropterin (Tetrahydrobiopterin binding);Miconazole (Tetrahydrobiopterin binding);N,N-dimethylarginine (Tetrahydrobiopterin binding);L-N(Omega)-Nitroarginine-2,4-L-Diaminobutyric Amide (Tetrahydrobiopterin binding);L-2-Amino-4-(Guanidinooxy)Butyric Acid (Tetrahydrobiopterin binding);3-Bromo-7-Nitroindazole (Tetra…	(M226)PID VEGFR1 PATHWAY; (M65)PID FRA PATHWAY; (M41)PID ER NONGENOMIC PATHWAY		1.0	1.0	1.0	0.0	1.0	1.0	0.0	1.0	1.0	0.0	0.0	1.0	0.0	0.0	0.0	0.0	0.0	0.0	0.0	0.0
ENSG00000129197	84268	ensembl_gene_id	H. sapiens	84268	H. sapiens	RPAIN	RPA interacting protein	GO:0006606 protein import into nucleus;GO:0051170 import into nucleus;GO:0017038 protein import			Nucleus(Supported)Nucleoli fibrillar center(Approved)				0.0	0.0	0.0	0.0	0.0	0.0	0.0	0.0	0.0	0.0	0.0	0.0	0.0	0.0	0.0	0.0	0.0	0.0	0.0	0.0
ENSG00000145526	1016	ensembl_gene_id	H. sapiens	1016	H. sapiens	CDH18	cadherin 18	GO:0016339 calcium-dependent cell-cell adhesion via plasma membrane cell adhesion molecules;GO:0044331 cell-cell adhesion mediated by cadherin;GO:0007043 cell-cell junction assembly							0.0	0.0	0.0	0.0	0.0	0.0	0.0	0.0	0.0	0.0	1.0	0.0	0.0	0.0	0.0	0.0	0.0	0.0	0.0	0.0
ENSG00000120341	89866	ensembl_gene_id	H. sapiens	89866	H. sapiens	SEC16B	SEC16 homolog B, endoplasmic reticulum export factor	GO:0048208 COPII vesicle coating;GO:0070863 positive regulation of protein exit from endoplasmic reticulum;GO:0048207 vesicle targeting, rough ER to cis-Golgi			Actin filaments;Endoplasmic reticulum;Plasma membrane(Approved)				0.0	0.0	0.0	0.0	0.0	0.0	0.0	0.0	0.0	0.0	0.0	0.0	0.0	0.0	0.0	0.0	0.0	0.0	0.0	0.0
ENSG00000053108	23105	ensembl_gene_id	H. sapiens	23105	H. sapiens	FSTL4	follistatin like 4	GO:0048671 negative regulation of collateral sprouting;GO:0031549 negative regulation of brain-derived neurotrophic factor receptor signaling pathway;GO:0061000 negative regulation of dendritic spine development			Mitochondria(Approved)				0.0	0.0	0.0	0.0	0.0	0.0	0.0	0.0	1.0	0.0	0.0	1.0	1.0	0.0	0.0	0.0	0.0	0.0	0.0	0.0
ENSG00000165861	53349	ensembl_gene_id	H. sapiens	53349	H. sapiens	ZFYVE1	zinc finger FYVE-type containing 1	GO:0010923 negative regulation of phosphatase activity;GO:0035305 negative regulation of dephosphorylation;GO:0010921 regulation of phosphatase activity			Endoplasmic reticulum(Supported)				0.0	0.0	0.0	0.0	0.0	0.0	0.0	0.0	0.0	0.0	0.0	0.0	0.0	0.0	0.0	0.0	0.0	0.0	0.0	0.0
ENSG00000185774	80333	ensembl_gene_id	H. sapiens	80333	H. sapiens	KCNIP4	potassium voltage-gated channel interacting protein 4	GO:1901379 regulation of potassium ion transmembrane transport;GO:0061337 cardiac conduction;GO:0043266 regulation of potassium ion transport		Transporters/Transport Electron Carriers			(M223)PID BETA CATENIN NUC PATHWAY		0.0	0.0	0.0	0.0	0.0	1.0	0.0	0.0	0.0	0.0	0.0	0.0	0.0	0.0	0.0	0.0	0.0	1.0	0.0	0.0
ENSG00000143107	163479	ensembl_gene_id	H. sapiens	163479	H. sapiens	FNDC7	fibronectin type III domain containing 7				Actin filaments;Nucleoplasm(Approved)		(M3008)NABA ECM GLYCOPROTEINS; (M5884)NABA CORE MATRISOME; (M5889)NABA MATRISOME		0.0	0.0	0.0	0.0	0.0	0.0	0.0	0.0	0.0	1.0	0.0	0.0	0.0	0.0	0.0	0.0	0.0	0.0	0.0	0.0
ENSG00000103316	1428	ensembl_gene_id	H. sapiens	1428	H. sapiens	CRYM	crystallin mu	GO:0006554 lysine catabolic process;GO:0006553 lysine metabolic process;GO:0009068 aspartate family amino acid catabolic process		Enzymes/ENZYME proteins/Oxidoreductases	Cytosol(Supported)	NRP409 (Transcription corepressor activity)			0.0	0.0	0.0	0.0	0.0	0.0	1.0	1.0	0.0	0.0	0.0	0.0	0.0	0.0	0.0	0.0	0.0	0.0	0.0	0.0
ENSG00000124491	2162	ensembl_gene_id	H. sapiens	2162	H. sapiens	F13A1	coagulation factor XIII A chain	GO:0072378 blood coagulation, fibrin clot formation;GO:0002576 platelet degranulation;GO:0018149 peptide cross-linking		Enzymes/ENZYME proteins/Transferases		1,2-Propanediol (Protein-glutamine gamma-glutamyltransferase activity);N-Acetyl-Serine (Protein-glutamine gamma-glutamyltransferase activity)	(M118)PID INTEGRIN A9B1 PATHWAY; (M18)PID INTEGRIN1 PATHWAY; (M3468)NABA ECM REGULATORS	(M5953)HALLMARK KRAS SIGNALING UP	1.0	0.0	0.0	0.0	0.0	0.0	0.0	0.0	0.0	0.0	0.0	0.0	0.0	0.0	0.0	0.0	1.0	0.0	0.0	0.0
ENSG00000122861	5328	ensembl_gene_id	H. sapiens	5328	H. sapiens	PLAU	plasminogen activator, urokinase	GO:2000097 regulation of smooth muscle cell-matrix adhesion;GO:0042730 fibrinolysis;GO:0061302 smooth muscle cell-matrix adhesion		Enzymes/{ENZYME proteins/Hydrolases,Peptidases/Serine-type peptidases}		Urokinase (Serine-type endopeptidase activity);Amiloride (Serine-type endopeptidase activity);2-(2-Hydroxy-5-Methoxy-Phenyl)-1h-Benzoimidazole-5-Carboxamidine (Serine-type endopeptidase activity);6-(N-Phenylcarbamyl)-2-Naphthalenecarboxamidine (Serine-type endopeptidase activity);2-(2-Hydroxy-Phenyl)-1h-Benzoimidazole-5-Carboxamidine (Serine-type endopeptidase activity);6-[N-(4-(Aminomethyl)Pheny…	(M212)PID INTEGRIN5 PATHWAY; (M169)PID INTEGRIN2 PATHWAY; (M63)PID AVB3 OPN PATHWAY	(M5946)HALLMARK COAGULATION; (M5890)HALLMARK TNFA SIGNALING VIA NFKB; (M5953)HALLMARK KRAS SIGNALING UP	1.0	1.0	0.0	1.0	0.0	0.0	1.0	0.0	0.0	0.0	0.0	0.0	0.0	0.0	0.0	0.0	1.0	0.0	0.0	0.0
ENSG00000170145	23235	ensembl_gene_id	H. sapiens	23235	H. sapiens	SIK2	salt inducible kinase 2	GO:0046626 regulation of insulin receptor signaling pathway;GO:1900076 regulation of cellular response to insulin stimulus;GO:0042149 cellular response to glucose starvation	CAMK Ser/Thr protein kinase family	Enzymes/{ENZYME proteins/Transferases,Kinases/CAMK Ser/Thr protein kinases}	Golgi apparatus(Approved)		(M87)PID LKB1 PATHWAY		0.0	0.0	0.0	0.0	0.0	0.0	0.0	0.0	1.0	0.0	0.0	0.0	0.0	0.0	0.0	0.0	0.0	0.0	0.0	0.0
ENSG00000214102	494551	ensembl_gene_id	H. sapiens	494551	H. sapiens	WEE2	WEE1 homolog 2	GO:1900194 negative regulation of oocyte maturation;GO:0060283 negative regulation of oocyte development;GO:1900193 regulation of oocyte maturation	Other	Enzymes/{ENZYME proteins/Transferases,Kinases}	Nucleoplasm(Supported)Cytosol(Approved)				0.0	0.0	1.0	0.0	0.0	1.0	0.0	0.0	0.0	0.0	0.0	0.0	0.0	0.0	1.0	0.0	0.0	0.0	0.0	0.0
ENSG00000118690	84071	ensembl_gene_id	H. sapiens	84071	H. sapiens	ARMC2	armadillo repeat containing 2				Nucleus(Approved)				0.0	0.0	0.0	0.0	0.0	0.0	0.0	0.0	0.0	0.0	0.0	0.0	0.0	0.0	0.0	0.0	0.0	0.0	0.0	0.0
ENSG00000139151	89869	ensembl_gene_id	H. sapiens	89869	H. sapiens	PLCZ1	phospholipase C zeta 1	GO:0060470 positive regulation of cytosolic calcium ion concentration involved in egg activation;GO:0007343 egg activation;GO:0032959 inositol trisphosphate biosynthetic process		Enzymes/ENZYME proteins/Hydrolases					0.0	0.0	1.0	0.0	0.0	0.0	0.0	0.0	0.0	0.0	0.0	0.0	0.0	0.0	0.0	1.0	0.0	0.0	0.0	0.0
ENSG00000158055	57822	ensembl_gene_id	H. sapiens	57822	H. sapiens	GRHL3	grainyhead like transcription factor 3	GO:0090179 planar cell polarity pathway involved in neural tube closure;GO:0090178 regulation of establishment of planar polarity involved in neural tube closure;GO:0090177 establishment of planar polarity involved in neural tube closure		Transcription factors/Immunoglobulin fold	Nucleoplasm(Approved)				1.0	0.0	0.0	0.0	0.0	0.0	0.0	0.0	0.0	0.0	0.0	0.0	0.0	0.0	0.0	0.0	0.0	0.0	0.0	0.0
ENSG00000139116	55605	ensembl_gene_id	H. sapiens	55605	H. sapiens	KIF21A	kinesin family member 21A	GO:0007018 microtubule-based movement;GO:0007017 microtubule-based process;GO:0006928 movement of cell or subcellular component			Plasma membrane(Supported)Cytosol(Approved)				1.0	0.0	0.0	0.0	0.0	0.0	0.0	0.0	0.0	0.0	0.0	0.0	0.0	0.0	0.0	0.0	0.0	0.0	0.0	0.0
ENSG00000158458	9542	ensembl_gene_id	H. sapiens	9542	H. sapiens	NRG2	neuregulin 2	GO:0038128 ERBB2 signaling pathway;GO:0051897 positive regulation of protein kinase B signaling;GO:0038127 ERBB signaling pathway			Nucleoli;Nucleus(Supported)		(M201)PID ERBB NETWORK PATHWAY; (M13)PID ERBB4 PATHWAY; (M175)PID ERBB2 ERBB3 PATHWAY		0.0	0.0	0.0	0.0	0.0	0.0	0.0	0.0	1.0	0.0	0.0	0.0	0.0	0.0	0.0	0.0	0.0	0.0	0.0	0.0
ENSG00000148842	54805	ensembl_gene_id	H. sapiens	54805	H. sapiens	CNNM2	cyclin and CBS domain divalent metal cation transport mediator 2	GO:1903830 magnesium ion transmembrane transport;GO:0010960 magnesium ion homeostasis;GO:0015693 magnesium ion transport			Vesicles(Enhanced)				0.0	0.0	0.0	0.0	0.0	0.0	0.0	0.0	0.0	0.0	0.0	0.0	0.0	0.0	0.0	0.0	0.0	0.0	0.0	0.0
ENSG00000138660	55435	ensembl_gene_id	H. sapiens	55435	H. sapiens	AP1AR	adaptor related protein complex 1 associated regulatory protein	GO:0034315 regulation of Arp2/3 complex-mediated actin nucleation;GO:0048203 vesicle targeting, trans-Golgi to endosome;GO:0051125 regulation of actin nucleation			Golgi apparatus(Supported)				0.0	0.0	0.0	1.0	0.0	0.0	0.0	0.0	0.0	0.0	0.0	1.0	1.0	0.0	0.0	0.0	0.0	0.0	0.0	1.0
ENSG00000080200	131544	ensembl_gene_id	H. sapiens	131544	H. sapiens	CRYBG3	crystallin beta-gamma domain containing 3	GO:0002088 lens development in camera-type eye;GO:0007601 visual perception;GO:0043010 camera-type eye development			Cytosol;Nucleoplasm(Approved)				0.0	0.0	0.0	0.0	0.0	0.0	0.0	0.0	0.0	0.0	0.0	0.0	0.0	0.0	0.0	0.0	0.0	0.0	0.0	0.0
ENSG00000106178	6369	ensembl_gene_id	H. sapiens	6369	H. sapiens	CCL24	C-C motif chemokine ligand 24	GO:2000418 positive regulation of eosinophil migration;GO:2000416 regulation of eosinophil migration;GO:0048245 eosinophil chemotaxis					(M5883)NABA SECRETED FACTORS; (M5885)NABA MATRISOME ASSOCIATED; (M5889)NABA MATRISOME	(M5932)HALLMARK INFLAMMATORY RESPONSE	0.0	1.0	0.0	0.0	0.0	0.0	0.0	0.0	0.0	0.0	0.0	1.0	0.0	0.0	0.0	0.0	0.0	0.0	0.0	0.0
ENSG00000169181	146395	ensembl_gene_id	H. sapiens	146395	H. sapiens	GSG1L	GSG1 like	GO:0099149 regulation of postsynaptic neurotransmitter receptor internalization;GO:0098884 postsynaptic neurotransmitter receptor internalization;GO:2000311 regulation of AMPA receptor activity		Transporters/Accessory Factors Involved in Transport					0.0	0.0	0.0	0.0	0.0	0.0	0.0	0.0	0.0	0.0	0.0	0.0	0.0	0.0	0.0	0.0	0.0	0.0	0.0	0.0
ENSG00000125810	22918	ensembl_gene_id	H. sapiens	22918	H. sapiens	CD93	CD93 molecule	GO:0043312 neutrophil degranulation;GO:0002283 neutrophil activation involved in immune response;GO:0042116 macrophage activation		CD markers	Plasma membrane;Vesicles(Approved)				0.0	0.0	0.0	0.0	0.0	0.0	0.0	0.0	0.0	0.0	0.0	0.0	0.0	0.0	0.0	0.0	0.0	0.0	0.0	0.0
ENSG00000143452	84072	ensembl_gene_id	H. sapiens	84072	H. sapiens	HORMAD1	HORMA domain containing 1	GO:0060629 regulation of homologous chromosome segregation;GO:0051598 meiotic recombination checkpoint;GO:0007130 synaptonemal complex assembly			Nucleoli;Nucleoplasm(Approved)				0.0	0.0	1.0	0.0	0.0	1.0	0.0	0.0	0.0	0.0	0.0	0.0	0.0	0.0	1.0	0.0	0.0	0.0	0.0	0.0
ENSG00000123405	4778	ensembl_gene_id	H. sapiens	4778	H. sapiens	NFE2	nuclear factor, erythroid 2	GO:0006337 nucleosome disassembly;GO:0045652 regulation of megakaryocyte differentiation;GO:0031498 chromatin disassembly		Transcription factors/Basic domains	Actin filaments;Nucleoplasm(Approved)			(M5945)HALLMARK HEME METABOLISM	1.0	0.0	0.0	0.0	0.0	1.0	0.0	0.0	0.0	0.0	0.0	0.0	0.0	0.0	0.0	0.0	0.0	0.0	0.0	0.0
ENSG00000173531	4485	ensembl_gene_id	H. sapiens	4485	H. sapiens	MST1	macrophage stimulating 1	GO:0033601 positive regulation of mammary gland epithelial cell proliferation;GO:0045721 negative regulation of gluconeogenesis;GO:0010758 regulation of macrophage chemotaxis					(M159)PID AMB2 NEUTROPHILS PATHWAY; (M239)PID A6B1 A6B4 INTEGRIN PATHWAY; (M136)PID FOXO PATHWAY	(M5946)HALLMARK COAGULATION	0.0	1.0	0.0	0.0	0.0	0.0	0.0	0.0	1.0	0.0	0.0	0.0	0.0	0.0	0.0	0.0	0.0	0.0	0.0	0.0
ENSG00000131381	64145	ensembl_gene_id	H. sapiens	64145	H. sapiens	RBSN	rabenosyn, RAB effector	GO:0090160 Golgi to lysosome transport;GO:0034498 early endosome to Golgi transport;GO:1903358 regulation of Golgi organization			Vesicles(Enhanced)			(M5921)HALLMARK COMPLEMENT	1.0	0.0	0.0	0.0	0.0	0.0	0.0	0.0	0.0	0.0	0.0	0.0	0.0	0.0	0.0	0.0	0.0	0.0	0.0	1.0
ENSG00000136235	10457	ensembl_gene_id	H. sapiens	10457	H. sapiens	GPNMB	glycoprotein nmb	GO:0042130 negative regulation of T cell proliferation;GO:0031954 positive regulation of protein autophosphorylation;GO:0050672 negative regulation of lymphocyte proliferation						(M5953)HALLMARK KRAS SIGNALING UP	0.0	1.0	0.0	1.0	0.0	0.0	0.0	0.0	0.0	0.0	0.0	0.0	0.0	0.0	1.0	0.0	0.0	0.0	0.0	0.0
ENSG00000078098	2191	ensembl_gene_id	H. sapiens	2191	H. sapiens	FAP	fibroblast activation protein alpha	GO:0051917 regulation of fibrinolysis;GO:0010716 negative regulation of extracellular matrix disassembly;GO:1902362 melanocyte apoptotic process		Enzymes/{ENZYME proteins/Hydrolases,Peptidases/Serine-type peptidases}				(M5930)HALLMARK EPITHELIAL MESENCHYMAL TRANSITION	1.0	1.0	0.0	0.0	0.0	0.0	0.0	0.0	0.0	0.0	0.0	0.0	0.0	0.0	1.0	0.0	0.0	0.0	0.0	0.0
ENSG00000168702	53353	ensembl_gene_id	H. sapiens	53353	H. sapiens	LRP1B	LDL receptor related protein 1B	GO:0006898 receptor-mediated endocytosis;GO:0006897 endocytosis;GO:0098657 import into cell			Vesicles(Approved)				0.0	0.0	0.0	0.0	0.0	0.0	0.0	0.0	0.0	0.0	0.0	0.0	0.0	0.0	0.0	0.0	0.0	0.0	0.0	0.0
ENSG00000171757	151827	ensembl_gene_id	H. sapiens	151827	H. sapiens	LRRC34	leucine rich repeat containing 34	GO:0030154 cell differentiation;GO:0048869 cellular developmental process;GO:0032502 developmental process			Cell Junctions;Cytokinetic bridge;Microtubules(Approved)				0.0	0.0	0.0	0.0	0.0	0.0	0.0	0.0	0.0	0.0	0.0	0.0	0.0	0.0	0.0	0.0	0.0	0.0	0.0	0.0
ENSG00000144959	57552	ensembl_gene_id	H. sapiens	57552	H. sapiens	NCEH1	neutral cholesterol ester hydrolase 1	GO:0034383 low-density lipoprotein particle clearance;GO:0034381 plasma lipoprotein particle clearance;GO:0097006 regulation of plasma lipoprotein particle levels			Endoplasmic reticulum(Approved)				0.0	0.0	0.0	0.0	0.0	0.0	0.0	0.0	0.0	0.0	0.0	0.0	0.0	0.0	0.0	1.0	0.0	0.0	0.0	0.0
ENSG00000149054	7762	ensembl_gene_id	H. sapiens	7762	H. sapiens	ZNF215	zinc finger protein 215	GO:0006357 regulation of transcription by RNA polymerase II;GO:0006366 transcription by RNA polymerase II;GO:0006355 regulation of transcription, DNA-templated		Transcription factors/Zinc-coordinating DNA-binding domains	Nucleoplasm;Vesicles(Approved)				0.0	0.0	0.0	0.0	0.0	0.0	0.0	0.0	0.0	0.0	0.0	0.0	0.0	0.0	0.0	0.0	0.0	0.0	0.0	0.0
ENSG00000104237	6101	ensembl_gene_id	H. sapiens	6101	H. sapiens	RP1	RP1 axonemal microtubule associated	GO:0046549 retinal cone cell development;GO:0042670 retinal cone cell differentiation;GO:0046548 retinal rod cell development							0.0	0.0	0.0	0.0	0.0	0.0	0.0	0.0	0.0	0.0	0.0	0.0	0.0	1.0	0.0	0.0	0.0	0.0	0.0	0.0
ENSG00000204287	3122	ensembl_gene_id	H. sapiens	3122	H. sapiens	HLA-DRA	major histocompatibility complex, class II, DR alpha	GO:0002503 peptide antigen assembly with MHC class II protein complex;GO:0002399 MHC class II protein complex assembly;GO:0002501 peptide antigen assembly with MHC protein complex					(M290)PID IL12 STAT4 PATHWAY; (M54)PID IL12 2PATHWAY; (M34)PID TCR PATHWAY	(M5950)HALLMARK ALLOGRAFT REJECTION	0.0	0.0	0.0	0.0	0.0	0.0	0.0	0.0	0.0	0.0	1.0	0.0	0.0	0.0	0.0	0.0	0.0	0.0	0.0	0.0
ENSG00000140955	161931	ensembl_gene_id	H. sapiens	161931	H. sapiens	ADAD2	adenosine deaminase domain containing 2	GO:0006382 adenosine to inosine editing;GO:0016553 base conversion or substitution editing;GO:0009451 RNA modification							0.0	0.0	0.0	0.0	0.0	0.0	0.0	0.0	0.0	0.0	0.0	0.0	0.0	0.0	0.0	0.0	0.0	0.0	0.0	0.0
ENSG00000132613	92154	ensembl_gene_id	H. sapiens	92154	H. sapiens	MTSS2	MTSS I-BAR domain containing 2	GO:0036120 cellular response to platelet-derived growth factor stimulus;GO:0036119 response to platelet-derived growth factor;GO:0097178 ruffle assembly			Focal adhesion sites(Supported)				0.0	0.0	0.0	0.0	0.0	0.0	0.0	0.0	0.0	0.0	0.0	0.0	0.0	0.0	0.0	0.0	0.0	0.0	0.0	0.0
ENSG00000120647	84318	ensembl_gene_id	H. sapiens	84318	H. sapiens	CCDC77	coiled-coil domain containing 77				Nuclear membrane(Approved)				0.0	0.0	0.0	0.0	0.0	0.0	0.0	0.0	0.0	0.0	0.0	0.0	0.0	0.0	0.0	0.0	0.0	0.0	0.0	0.0
ENSG00000177311	253461	ensembl_gene_id	H. sapiens	253461	H. sapiens	ZBTB38	zinc finger and BTB domain containing 38	GO:0006275 regulation of DNA replication;GO:0045944 positive regulation of transcription by RNA polymerase II;GO:0006260 DNA replication		Transcription factors/Zinc-coordinating DNA-binding domains	Nucleoplasm(Enhanced)				0.0	0.0	0.0	0.0	0.0	0.0	0.0	0.0	0.0	0.0	0.0	0.0	0.0	0.0	0.0	0.0	0.0	0.0	0.0	0.0
ENSG00000131634	79652	ensembl_gene_id	H. sapiens	79652	H. sapiens	TMEM204	transmembrane protein 204	GO:0030947 regulation of vascular endothelial growth factor receptor signaling pathway;GO:0001945 lymph vessel development;GO:0048010 vascular endothelial growth factor receptor signaling pathway							0.0	1.0	0.0	0.0	0.0	0.0	0.0	0.0	1.0	0.0	0.0	0.0	0.0	0.0	0.0	0.0	0.0	0.0	0.0	0.0
ENSG00000134107	8553	ensembl_gene_id	H. sapiens	8553	H. sapiens	BHLHE40	basic helix-loop-helix family member e40	GO:0043153 entrainment of circadian clock by photoperiod;GO:0009649 entrainment of circadian clock;GO:0009648 photoperiodism		Transcription factors/Basic domains	Nuclear bodies(Supported)		(M95)PID CIRCADIAN PATHWAY; (M44)PID HIF2PATHWAY; (M255)PID HIF1 TFPATHWAY	(M5942)HALLMARK UV RESPONSE DN; (M5947)HALLMARK IL2 STAT5 SIGNALING; (M5909)HALLMARK MYOGENESIS	0.0	0.0	0.0	0.0	0.0	0.0	0.0	0.0	0.0	0.0	0.0	0.0	0.0	0.0	0.0	0.0	0.0	0.0	0.0	0.0
ENSG00000180269	124274	ensembl_gene_id	H. sapiens	124274	H. sapiens	GPR139	G protein-coupled receptor 139	GO:0007200 phospholipase C-activating G protein-coupled receptor signaling pathway;GO:0007218 neuropeptide signaling pathway;GO:0007186 G protein-coupled receptor signaling pathway		G-protein coupled receptors/GPCRs excl olfactory receptors					0.0	0.0	0.0	0.0	0.0	0.0	0.0	0.0	0.0	0.0	0.0	0.0	0.0	0.0	0.0	0.0	0.0	0.0	0.0	0.0
ENSG00000104435	11075	ensembl_gene_id	H. sapiens	11075	H. sapiens	STMN2	stathmin 2	GO:0031117 positive regulation of microtubule depolymerization;GO:0031115 negative regulation of microtubule polymerization;GO:0007026 negative regulation of microtubule depolymerization			Endoplasmic reticulum;Vesicles(Approved)				0.0	0.0	0.0	0.0	0.0	0.0	0.0	0.0	0.0	0.0	0.0	0.0	0.0	0.0	0.0	0.0	0.0	0.0	0.0	0.0
ENSG00000144771	57408	ensembl_gene_id	H. sapiens	57408	H. sapiens	LRTM1	leucine rich repeats and transmembrane domains 1	GO:0051965 positive regulation of synapse assembly;GO:0007411 axon guidance;GO:0050919 negative chemotaxis							0.0	1.0	0.0	0.0	0.0	0.0	0.0	0.0	0.0	0.0	0.0	0.0	1.0	0.0	0.0	0.0	0.0	0.0	0.0	0.0
ENSG00000125657	8744	ensembl_gene_id	H. sapiens	8744	H. sapiens	TNFSF9	TNF superfamily member 9	GO:0045585 positive regulation of cytotoxic T cell differentiation;GO:0045583 regulation of cytotoxic T cell differentiation;GO:0045065 cytotoxic T cell differentiation			Golgi apparatus(Approved)		(M5883)NABA SECRETED FACTORS; (M5885)NABA MATRISOME ASSOCIATED; (M5889)NABA MATRISOME	(M5890)HALLMARK TNFA SIGNALING VIA NFKB; (M5932)HALLMARK INFLAMMATORY RESPONSE; (M5939)HALLMARK P53 PATHWAY	0.0	0.0	0.0	1.0	0.0	0.0	0.0	0.0	0.0	0.0	0.0	0.0	0.0	0.0	0.0	0.0	0.0	0.0	0.0	0.0
ENSG00000149564	90952	ensembl_gene_id	H. sapiens	90952	H. sapiens	ESAM	endothelial cell adhesion molecule	GO:0070830 bicellular tight junction assembly;GO:0120192 tight junction assembly;GO:0043297 apical junction assembly			Microtubules(Approved)				1.0	0.0	0.0	0.0	0.0	0.0	0.0	0.0	0.0	0.0	1.0	0.0	0.0	0.0	0.0	0.0	0.0	0.0	0.0	0.0
ENSG00000138308	84647	ensembl_gene_id	H. sapiens	84647	H. sapiens	PLA2G12B	phospholipase A2 group XIIB	GO:0050482 arachidonic acid secretion;GO:1903963 arachidonate transport;GO:0015909 long-chain fatty acid transport		RAS pathway related proteins	Vesicles(Approved)				0.0	0.0	0.0	0.0	1.0	0.0	0.0	0.0	0.0	0.0	0.0	0.0	0.0	0.0	0.0	1.0	0.0	0.0	0.0	0.0
ENSG00000159189	714	ensembl_gene_id	H. sapiens	714	H. sapiens	C1QC	complement C1q C chain	GO:0045650 negative regulation of macrophage differentiation;GO:0030853 negative regulation of granulocyte differentiation;GO:0030852 regulation of granulocyte differentiation			Vesicles(Uncertain)	Cetuximab;Etanercept;Adalimumab;Abciximab;Gemtuzumab ozogamicin;Trastuzumab;Rituximab;Basiliximab;Muromonab;Ibritumomab tiuxetan;Tositumomab;Alemtuzumab;Alefacept;Efalizumab;Natalizumab;Palivizumab;Daclizumab;Bevacizumab	(M5880)NABA ECM AFFILIATED; (M5885)NABA MATRISOME ASSOCIATED; (M5889)NABA MATRISOME	(M5921)HALLMARK COMPLEMENT	0.0	0.0	0.0	0.0	0.0	0.0	1.0	0.0	0.0	0.0	0.0	0.0	0.0	0.0	0.0	0.0	1.0	0.0	1.0	0.0
ENSG00000154917	51560	ensembl_gene_id	H. sapiens	51560	H. sapiens	RAB6B	RAB6B, member RAS oncogene family	GO:0006891 intra-Golgi vesicle-mediated transport;GO:0042147 retrograde transport, endosome to Golgi;GO:0006890 retrograde vesicle-mediated transport, Golgi to ER			Golgi apparatus(Approved)				0.0	0.0	0.0	0.0	0.0	0.0	0.0	0.0	0.0	0.0	0.0	0.0	0.0	0.0	0.0	0.0	0.0	0.0	0.0	1.0
ENSG00000087074	23645	ensembl_gene_id	H. sapiens	23645	H. sapiens	PPP1R15A	protein phosphatase 1 regulatory subunit 15A	GO:1903917 positive regulation of endoplasmic reticulum stress-induced eIF2 alpha dephosphorylation;GO:1903916 regulation of endoplasmic reticulum stress-induced eIF2 alpha dephosphorylation;GO:0036497 eIF2alpha dephosphorylation in response to endoplasmic reticulum stress			Vesicles(Uncertain)		(M181)PID BMP PATHWAY; (M286)PID TGFBR PATHWAY	(M5896)HALLMARK TGF BETA SIGNALING; (M5953)HALLMARK KRAS SIGNALING UP; (M5891)HALLMARK HYPOXIA	0.0	0.0	0.0	0.0	0.0	0.0	0.0	0.0	0.0	0.0	0.0	1.0	0.0	0.0	1.0	0.0	0.0	0.0	0.0	0.0
ENSG00000213760	534	ensembl_gene_id	H. sapiens	534	H. sapiens	ATP6V1G2	ATPase H+ transporting V1 subunit G2	GO:0090383 phagosome acidification;GO:0033572 transferrin transport;GO:0051452 intracellular pH reduction							0.0	0.0	0.0	0.0	0.0	0.0	0.0	0.0	1.0	0.0	0.0	0.0	0.0	0.0	0.0	0.0	0.0	0.0	0.0	0.0
ENSG00000254870						None	None	None	None	None	None	None	None	None	nan	nan	nan	nan	nan	nan	nan	nan	nan	nan	nan	nan	nan	nan	nan	nan	nan	nan	nan	nan
ENSG00000151322	64067	ensembl_gene_id	H. sapiens	64067	H. sapiens	NPAS3	neuronal PAS domain protein 3	GO:0045944 positive regulation of transcription by RNA polymerase II;GO:0045893 positive regulation of transcription, DNA-templated;GO:1903508 positive regulation of nucleic acid-templated transcription		Transcription factors/Basic domains	Nucleoplasm(Approved)				0.0	0.0	0.0	0.0	0.0	0.0	0.0	0.0	0.0	0.0	0.0	0.0	0.0	0.0	0.0	0.0	0.0	0.0	0.0	0.0
ENSG00000267795	440335	ensembl_gene_id	H. sapiens	440335	H. sapiens	SMIM22	small integral membrane protein 22	GO:0140042 lipid droplet formation;GO:0034389 lipid droplet organization;GO:0019915 lipid storage			Cytosol;Nucleoplasm(Approved)				0.0	0.0	0.0	0.0	0.0	0.0	0.0	0.0	0.0	0.0	0.0	0.0	0.0	0.0	0.0	0.0	0.0	0.0	0.0	0.0
ENSG00000177181	284716	ensembl_gene_id	H. sapiens	284716	H. sapiens	RIMKLA	ribosomal modification protein rimK like family member A	GO:0008652 cellular amino acid biosynthetic process;GO:0006520 cellular amino acid metabolic process;GO:0046394 carboxylic acid biosynthetic process		Enzymes/ENZYME proteins/Ligase	Nucleoli fibrillar center(Uncertain)				0.0	0.0	0.0	0.0	0.0	0.0	0.0	0.0	0.0	0.0	0.0	0.0	0.0	0.0	0.0	0.0	0.0	0.0	0.0	0.0

## Sheet: Enrichment
GroupID	Category	Term	Description	LogP	Log(q-value)	InTerm_InList	Genes	Symbols
1_Summary	GO Biological Processes	GO:0007596	blood coagulation	-5.1041	-1.19691	10/337	1311,2162,2191,4778,4846,5294,5328,5578,10451,64145,5493,57822,2784,55605,90952	COMP,F13A1,FAP,NFE2,NOS3,PIK3CG,PLAU,PRKCA,VAV3,RBSN,PPL,GRHL3,GNB3,KIF21A,ESAM
1_Member	GO Biological Processes	GO:0007596	blood coagulation	-5.1041	-1.19691	10/337	1311,2162,2191,4778,4846,5294,5328,5578,10451,64145	COMP,F13A1,FAP,NFE2,NOS3,PIK3CG,PLAU,PRKCA,VAV3,RBSN
1_Member	GO Biological Processes	GO:0007599	hemostasis	-5.04837	-1.19691	10/342	1311,2162,2191,4778,4846,5294,5328,5578,10451,64145	COMP,F13A1,FAP,NFE2,NOS3,PIK3CG,PLAU,PRKCA,VAV3,RBSN
1_Member	GO Biological Processes	GO:0050817	coagulation	-5.03733	-1.19691	10/343	1311,2162,2191,4778,4846,5294,5328,5578,10451,64145	COMP,F13A1,FAP,NFE2,NOS3,PIK3CG,PLAU,PRKCA,VAV3,RBSN
1_Member	GO Biological Processes	GO:0042060	wound healing	-4.54397	-0.828493	12/567	1311,2162,2191,4778,4846,5294,5328,5493,5578,10451,57822,64145	COMP,F13A1,FAP,NFE2,NOS3,PIK3CG,PLAU,PPL,PRKCA,VAV3,GRHL3,RBSN
1_Member	GO Biological Processes	GO:0050878	regulation of body fluid levels	-4.32421	-0.747192	11/504	1311,2162,2191,4778,4846,5294,5328,5578,10451,57822,64145	COMP,F13A1,FAP,NFE2,NOS3,PIK3CG,PLAU,PRKCA,VAV3,GRHL3,RBSN
1_Member	GO Biological Processes	GO:1900046	regulation of hemostasis	-4.28658	-0.747192	5/80	1311,2191,4846,5328,5578	COMP,FAP,NOS3,PLAU,PRKCA
1_Member	GO Biological Processes	GO:1900047	negative regulation of hemostasis	-3.80654	-0.499279	4/54	1311,2191,4846,5328	COMP,FAP,NOS3,PLAU
1_Member	GO Biological Processes	GO:0009611	response to wounding	-3.78251	-0.499279	12/682	1311,2162,2191,4778,4846,5294,5328,5493,5578,10451,57822,64145	COMP,F13A1,FAP,NFE2,NOS3,PIK3CG,PLAU,PPL,PRKCA,VAV3,GRHL3,RBSN
1_Member	Reactome Gene Sets	R-HSA-109582	Hemostasis	-3.53084	-0.327245	11/621	2162,2784,4778,4846,5294,5328,5578,10451,55605,64145,90952	F13A1,GNB3,NFE2,NOS3,PIK3CG,PLAU,PRKCA,VAV3,KIF21A,RBSN,ESAM
1_Member	GO Biological Processes	GO:0030193	regulation of blood coagulation	-3.17157	-0.155064	4/79	2191,4846,5328,5578	FAP,NOS3,PLAU,PRKCA
1_Member	GO Biological Processes	GO:0050818	regulation of coagulation	-3.07129	-0.0961714	4/84	2191,4846,5328,5578	FAP,NOS3,PLAU,PRKCA
1_Member	GO Biological Processes	GO:0030195	negative regulation of blood coagulation	-2.62105	0	3/53	2191,4846,5328	FAP,NOS3,PLAU
1_Member	GO Biological Processes	GO:0050819	negative regulation of coagulation	-2.53078	0	3/57	2191,4846,5328	FAP,NOS3,PLAU
1_Member	GO Biological Processes	GO:0061045	negative regulation of wound healing	-2.17997	0	3/76	2191,4846,5328	FAP,NOS3,PLAU
1_Member	GO Biological Processes	GO:0061041	regulation of wound healing	-2.17993	0	4/148	2191,4846,5328,5578	FAP,NOS3,PLAU,PRKCA
2_Summary	GO Biological Processes	GO:0006935	chemotaxis	-4.00821	-0.581132	12/645	214,4485,5294,5328,5337,5578,6369,6586,10451,10457,23129,57408,577,1311,2191,4846,79652,79733	ALCAM,MST1,PIK3CG,PLAU,PLD1,PRKCA,CCL24,SLIT3,VAV3,GPNMB,PLXND1,LRTM1,ADGRB3,COMP,FAP,NOS3,TMEM204,E2F8
2_Member	GO Biological Processes	GO:0006935	chemotaxis	-4.00821	-0.581132	12/645	214,4485,5294,5328,5337,5578,6369,6586,10451,10457,23129,57408	ALCAM,MST1,PIK3CG,PLAU,PLD1,PRKCA,CCL24,SLIT3,VAV3,GPNMB,PLXND1,LRTM1
2_Member	GO Biological Processes	GO:0042330	taxis	-3.99558	-0.581132	12/647	214,4485,5294,5328,5337,5578,6369,6586,10451,10457,23129,57408	ALCAM,MST1,PIK3CG,PLAU,PLD1,PRKCA,CCL24,SLIT3,VAV3,GPNMB,PLXND1,LRTM1
2_Member	GO Biological Processes	GO:0001944	vasculature development	-3.19298	-0.155064	12/793	577,1311,2191,4846,5294,5578,6369,10451,10457,23129,79652,79733	ADGRB3,COMP,FAP,NOS3,PIK3CG,PRKCA,CCL24,VAV3,GPNMB,PLXND1,TMEM204,E2F8
2_Member	GO Biological Processes	GO:0048514	blood vessel morphogenesis	-3.19071	-0.155064	11/682	577,1311,2191,4846,5294,5578,6369,10451,10457,23129,79733	ADGRB3,COMP,FAP,NOS3,PIK3CG,PRKCA,CCL24,VAV3,GPNMB,PLXND1,E2F8
2_Member	GO Biological Processes	GO:0001525	angiogenesis	-3.11727	-0.121944	10/588	577,2191,4846,5294,5578,6369,10451,10457,23129,79733	ADGRB3,FAP,NOS3,PIK3CG,PRKCA,CCL24,VAV3,GPNMB,PLXND1,E2F8
2_Member	GO Biological Processes	GO:0001568	blood vessel development	-2.80255	-0.0139248	11/762	577,1311,2191,4846,5294,5578,6369,10451,10457,23129,79733	ADGRB3,COMP,FAP,NOS3,PIK3CG,PRKCA,CCL24,VAV3,GPNMB,PLXND1,E2F8
3_Summary	GO Biological Processes	GO:2000242	negative regulation of reproductive process	-3.77543	-0.499279	4/55	57829,84072,344758,494551,367,4846,89869	ZP4,HORMAD1,GPR149,WEE2,AR,NOS3,PLCZ1
3_Member	GO Biological Processes	GO:2000242	negative regulation of reproductive process	-3.77543	-0.499279	4/55	57829,84072,344758,494551	ZP4,HORMAD1,GPR149,WEE2
3_Member	GO Biological Processes	GO:2000241	regulation of reproductive process	-3.04238	-0.0865648	5/148	367,57829,84072,344758,494551	AR,ZP4,HORMAD1,GPR149,WEE2
3_Member	GO Biological Processes	GO:0007292	female gamete generation	-2.30855	0	4/136	4846,84072,344758,494551	NOS3,HORMAD1,GPR149,WEE2
3_Member	GO Biological Processes	GO:0007338	single fertilization	-2.14967	0	4/151	367,57829,89869,494551	AR,ZP4,PLCZ1,WEE2
3_Member	GO Biological Processes	GO:0048477	oogenesis	-2.01887	0	3/87	84072,344758,494551	HORMAD1,GPR149,WEE2
4_Summary	GO Biological Processes	GO:0030155	regulation of cell adhesion	-3.7185	-0.480137	12/693	3902,5294,5328,5578,8744,10451,10457,23129,55435,57829,133584,282618,6932	LAG3,PIK3CG,PLAU,PRKCA,TNFSF9,VAV3,GPNMB,PLXND1,AP1AR,ZP4,EGFLAM,IFNL1,TCF7
4_Member	GO Biological Processes	GO:0030155	regulation of cell adhesion	-3.7185	-0.480137	12/693	3902,5294,5328,5578,8744,10451,10457,23129,55435,57829,133584,282618	LAG3,PIK3CG,PLAU,PRKCA,TNFSF9,VAV3,GPNMB,PLXND1,AP1AR,ZP4,EGFLAM,IFNL1
4_Member	GO Biological Processes	GO:0042110	T cell activation	-2.03913	0	7/466	3902,5294,6932,8744,10457,57829,282618	LAG3,PIK3CG,TCF7,TNFSF9,GPNMB,ZP4,IFNL1
5_Summary	Canonical Pathways	M252	PID IL8 CXCR1 PATHWAY	-3.43586	-0.264452	3/28	5294,5337,5578,2002,4846,5332,1311,10451,8671,84647,2784,260293,6932,367,8643	PIK3CG,PLD1,PRKCA,ELK1,NOS3,PLCB4,COMP,VAV3,SLC4A4,PLA2G12B,GNB3,CYP4X1,TCF7,AR,PTCH2
5_Member	Canonical Pathways	M252	PID IL8 CXCR1 PATHWAY	-3.43586	-0.264452	3/28	5294,5337,5578	PIK3CG,PLD1,PRKCA
5_Member	KEGG Pathway	hsa04921	Oxytocin signaling pathway	-2.99056	-0.0626663	5/152	2002,4846,5294,5332,5578	ELK1,NOS3,PIK3CG,PLCB4,PRKCA
5_Member	GO Biological Processes	GO:0030168	platelet activation	-2.96523	-0.0626663	5/154	1311,4846,5294,5578,10451	COMP,NOS3,PIK3CG,PRKCA,VAV3
5_Member	KEGG Pathway	hsa04912	GnRH signaling pathway	-2.92382	-0.053441	4/92	2002,5332,5337,5578	ELK1,PLCB4,PLD1,PRKCA
5_Member	KEGG Pathway	hsa04972	Pancreatic secretion	-2.85534	-0.0149244	4/96	5332,5578,8671,84647	PLCB4,PRKCA,SLC4A4,PLA2G12B
5_Member	KEGG Pathway	hsa04725	Cholinergic synapse	-2.61021	0	4/112	2784,5294,5332,5578	GNB3,PIK3CG,PLCB4,PRKCA
5_Member	KEGG Pathway	hsa04726	Serotonergic synapse	-2.59622	0	4/113	2784,5332,5578,260293	GNB3,PLCB4,PRKCA,CYP4X1
5_Member	KEGG Pathway	hsa04724	Glutamatergic synapse	-2.58237	0	4/114	2784,5332,5337,5578	GNB3,PLCB4,PLD1,PRKCA
5_Member	Canonical Pathways	M99	PID TXA2PATHWAY	-2.53078	0	3/57	4846,5294,5578	NOS3,PIK3CG,PRKCA
5_Member	KEGG Pathway	hsa04071	Sphingolipid signaling pathway	-2.52831	0	4/118	4846,5332,5337,5578	NOS3,PLCB4,PLD1,PRKCA
5_Member	GO Biological Processes	GO:0070527	platelet aggregation	-2.4675	0	3/60	1311,5294,5578	COMP,PIK3CG,PRKCA
5_Member	Reactome Gene Sets	R-HSA-4086398	Ca2+ pathway	-2.44717	0	3/61	2784,5578,6932	GNB3,PRKCA,TCF7
5_Member	KEGG Pathway	hsa05200	Pathways in cancer	-2.41989	0	7/395	367,2784,5332,5337,5578,6932,8643	AR,GNB3,PLCB4,PLD1,PRKCA,TCF7,PTCH2
5_Member	KEGG Pathway	hsa04371	Apelin signaling pathway	-2.28621	0	4/138	2784,4846,5294,5332	GNB3,NOS3,PIK3CG,PLCB4
5_Member	KEGG Pathway	hsa04014	Ras signaling pathway	-2.23852	0	5/227	2002,2784,5337,5578,84647	ELK1,GNB3,PLD1,PRKCA,PLA2G12B
5_Member	KEGG Pathway	hsa04072	Phospholipase D signaling pathway	-2.2005	0	4/146	5294,5332,5337,5578	PIK3CG,PLCB4,PLD1,PRKCA
5_Member	GO Biological Processes	GO:0034109	homotypic cell-cell adhesion	-2.08909	0	3/82	1311,5294,5578	COMP,PIK3CG,PRKCA
6_Summary	GO Biological Processes	GO:0007548	sex differentiation	-3.36553	-0.224082	7/270	367,1586,4846,5972,6586,6932,344758,4311,79733,84072,494551,1311,2784,4778,5294,80333	AR,CYP17A1,NOS3,REN,SLIT3,TCF7,GPR149,MME,E2F8,HORMAD1,WEE2,COMP,GNB3,NFE2,PIK3CG,KCNIP4
6_Member	GO Biological Processes	GO:0007548	sex differentiation	-3.36553	-0.224082	7/270	367,1586,4846,5972,6586,6932,344758	AR,CYP17A1,NOS3,REN,SLIT3,TCF7,GPR149
6_Member	GO Biological Processes	GO:0003006	developmental process involved in reproduction	-3.21703	-0.155064	11/677	367,1586,4311,4846,5972,6586,6932,79733,84072,344758,494551	AR,CYP17A1,MME,NOS3,REN,SLIT3,TCF7,E2F8,HORMAD1,GPR149,WEE2
6_Member	GO Biological Processes	GO:0001990	regulation of systemic arterial blood pressure by hormone	-2.97546	-0.0626663	3/40	4311,4846,5972	MME,NOS3,REN
6_Member	GO Biological Processes	GO:0003073	regulation of systemic arterial blood pressure	-2.9064	-0.0512544	4/93	367,4311,4846,5972	AR,MME,NOS3,REN
6_Member	GO Biological Processes	GO:0048608	reproductive structure development	-2.81793	-0.0139248	8/432	367,4311,4846,5972,6586,6932,79733,344758	AR,MME,NOS3,REN,SLIT3,TCF7,E2F8,GPR149
6_Member	GO Biological Processes	GO:0061458	reproductive system development	-2.79906	-0.0139248	8/435	367,4311,4846,5972,6586,6932,79733,344758	AR,MME,NOS3,REN,SLIT3,TCF7,E2F8,GPR149
6_Member	GO Biological Processes	GO:0022602	ovulation cycle process	-2.79843	-0.0139248	3/46	4846,6586,344758	NOS3,SLIT3,GPR149
6_Member	GO Biological Processes	GO:0008015	blood circulation	-2.7874	-0.0139248	9/541	367,1311,2784,4311,4778,4846,5294,5972,80333	AR,COMP,GNB3,MME,NFE2,NOS3,PIK3CG,REN,KCNIP4
6_Member	GO Biological Processes	GO:0003013	circulatory system process	-2.7333	0	9/551	367,1311,2784,4311,4778,4846,5294,5972,80333	AR,COMP,GNB3,MME,NFE2,NOS3,PIK3CG,REN,KCNIP4
6_Member	GO Biological Processes	GO:0003044	regulation of systemic arterial blood pressure mediated by a chemical signal	-2.71905	0	3/49	4311,4846,5972	MME,NOS3,REN
6_Member	GO Biological Processes	GO:0008217	regulation of blood pressure	-2.64613	0	5/182	367,2784,4311,4846,5972	AR,GNB3,MME,NOS3,REN
6_Member	GO Biological Processes	GO:0008406	gonad development	-2.32017	0	5/217	367,4846,5972,6586,344758	AR,NOS3,REN,SLIT3,GPR149
6_Member	GO Biological Processes	GO:0042698	ovulation cycle	-2.2792	0	3/70	4846,6586,344758	NOS3,SLIT3,GPR149
6_Member	GO Biological Processes	GO:0045137	development of primary sexual characteristics	-2.27064	0	5/223	367,4846,5972,6586,344758	AR,NOS3,REN,SLIT3,GPR149
6_Member	GO Biological Processes	GO:0050886	endocrine process	-2.06044	0	3/84	4311,4846,5972	MME,NOS3,REN
7_Summary	GO Biological Processes	GO:0016486	peptide hormone processing	-3.22226	-0.155064	3/33	4311,5045,5972,1428,1586,2784,5578,55107,714,1311,5328	MME,FURIN,REN,CRYM,CYP17A1,GNB3,PRKCA,ANO1,C1QC,COMP,PLAU
7_Member	GO Biological Processes	GO:0016486	peptide hormone processing	-3.22226	-0.155064	3/33	4311,5045,5972	MME,FURIN,REN
7_Member	GO Biological Processes	GO:0042445	hormone metabolic process	-2.94739	-0.0612101	6/232	1428,1586,2784,4311,5045,5972	CRYM,CYP17A1,GNB3,MME,FURIN,REN
7_Member	GO Biological Processes	GO:0010817	regulation of hormone levels	-2.2679	0	8/532	1428,1586,2784,4311,5045,5578,5972,55107	CRYM,CYP17A1,GNB3,MME,FURIN,PRKCA,REN,ANO1
7_Member	GO Biological Processes	GO:0016485	protein processing	-2.19194	0	6/330	714,1311,4311,5045,5328,5972	C1QC,COMP,MME,FURIN,PLAU,REN
8_Summary	GO Biological Processes	GO:1901606	alpha-amino acid catabolic process	-2.69723	0	4/106	1428,4846,6472,113675	CRYM,NOS3,SHMT2,SDSL
8_Member	GO Biological Processes	GO:1901606	alpha-amino acid catabolic process	-2.69723	0	4/106	1428,4846,6472,113675	CRYM,NOS3,SHMT2,SDSL
8_Member	GO Biological Processes	GO:0009063	cellular amino acid catabolic process	-2.43855	0	4/125	1428,4846,6472,113675	CRYM,NOS3,SHMT2,SDSL
9_Summary	Reactome Gene Sets	R-HSA-9006934	Signaling by Receptor Tyrosine Kinases	-2.58507	0	8/471	534,2002,4485,4846,5045,5578,9542,10451,367,23105,23235,79652,79801	ATP6V1G2,ELK1,MST1,NOS3,FURIN,PRKCA,NRG2,VAV3,AR,FSTL4,SIK2,TMEM204,SHCBP1
9_Member	Reactome Gene Sets	R-HSA-9006934	Signaling by Receptor Tyrosine Kinases	-2.58507	0	8/471	534,2002,4485,4846,5045,5578,9542,10451	ATP6V1G2,ELK1,MST1,NOS3,FURIN,PRKCA,NRG2,VAV3
9_Member	GO Biological Processes	GO:0007169	transmembrane receptor protein tyrosine kinase signaling pathway	-2.46208	0	10/722	367,534,4485,5578,9542,10451,23105,23235,79652,79801	AR,ATP6V1G2,MST1,PRKCA,NRG2,VAV3,FSTL4,SIK2,TMEM204,SHCBP1
9_Member	KEGG Pathway	hsa04012	ErbB signaling pathway	-2.03255	0	3/86	2002,5578,9542	ELK1,PRKCA,NRG2
10_Summary	Canonical Pathways	M3008	NABA ECM GLYCOPROTEINS	-2.50746	0	5/196	1311,6586,57829,133584,163479	COMP,SLIT3,ZP4,EGFLAM,FNDC7
10_Member	Canonical Pathways	M3008	NABA ECM GLYCOPROTEINS	-2.50746	0	5/196	1311,6586,57829,133584,163479	COMP,SLIT3,ZP4,EGFLAM,FNDC7
11_Summary	GO Biological Processes	GO:0007043	cell-cell junction assembly	-2.45102	0	4/124	1013,1016,5578,90952,214,3122	CDH15,CDH18,PRKCA,ESAM,ALCAM,HLA-DRA
11_Member	GO Biological Processes	GO:0007043	cell-cell junction assembly	-2.45102	0	4/124	1013,1016,5578,90952	CDH15,CDH18,PRKCA,ESAM
11_Member	KEGG Pathway	hsa04514	Cell adhesion molecules (CAMs)	-2.22141	0	4/144	214,1013,3122,90952	ALCAM,CDH15,HLA-DRA,ESAM
11_Member	GO Biological Processes	GO:0045216	cell-cell junction organization	-2.09121	0	4/157	1013,1016,5578,90952	CDH15,CDH18,PRKCA,ESAM
12_Summary	GO Biological Processes	GO:0090066	regulation of anatomical structure size	-2.39165	0	8/507	1311,2784,4846,6369,10451,23105,23645,55435,2002	COMP,GNB3,NOS3,CCL24,VAV3,FSTL4,PPP1R15A,AP1AR,ELK1
12_Member	GO Biological Processes	GO:0090066	regulation of anatomical structure size	-2.39165	0	8/507	1311,2784,4846,6369,10451,23105,23645,55435	COMP,GNB3,NOS3,CCL24,VAV3,FSTL4,PPP1R15A,AP1AR
12_Member	Reactome Gene Sets	R-HSA-9009391	Extra-nuclear estrogen signaling	-2.16428	0	3/77	2002,2784,4846	ELK1,GNB3,NOS3
13_Summary	GO Biological Processes	GO:0000904	cell morphogenesis involved in differentiation	-2.36662	0	10/745	214,367,577,5578,6586,23105,23129,55435,57408,133584	ALCAM,AR,ADGRB3,PRKCA,SLIT3,FSTL4,PLXND1,AP1AR,LRTM1,EGFLAM
13_Member	GO Biological Processes	GO:0000904	cell morphogenesis involved in differentiation	-2.36662	0	10/745	214,367,577,5578,6586,23105,23129,55435,57408,133584	ALCAM,AR,ADGRB3,PRKCA,SLIT3,FSTL4,PLXND1,AP1AR,LRTM1,EGFLAM
14_Summary	GO Biological Processes	GO:0009581	detection of external stimulus	-2.34277	0	4/133	5995,6101,55107,79054	RGR,RP1,ANO1,TRPM8
14_Member	GO Biological Processes	GO:0009581	detection of external stimulus	-2.34277	0	4/133	5995,6101,55107,79054	RGR,RP1,ANO1,TRPM8
14_Member	GO Biological Processes	GO:0009582	detection of abiotic stimulus	-2.30855	0	4/136	5995,6101,55107,79054	RGR,RP1,ANO1,TRPM8
15_Summary	GO Biological Processes	GO:0000075	cell cycle checkpoint	-2.32859	0	5/216	8318,56155,79733,84072,494551,2191,10457,23645,79577	CDC45,TEX14,E2F8,HORMAD1,WEE2,FAP,GPNMB,PPP1R15A,CDC73
15_Member	GO Biological Processes	GO:0000075	cell cycle checkpoint	-2.32859	0	5/216	8318,56155,79733,84072,494551	CDC45,TEX14,E2F8,HORMAD1,WEE2
15_Member	GO Biological Processes	GO:0045786	negative regulation of cell cycle	-2.29555	0	9/642	2191,8318,10457,23645,56155,79577,79733,84072,494551	FAP,CDC45,GPNMB,PPP1R15A,TEX14,CDC73,E2F8,HORMAD1,WEE2
15_Member	GO Biological Processes	GO:0045930	negative regulation of mitotic cell cycle	-2.14296	0	6/338	2191,10457,56155,79577,79733,494551	FAP,GPNMB,TEX14,CDC73,E2F8,WEE2
16_Summary	KEGG Pathway	hsa00562	Inositol phosphate metabolism	-2.26202	0	3/71	5294,5332,89869,5337,57552,84647	PIK3CG,PLCB4,PLCZ1,PLD1,NCEH1,PLA2G12B
16_Member	KEGG Pathway	hsa00562	Inositol phosphate metabolism	-2.26202	0	3/71	5294,5332,89869	PIK3CG,PLCB4,PLCZ1
16_Member	GO Biological Processes	GO:0016042	lipid catabolic process	-2.16726	0	6/334	5294,5332,5337,57552,84647,89869	PIK3CG,PLCB4,PLD1,NCEH1,PLA2G12B,PLCZ1
17_Summary	KEGG Pathway	hsa04610	Complement and coagulation cascades	-2.13357	0	3/79	714,2162,5328	C1QC,F13A1,PLAU
17_Member	KEGG Pathway	hsa04610	Complement and coagulation cascades	-2.13357	0	3/79	714,2162,5328	C1QC,F13A1,PLAU
18_Summary	Canonical Pathways	M223	PID BETA CATENIN NUC PATHWAY	-2.11854	0	3/80	367,6932,80333	AR,TCF7,KCNIP4
18_Member	Canonical Pathways	M223	PID BETA CATENIN NUC PATHWAY	-2.11854	0	3/80	367,6932,80333	AR,TCF7,KCNIP4
19_Summary	GO Biological Processes	GO:1903707	negative regulation of hemopoiesis	-2.1104	0	4/155	714,3902,79577,282618	C1QC,LAG3,CDC73,IFNL1
19_Member	GO Biological Processes	GO:1903707	negative regulation of hemopoiesis	-2.1104	0	4/155	714,3902,79577,282618	C1QC,LAG3,CDC73,IFNL1
20_Summary	GO Biological Processes	GO:0016482	cytosolic transport	-2.04448	0	4/162	51560,55435,64145,64400	RAB6B,AP1AR,RBSN,AKTIP
20_Member	GO Biological Processes	GO:0016482	cytosolic transport	-2.04448	0	4/162	51560,55435,64145,64400	RAB6B,AP1AR,RBSN,AKTIP
